# Supplementary material for: Supragingival mycobiome of HIV-exposed-but-uninfected children reflects a stronger correlation with caries-free-associated taxa compared to HIV-infected or uninfected children
Source: Microbiol Spectr. 2023 Oct 24;11(6):e01491-23. doi: 10.1128/spectrum.01491-23 (PMC10715047; doi:10.1128/spectrum.01491-23)
Supplement: Table S1 — Plaque category and child clinical data associated with samples. [file spectrum.01491-23-s0001.xlsx]

## Sheet: Sample metadata
Table S1. Plaque category and child clinical data associated with samples
SampleID	Sample_Name	Tooth_Classification	Mouth_Status	HIV_Status	Geog_loc	Age_year	Gender	CD4_count	CD4_750_threshold	Delivery_Method	HIVStatusMouthStatus_Combined
DM00004V1PQ65	DM00004V1PQ65	CF-PF	CF	HI	Nigeria	4	Male	195	Below	Csection	CF-PF_HI
DM00005V1PQ36.1	DM00005V1PQ36-1	CF-PF	CF	HUU	Nigeria	6	Male	250	Below	Vaginal	CF-PF_HUU
DM00008V1PQ26.1	DM00008V1PQ26-1	CF-PF	CF	HI	Nigeria	9	Female	698	Below	Vaginal	CF-PF_HI
DM00013V1PQ65.3	DM00013V1PQ65-3	CA-PD	CA	HEU	Nigeria	7	Male	952	Above	Vaginal	CA-PD_HEU
DM00013V1PQ73.1	DM00013V1PQ73-1	CA-PD	CA	HEU	Nigeria	7	Male	952	Above	Vaginal	CA-PD_HEU
DM00014V1PQ64.2	DM00014V1PQ64-2	CA-PD	CA	HI	Nigeria	5	Male	778	Above	Vaginal	CA-PD_HI
DM00014V1PQ84.1	DM00014V1PQ84-1	CA-PD	CA	HI	Nigeria	5	Male	778	Above	Vaginal	CA-PD_HI
DM00018V1PQ74.1	DM00018V1PQ74-1	CA-PE	CA	HEU	Nigeria	8	Female	1090	Above	EmergCsection	CA-PE_HEU
DM00024V1PQ54.1	DM00024V1PQ54-1	CA-PD	CA	HI	Nigeria	8	Male	312	Below	Vaginal	CA-PD_HI
DM00024V1PQ55.1	DM00024V1PQ55-1	CA-PD	CA	HI	Nigeria	8	Male	312	Below	Vaginal	CA-PD_HI
DM00024V1PQ64.1	DM00024V1PQ64-1	CA-PD	CA	HI	Nigeria	8	Male	312	Below	Vaginal	CA-PD_HI
DM00024V1PQ65.1	DM00024V1PQ65-1	CA-PD	CA	HI	Nigeria	8	Male	312	Below	Vaginal	CA-PD_HI
DM00024V1PQ75.1	DM00024V1PQ75-1	CA-PD	CA	HI	Nigeria	8	Male	312	Below	Vaginal	CA-PD_HI
DM00025V1PQ3141.1	DM00025V1PQ3141-1	CA-PF	CA	HUU	Nigeria	6	Male	937	Above	Vaginal	CA-PF_HUU
DM00026V1PQ85.1	DM00026V1PQ85-1	CA-PF	CA	HEU	Nigeria	6	Female	823	Above	Csection	CA-PF_HEU
DM00027V1PQ55.1	DM00027V1PQ55-1	CF-PF	CF	HI	Nigeria	6	Male	842	Above	Vaginal	CF-PF_HI
DM00030V1PQ55.1	DM00030V1PQ55-1	CF-PF	CF	HI	Nigeria	6	Female	1020	Above	Vaginal	CF-PF_HI
DM00034V1PQ55	DM00034V1PQ55	CF-PF	CF	HEU	Nigeria	6	Male	822	Above	EmergCsection	CF-PF_HEU
DM00035V1PQ26	DM00035V1PQ26	CF-PF	CF	HUU	Nigeria	7	Male	755	Above	Vaginal	CF-PF_HUU
DM00036V1PQ51	DM00036V1PQ51	CA-PD	CA	HUU	Nigeria	4	Male	1648	Above	Vaginal	CA-PD_HUU
DM00036V1PQ52	DM00036V1PQ52	CA-PE	CA	HUU	Nigeria	4	Male	1648	Above	Vaginal	CA-PE_HUU
DM00036V1PQ61	DM00036V1PQ61	CA-PD	CA	HUU	Nigeria	4	Male	1648	Above	Vaginal	CA-PD_HUU
DM00036V1PQ62	DM00036V1PQ62	CA-PE	CA	HUU	Nigeria	4	Male	1648	Above	Vaginal	CA-PE_HUU
DM00036V1PQ65	DM00036V1PQ65	CA-PE	CA	HUU	Nigeria	4	Male	1648	Above	Vaginal	CA-PE_HUU
DM00036V1PQ84	DM00036V1PQ84	CA-PD	CA	HUU	Nigeria	4	Male	1648	Above	Vaginal	CA-PD_HUU
DM00040V1PQ81.1	DM00040V1PQ81-1	CF-PF	CF	HEU	Nigeria	5	Female	713	Below	Vaginal	CF-PF_HEU
DM00043V1PQ63.1	DM00043V1PQ63-1	CF-PF	CF	HI	Nigeria	4	Female	354	Below	Vaginal	CF-PF_HI
DM00045V1PQ75	DM00045V1PQ75	CA-PD	CA	HUU	Nigeria	6	Female	1359	Above	Vaginal	CA-PD_HUU
DM00047V1PQ55	DM00047V1PQ55	CF-PF	CF	HEU	Nigeria	4	Male	637	Below	Vaginal	CF-PF_HEU
DM00047V1PQ65	DM00047V1PQ65	CF-PF	CF	HEU	Nigeria	4	Male	637	Below	Vaginal	CF-PF_HEU
DM00048V1PQ61	DM00048V1PQ61	CA-PD	CA	HEU	Nigeria	5	Female	1574	Above	Vaginal	CA-PD_HEU
DM00048V1PQ74	DM00048V1PQ74	CA-PF	CA	HEU	Nigeria	5	Female	1574	Above	Vaginal	CA-PF_HEU
DM00048V1PQ84	DM00048V1PQ84	CA-PD	CA	HEU	Nigeria	5	Female	1574	Above	Vaginal	CA-PD_HEU
DM00049V1PQ11	DM00049V1PQ11	CA-PF	CA	HEU	Nigeria	8	Female	916	Above	Vaginal	CA-PF_HEU
DM00050V1PQ85	DM00050V1PQ85	CA-PD	CA	HUU	Nigeria	7	Female	889	Above	Vaginal	CA-PD_HUU
DM00052V1PQ55	DM00052V1PQ55	CA-PF	CA	HEU	Nigeria	8	Female	980	Above	Vaginal	CA-PF_HEU
DM00055V1PQ55	DM00055V1PQ55	CAE-PF	CAE	HUU	Nigeria	5	Female	692	Below	Csection	CAE-PF_HUU
DM00063V1PQ74	DM00063V1PQ74	CA-PD	CA	HUU	Nigeria	8	Male	1543	Above	Vaginal	CA-PD_HUU
DM00063V1PQ84	DM00063V1PQ84	CA-PE	CA	HUU	Nigeria	8	Male	1543	Above	Vaginal	CA-PE_HUU
DM00067V1PQ84	DM00067V1PQ84	CA-PD	CA	HUU	Nigeria	8	Male	878	Above	Vaginal	CA-PD_HUU
DM00072V1PQ75	DM00072V1PQ75	CAE-PE	CAE	HI	Nigeria	8	Female	560	Below	Vaginal	CAE-PE_HI
DM00075V1PQ41	DM00075V1PQ41	CAE-PF	CAE	HUU	Nigeria	7	Female	1103	Above	Vaginal	CAE-PF_HUU
DM00075V1PQ64	DM00075V1PQ64	CAE-PF	CAE	HUU	Nigeria	7	Female	1103	Above	Vaginal	CAE-PF_HUU
DM00077V1PQ54	DM00077V1PQ54	CF-PF	CF	HUU	Nigeria	5	Male	1340	Above	Vaginal	CF-PF_HUU
DM00079V1PQ32	DM00079V1PQ32	CF-PF	CF	HUU	Nigeria	7	Female	1169	Above	Vaginal	CF-PF_HUU
DM00080V1PQ81	DM00080V1PQ81	CF-PF	CF	HUU	Nigeria	4	Male	1379	Above	EmergCsection	CF-PF_HUU
DM00082V1PQ55	DM00082V1PQ55	CF-PF	CF	HUU	Nigeria	5	Male	740	Below	EmergCsection	CF-PF_HUU
DM00083V1PQ56	DM00083V1PQ56	CF-PF	CF	HEU	Nigeria	6	Female	823	Above	Vaginal	CF-PF_HEU
DM00084V1PQ16	DM00084V1PQ16	CF-PF	CF	HEU	Nigeria	8	Male	745	Below	Vaginal	CF-PF_HEU
DM00084V1PQ26	DM00084V1PQ26	CF-PF	CF	HEU	Nigeria	8	Male	745	Below	Vaginal	CF-PF_HEU
DM00086V1PQ32	DM00086V1PQ32	CA-PF	CA	HI	Nigeria	9	Female	494	Below	Vaginal	CA-PF_HI
DM00086V1PQ42	DM00086V1PQ42	CA-PF	CA	HI	Nigeria	9	Female	494	Below	Vaginal	CA-PF_HI
DM00086V1PQ46	DM00086V1PQ46	CA-PD	CA	HI	Nigeria	9	Female	494	Below	Vaginal	CA-PD_HI
DM00088V1PQ55	DM00088V1PQ55	CA-PF	CA	HI	Nigeria	4	Female	849	Above	Vaginal	CA-PF_HI
DM00088V1PQ85	DM00088V1PQ85	CA-PF	CA	HI	Nigeria	4	Female	849	Above	Vaginal	CA-PF_HI
DM00089V1PQ16	DM00089V1PQ16	CA-PF	CA	HUU	Nigeria	9	Female	318	Below	Csection	CA-PF_HUU
DM00089V1PQ26	DM00089V1PQ26	CA-PF	CA	HUU	Nigeria	9	Female	318	Below	Csection	CA-PF_HUU
DM00092V1PQ21	DM00092V1PQ21	CA-PF	CA	HEU	Nigeria	8	Male	1354	Above	Vaginal	CA-PF_HEU
DM00095V1PQ16	DM00095V1PQ16	CF-PF	CF	HEU	Nigeria	10	Female	717	Below	Vaginal	CF-PF_HEU
DM00096V1PQ26	DM00096V1PQ26	CAE-PF	CAE	HI	Nigeria	8	Male	676	Below	Vaginal	CAE-PF_HI
DM00097V1PQ26	DM00097V1PQ26	CF-PF	CF	HUU	Nigeria	6	Female	1702	Above	Vaginal	CF-PF_HUU
DM00099V1PQ16	DM00099V1PQ16	CF-PF	CF	HI	Nigeria	9	Female	1211	Above	Vaginal	CF-PF_HI
DM00100V1PQ55	DM00100V1PQ55	CF-PF	CF	HI	Nigeria	5	Female	1468	Above	Vaginal	CF-PF_HI
DM00104V1PQ16	DM00104V1PQ16	CF-PF	CF	HUU	Nigeria	7	Female	870	Above	Csection	CF-PF_HUU
DM00105V1PQ26	DM00105V1PQ26	CF-PF	CF	HI	Nigeria	6	Female	189	Below	Vaginal	CF-PF_HI
DM00107V1PQ85	DM00107V1PQ85	CA-PE	CA	HI	Nigeria	10	Male	628	Below	Vaginal	CA-PE_HI
DM00112V1PQ75	DM00112V1PQ75	CA-PF	CA	HI	Nigeria	8	Female	228	Below	Vaginal	CA-PF_HI
DM00113V1PQ55	DM00113V1PQ55	CF-PF	CF	HEU	Nigeria	4	Female	1557	Above	Csection	CF-PF_HEU
DM00114V1PQ54	DM00114V1PQ54	CF-PF	CF	HEU	Nigeria	5	Male	1965	Above	Vaginal	CF-PF_HEU
DM00115V1PQ55	DM00115V1PQ55	CF-PF	CF	HEU	Nigeria	4	Male	1501	Above	Csection	CF-PF_HEU
DM00116V1PQ52	DM00116V1PQ52	CA-PD	CA	HI	Nigeria	4	Female	709	Below	Vaginal	CA-PD_HI
DM00116V1PQ55	DM00116V1PQ55	CA-PF	CA	HI	Nigeria	4	Female	709	Below	Vaginal	CA-PF_HI
DM00116V1PQ64	DM00116V1PQ64	CA-PE	CA	HI	Nigeria	4	Female	709	Below	Vaginal	CA-PE_HI
DM00117V1PQ16	DM00117V1PQ16	CF-PF	CF	HEU	Nigeria	5	Female	855	Above	Vaginal	CF-PF_HEU
DM00118V1PQ16	DM00118V1PQ16	CA-PF	CA	HI	Nigeria	10	Male	844	Above	Vaginal	CA-PF_HI
DM00118V1PQ26	DM00118V1PQ26	CA-PE	CA	HI	Nigeria	10	Male	844	Above	Vaginal	CA-PE_HI
DM00131V1PQ55	DM00131V1PQ55	CF-PF	CF	HEU	Nigeria	3	Male	1490	Above	Vaginal	CF-PF_HEU
DM00152V1PQ36.65	DM00152V1PQ36-65	CF-PF	CF	HUU	Nigeria	10	Male	795	Above	Csection	CF-PF_HUU
DM00153V1PQ26.65	DM00153V1PQ26-65	CA-PF	CA	HUU	Nigeria	5	Female	766	Above	Vaginal	CA-PF_HUU
DM00153V1PQ75	DM00153V1PQ75	CA-PD	CA	HUU	Nigeria	5	Female	766	Above	Vaginal	CA-PD_HUU
DM00156V1PQ55	DM00156V1PQ55	CA-PD	CA	HI	Nigeria	6	Female	717	Below	Vaginal	CA-PD_HI
DM00162V1PQ31	DM00162V1PQ31	CF-PF	CF	HUU	Nigeria	9	Female	850	Above	Vaginal	CF-PF_HUU
DM00165V1PQ75	DM00165V1PQ75	CAE-PF	CAE	HUU	Nigeria	9	Male	1209	Above	Vaginal	CAE-PF_HUU
DM00165V1PQ83	DM00165V1PQ83	CAE-PE	CAE	HUU	Nigeria	9	Male	1209	Above	Vaginal	CAE-PE_HUU
DM00169V1PQ53	DM00169V1PQ53	CA-PF	CA	HI	Nigeria	7	Female	254	Below	Vaginal	CA-PF_HI
DM00169V1PQ55	DM00169V1PQ55	CA-PE	CA	HI	Nigeria	7	Female	254	Below	Vaginal	CA-PE_HI
DM00169V1PQ65	DM00169V1PQ65	CA-PD	CA	HI	Nigeria	7	Female	254	Below	Vaginal	CA-PD_HI
DM00170V1PQ65	DM00170V1PQ65	CF-PF	CF	HI	Nigeria	3	Male	1379	Above	Vaginal	CF-PF_HI
DM00181V1PQ36	DM00181V1PQ36	CF-PF	CF	HUU	Nigeria	7	Female	999	Above	Vaginal	CF-PF_HUU
DM00184V1PQ16.55	DM00184V1PQ16-55	CAE-PF	CAE	HUU	Nigeria	6	Female	1191	Above	Csection	CAE-PF_HUU
DM00190V1PQ21	DM00190V1PQ21	CA-PD	CA	HUU	Nigeria	7	Male	816	Above	Vaginal	CA-PD_HUU
DM00197V1PQ55	DM00197V1PQ55	CF-PF	CF	HEU	Nigeria	6	Male	1376	Above	Vaginal	CF-PF_HEU
DM00199V1PQ65	DM00199V1PQ65	CF-PF	CF	HEU	Nigeria	4	Male	1092	Above	Vaginal	CF-PF_HEU
DM00206V1PQ63	DM00206V1PQ63	CA-PE	CA	HEU	Nigeria	6	Female	1490	Above	Vaginal	CA-PE_HEU
DM00206V1PQ75	DM00206V1PQ75	CA-PD	CA	HEU	Nigeria	6	Female	1490	Above	Vaginal	CA-PD_HEU
DM00224V1PQ51	DM00224V1PQ51	CA-PE	CA	HI	Nigeria	5	Male	222	Below	Vaginal	CA-PE_HI
DM00224V1PQ61	DM00224V1PQ61	CA-PD	CA	HI	Nigeria	5	Male	222	Below	Vaginal	CA-PD_HI
DM00230V1PQ64	DM00230V1PQ64	CA-PE	CA	HUU	Nigeria	4	Male	1017	Above	Csection	CA-PE_HUU
DM00230V1PQ74	DM00230V1PQ74	CA-PD	CA	HUU	Nigeria	4	Male	1017	Above	Csection	CA-PD_HUU
DM00230V1PQ75	DM00230V1PQ75	CA-PE	CA	HUU	Nigeria	4	Male	1017	Above	Csection	CA-PE_HUU
DM00231V1PQ46	DM00231V1PQ46	CA-PF	CA	HUU	Nigeria	8	Male	1207	Above	Vaginal	CA-PF_HUU
DM00245V1PQ84	DM00245V1PQ84	CA-PD	CA	HUU	Nigeria	8	Male	744	Below	Vaginal	CA-PD_HUU
DM00301V1PQ46	DM00301V1PQ46	CAE-PF	CAE	HI	Nigeria	10	Male	192	Below	Vaginal	CAE-PF_HI
DM00303V1PQ65	DM00303V1PQ65	CA-PD	CA	HI	Nigeria	6	Female	597	Below	Vaginal	CA-PD_HI
DM00303V1PQ85	DM00303V1PQ85	CA-PD	CA	HI	Nigeria	6	Female	597	Below	Vaginal	CA-PD_HI
DM00305V1PQ53	DM00305V1PQ53	CA-PE	CA	HEU	Nigeria	6	Male	739	Below	Vaginal	CA-PE_HEU
DM00305V1PQ64	DM00305V1PQ64	CA-PD	CA	HEU	Nigeria	6	Male	739	Below	Vaginal	CA-PD_HEU
DM00339V1PQ16.55	DM00339V1PQ16-55	CF-PF	CF	HEU	Nigeria	9	Male	821	Above	Vaginal	CF-PF_HEU
DM00345V1PQ16	DM00345V1PQ16	CAE-PF	CAE	HI	Nigeria	7	Male	416	Below	Vaginal	CAE-PF_HI
DM00360V1PQ46	DM00360V1PQ46	CA-PD	CA	HEU	Nigeria	7	Female	657	Below	Vaginal	CA-PD_HEU
DM00365V1PQ16	DM00365V1PQ16	CF-PF	CF	HI	Nigeria	8	Male	711	Below	Vaginal	CF-PF_HI
DM00372V1PQ16	DM00372V1PQ16	CF-PF	CF	HUU	Nigeria	9	Female	1256	Above	Vaginal	CF-PF_HUU
DM00380V1PQ36	DM00380V1PQ36	CF-PF	CF	HEU	Nigeria	6	Female	522	Below	Vaginal	CF-PF_HEU
DM00384V1PQ26	DM00384V1PQ26	CF-PF	CF	HUU	Nigeria	9	Male	1348	Above	Vaginal	CF-PF_HUU
DM00394V1PQ51	DM00394V1PQ51	CA-PD	CA	HI	Nigeria	4	Female	689	Below	Vaginal	CA-PD_HI
DM00430V1PQ16	DM00430V1PQ16	CF-PF	CF	HI	Nigeria	5	Female	762	Above	Vaginal	CF-PF_HI
DM00459V1PQ84	DM00459V1PQ84	CA-PD	CA	HI	Nigeria	7	Male	293	Below	Vaginal	CA-PD_HI
DM00471V1PQ16	DM00471V1PQ16	CF-PF	CF	HEU	Nigeria	6	Female	1298	Above	AssistVaginal	CF-PF_HEU
DM00481V1PQ16	DM00481V1PQ16	CA-PE	CA	HI	Nigeria	9	Male	521	Below	Vaginal	CA-PE_HI
DM00481V1PQ84	DM00481V1PQ84	CA-PF	CA	HI	Nigeria	9	Male	521	Below	Vaginal	CA-PF_HI
DM00482V1PQ16	DM00482V1PQ16	CF-PF	CF	HEU	Nigeria	9	Female	689	Below	Csection	CF-PF_HEU
DM00494V1PQ55	DM00494V1PQ55	CF-PF	CF	HUU	Nigeria	7	Female	1143	Above	Vaginal	CF-PF_HUU
DM00502V1PQ46	DM00502V1PQ46	CF-PF	CF	HI	Nigeria	10	Male	433	Below	Vaginal	CF-PF_HI
DM00512V1PQ46	DM00512V1PQ46	CF-PF	CF	HI	Nigeria	9	Male	1075	Above	Vaginal	CF-PF_HI
DM00513V1PQ46	DM00513V1PQ46	CF-PF	CF	HEU	Nigeria	9	Female	1677	Above	Vaginal	CF-PF_HEU
DM00531V1PQ26	DM00531V1PQ26	CA-PD	CA	HI	Nigeria	9	Female	1460	Above	Vaginal	CA-PD_HI
DM00535V1PQ36	DM00535V1PQ36	CA-PF	CA	HEU	Nigeria	7	Female	1134	Above	Vaginal	CA-PF_HEU
						6.58268
