# Supplementary material for: Supragingival mycobiome of HIV-exposed-but-uninfected children reflects a stronger correlation with caries-free-associated taxa compared to HIV-infected or uninfected children
Source: Microbiol Spectr. 2023 Oct 24;11(6):e01491-23. doi: 10.1128/spectrum.01491-23 (PMC10715047; doi:10.1128/spectrum.01491-23)
Supplement: Table S3 — Differential taxon abundance tests. [file spectrum.01491-23-s0003.xlsx]

## Sheet: Legend
Table S3. Results of pairwise differential taxon abundance tests (DESeq) among plaque and HIV categories

## Sheet: HUUvsHEU
Index	row	baseMean	log2FoldChange	lfcSE	stat	pvalue	padj	Taxonomy
807	b5c12cfc0fc9e1ee15ff786ba080a900	2.63235	-18.7979	3.72062	-5.05235	4.36411e-07	0.000241772	Rhodosporidiobolus_colostri_ASV1
2	00c4ee3cce26038cc8e4f14a2334be04	0.212621	-1.12879	3.71901	-0.303519	0.761494	1
3	01235b4dc2f32eebe7ced908dee5fc7d	3.45728	1.67161	2.88061	0.580297	0.561715	1
5	020e60ddec281d4f8f2ac43c08cf7056	0.0310941	0.832039	3.72062	0.223629	0.823046	1
8	02a24ad22d8acfd3a52c46ed92c14640	0.50451	3.07408	3.71409	0.827681	0.407851	1
9	037a929b672a5a11903df6a9816a3137	0.254611	-2.22139	3.71425	-0.598074	0.54979	1
10	03853249d7a3ec2590273a562a737919	0.064852	0	3.72118	0	1	1
14	046d851d982bf68777c196f79ea71291	0.0906407	-1.10448	3.7191	-0.296975	0.766486	1
21	06ac67fc2215ed5916cae65a730e5720	0.18503	-1.82857	3.71608	-0.492069	0.622671	1
23	06b58b7c6963d2d0b01bfa88a979bd55	0.025578	0.279236	3.72118	0.0750398	0.940183	1
28	070e4f621043d4e17175e0ccd4700785	0.106557	-0.251771	3.72063	-0.0676689	0.946049	1
31	082396255e5c9d6927337b014ccdda39	32.4762	-2.86441	2.68835	-1.06549	0.286653	1
33	087044471ab3beb4eee19c6038c24187	9.15278	1.06745	1.92991	0.553108	0.580189	1
36	091c875d842ab690a7a8c45cfd646d7b	0.0640186	1.19522	3.72015	0.321284	0.747996	1
41	0a0371bf658a9d972d13db5add2dca28	0.0224304	-0.271133	3.72062	-0.0728732	0.941907	1
42	0a78bdc2705067ef410032ca86acf058	0.0371566	0	3.72118	0	1	1
43	0a982862f86a16f647c7d566258aecc1	0.115101	0	3.72118	0	1	1
45	0ad31f331c3f9709dd60f71cac1ae42d	0.0222628	0	3.72118	0	1	1
48	0b01cf2a59c6e10151344b1816fcda8e	0.0186541	0.647366	3.72084	0.173984	0.861878	1
49	0b9fe49a239c3f98217be7f3456e354b	1.88663	4.89272	3.70977	1.31888	0.187211	1
52	0d00e32634a7eaf86022724a5792d0c7	0.0390568	-0.541824	3.72022	-0.145643	0.884203	1
53	0d0a6dad8dfc3106c9195792f8c4753d	0.0466954	1.02033	3.72039	0.274254	0.783889	1
55	0d56db6ef13c0824b3a16ef1dedbcd95	0.0521889	1.07891	3.72032	0.290006	0.771812	1
57	0d66df41e7a83916d7028413ace9546c	0.0285958	-0.0852971	3.7208	-0.0229244	0.981711	1
58	0e43475cb97366872d74082663711474	3.29896	0.456536	3.4289	0.133144	0.89408	1
60	0e8e9e1da59cba2fcc9045d20cac1518	0.774345	-0.533973	3.70512	-0.144118	0.885408	1
61	0ea8e0da1a1833afb222d35eecc13312	0.390091	-2.81799	3.71152	-0.759256	0.447699	1
62	0ef77c314cce9e0571510ec9b7e14b1c	0.0523376	-0.71465	3.71997	-0.192112	0.847655	1
64	0fe60cf6c81c052fae1047ac1065fe8c	0.0185166	0.512782	3.72097	0.137809	0.890392	1
68	1062016a48bde854f1bb4e86299b210a	0.0165407	-0.163396	3.72072	-0.0439153	0.964972	1
70	10e05878bb92544fbd033637b83d894d	0.0453465	1.00546	3.72041	0.270255	0.786964	1
72	117cd384dd5cca1c8a01c2e67a9da0fe	25.0855	-0.0258944	1.72534	-0.0150082	0.988026	1
73	11c7a246b0293a7c16616e5aa65898f7	0.0617638	0	3.72118	0	1	1
75	1241358b7b1e9048b04ffa27f1a27de2	0.491265	-1.00418	3.71942	-0.269982	0.787174	1
78	1285c6f8f8142d697b8a8ed7c854b65e	0.0868808	0	3.72118	0	1	1
79	1285e840e02a73661e6782aaed25a0de	0.0303775	-0.369994	3.72047	-0.0994481	0.920783	1
80	12860a5641c1642bfc501f050ab2bafd	0.0546266	-0.0852971	3.7208	-0.0229244	0.981711	1
81	12968c161d2e250fd0ea14a034d0688f	0.0805034	0	3.72118	0	1	1
83	12d1fe758b251e02ce2ab057976b00a8	0.280626	2.4925	3.71626	0.670701	0.502411	1
84	130e1ae85712473a85c2328802608d89	7.49933	0.529746	2.20397	0.24036	0.810052	1
91	14e5081234b7de5dfc3ee06569d3328e	0.0275368	0.434926	3.72103	0.116883	0.906953	1
92	1536560df83c885ca7c1f890df55d844	0.401028	1.58842	3.59947	0.441292	0.659002	1
93	155a601286132163e399ed3eda95112b	0.072271	0	3.72118	0	1	1
95	15e003ecdd4228991676eee56008e541	8.32738	-0.123893	1.76822	-0.0700666	0.944141	1
98	167500568fea0c7b6dd3d571745ec4aa	5.07985	-0.856696	1.91586	-0.44716	0.654759	1
102	1722cd52b12656faed8fdfb13c947ef0	0.07054	-0.881247	3.71973	-0.236911	0.812726	1
103	173b48bb28b1a160e0b58f7cd26efd23	0.15291	-1.61125	3.71706	-0.433473	0.664672	1
105	178537371b4fd151eabe92972e54a887	1.23923	4.54107	3.71025	1.22393	0.22098	1
107	17cc194ccad3a6c00ecaa09de6ce2db6	27.164	0.408615	1.69211	0.241482	0.809181	1
109	1844cb16a1a943a22e85eced9ccafe6c	10.4862	1.31277	1.72626	0.760472	0.446972	1
111	18b89ade1dfe4ade2e0304faec9c8a34	0.486335	0.0915202	3.71048	0.0246653	0.980322	1
113	18e3c89a26ac7bc975029250fb9dc433	0.0328505	0	3.72118	0	1	1
115	19cb7634213df0f2376819a2cb341b88	0.0566295	0.31996	3.72062	0.0859964	0.931469	1
116	19cdc25634880ffa9af984183788a6d4	0.12789	0	3.72118	0	1	1
118	1a885b9456c1091d26a70785c8855201	0.0725125	-0.881247	3.71973	-0.236911	0.812726	1
119	1b2be5d235902cc732cc55077ec77bc6	0.0271981	0.00760536	3.72091	0.00204396	0.998369	1
120	1b3b52e39a248fd7eed6010556b74181	0.0785553	-0.986812	3.71948	-0.265309	0.790771	1
121	1b430ad71dfc363842c6e45628bba364	9.75325	0.383563	1.88457	0.203528	0.838723	1
123	1bf61c1bc2bc6293adb03e3df48de92e	0.0628268	1.18146	3.72017	0.317583	0.750801	1
124	1c110ba77a0b7bee68c60050e792d36d	8.79761	1.46466	1.81379	0.807511	0.419372	1
126	1c7fb11c103dc6ad8d7cdc02103f528e	0.239689	-2.13307	3.71469	-0.574225	0.565816	1
128	1d1da0fc183752c789622fce1ac361f8	0.0130189	0.00760537	3.72091	0.00204396	0.998369	1
129	1d7355ad777d713280442b2b2c10845a	0.0346767	0.87911	3.72056	0.236284	0.813212	1
130	1d7d2e8ed690300e9cf83973af0203d3	0.0920836	1.09559	3.72029	0.294489	0.768384	1
131	1d8b0fb490e8d28302868e291fe711c0	26.9905	0.403832	1.30157	0.310266	0.756359	1
132	1d922e4f1bae629682cb691d79645f88	0.0246888	0.591592	3.72089	0.158992	0.873675	1
133	1dc423818035bf32097c132302b5acbe	0.0912546	0	3.72118	0	1	1
136	1e2d554dbe5a8fda90c365d28a456e32	0.182386	-1.81217	3.71615	-0.487648	0.625799	1
139	1f016e7e775e8f20865cd1b792248934	0.0460064	0.512782	3.72097	0.137809	0.890392	1
142	1faac684392066f7419b75837da96151	0.387863	-0.0377381	3.72085	-0.0101423	0.991908	1
143	1fba0d047d7523ddbcff5abccd4492c3	0.383633	-0.211304	3.71297	-0.0569097	0.954617	1
145	21239519f6ae6500458c4894d6af1738	15.3036	-0.320898	1.37907	-0.232692	0.816001	1
146	212ff4bdd1fae43670111d49e21f644a	0.0449358	-0.625086	3.7201	-0.16803	0.86656	1
148	214753cfbe283274691236d32d395793	42.0131	1.23855	1.61036	0.769115	0.441825	1
150	21a890129d9cdc2b711ba438fcf232a9	0.00800232	0.458519	3.72101	0.123224	0.901929	1
153	21d5e379849e106fa5b510cfb536e76d	0.0591308	0	3.72118	0	1	1
154	21e04d264acdc8e68be24df60da15c98	0.0131695	-0.0890752	3.7208	-0.0239398	0.980901	1
157	22e3a003f2dc4ed5b1bdd476f1132cc5	0.0909087	0.27923	3.72118	0.0750381	0.940184	1
158	23066fdec275cb099c28c688ab6e7db4	4.89134	0.363455	2.138	0.169998	0.865012	1
159	238b58d8893cebff1d0bf45b5a50d8ca	0.0604275	0	3.72118	0	1	1
161	246b7b8b2a33e201f3ce1da3d70e9b8f	0.0345054	0	3.72118	0	1	1
162	247bd76d9fe0d9ff3625534a320a0eeb	0.561934	-2.94769	3.70974	-0.794582	0.426857	1
163	2482621928eb8cb4b768df197399f33f	0.015902	0.279235	3.72118	0.0750394	0.940183	1
165	24a3e36d6b586bf2b0b487a653744ff5	5.49338	-1.35292	2.18713	-0.618584	0.53619	1
167	2502d58daea6d60d45d320b9164c22c6	0.263815	-2.26384	3.71404	-0.609535	0.54217	1
168	252fb886954f9e7ea8bd4449fdb2cd2a	11.7399	1.41516	1.64812	0.85865	0.390534	1
169	2563439cc85ce57c98c2ab44d721a246	0.0235133	-0.0852971	3.7208	-0.0229244	0.981711	1
170	2584b475c1b7fec56a15ea8bb2eb8765	23.5275	0.370636	1.31583	0.281675	0.778193	1
171	260d871c85fe37d5058131aacc6a1599	0.0995473	1.481	3.71962	0.39816	0.690512	1
173	2643a451f4e03ff8ee392eeb8bfbe63d	0.0881751	-1.08175	3.71917	-0.290858	0.77116	1
180	27ba115b82edd5e8b4667da6d8911396	0.0358381	-0.500523	3.72029	-0.134539	0.892977	1
181	2834189eefcf169a7f1ce262199f9a1b	0.0864108	1.38238	3.71984	0.371625	0.710172	1
182	2867639a92328cd4ec46af58154e43bc	0.117413	0	3.72118	0	1	1
183	287dbbe4455bfa38435a43ade1209be1	0.073774	-0.942128	3.7196	-0.253288	0.800046	1
184	28c16e1e1d7b96b12ca2427732527d4d	0.328053	-0.0722339	3.56345	-0.0202708	0.983827	1
189	29992122a244f576848afde68b9e3538	5.08643	-0.310222	2.04846	-0.151442	0.879627	1
190	2a01766a6a45d5e335d01c1f20c01bba	0.0511572	0.279232	3.72118	0.0750386	0.940184	1
193	2aacfcf0b8d0d54493ff162115cbf6b5	1.01719	-4.19825	3.70804	-1.1322	0.25755	1
196	2b70c855f97f3433b1373a971d603892	0.0318039	0.279233	3.72118	0.075039	0.940184	1
200	2c412029e6090193c55331f04f63ec58	0.0232647	0	3.72118	0	1	1
202	2c6937dc349e1ce9ae246709bf7379cd	31.9596	0.430655	1.26878	0.339425	0.734289	1
204	2de592d2f25daf7c2c0b9d1ed1e8b3ba	0.427721	-0.807449	3.57274	-0.226003	0.821199	1
207	2ed1fb35077b72cdc2e279f043a6f406	0.127332	0.753959	3.72072	0.202638	0.839418	1
209	2f1b0b46128f452be7a23d7a14248fca	1.53763	4.5698	3.68925	1.23868	0.215464	1
211	2f58b7775f6795b26806e13ac7be1e2e	0.447205	3.01033	3.71433	0.810465	0.417673	1
213	2f9f7978b1ee0df4510fb78a35402e9b	0.486796	-1.21567	3.71264	-0.327441	0.743334	1
214	2fc2020ec15806dd392d799253a0066b	0.012122	0	3.72118	0	1	1
216	2fde5ffcc17a73e33aee3e36328d214c	0.382577	0	3.72118	0	1	1
219	3157fa381c3ac87aa17716632467f0b1	0.0111687	0.00760537	3.72091	0.00204396	0.998369	1
222	3179c57c6a1caf61e470deb56bc67c80	0.011307	0.521673	3.72096	0.140199	0.888503	1
223	31af5448f7b74552c89cd12541296ebf	43.0564	0.257202	0.986962	0.260599	0.794402	1
224	31eb2699f7cde5c50779292d952b3ecf	0.131042	0.838592	3.72061	0.225391	0.821675	1
225	3213e26ed646cce7c85c628802ce506f	0.195603	-1.89303	3.71579	-0.509457	0.610432	1
226	32187e752340d4d963ccf4f915e2b6a2	0.0123855	0	3.72118	0	1	1
228	324783da6aea3c6fbcfcd544eac13dea	0.0370638	0.906795	3.72053	0.243728	0.807442	1
229	324c21c15f6cd7f659afdf64c3d99bde	0.16917	-1.72736	3.71653	-0.464776	0.642092	1
231	329c8f4e95926fff4c777307112e6336	8.94408	0.126742	1.7306	0.0732357	0.941619	1
232	32f370a27d633f9905d57ad5c27d8499	1.18602	-2.67047	3.70587	-0.720608	0.471151	1
233	33a84a00658ff661e209b470b5fdeeef	0.124421	0	3.72118	0	1	1
234	3440f36db4fa0dba38ab86bff4332e2e	0.0880597	0	3.72118	0	1	1
235	344a8c0c9442d986a9de866f4c4632cf	0.199975	1.27781	3.72002	0.343496	0.731225	1
236	34b1c32092ce0c5049e53703865575ca	0.0197872	0.666412	3.72082	0.179104	0.857856	1
237	34ce1994e881c7be69d94251e57e48fe	0.0631761	1.18713	3.72017	0.319106	0.749646	1
238	34fb9f8a3865b590120618494f29f11c	122.818	1.04815	1.11229	0.942336	0.346021	1
240	35e6b00ccd0afece86b6c59c4253a5ab	0.0181321	0.100497	3.72101	0.0270079	0.978453	1
246	36c8a901eb2fc49c0ca7afe2210aefb7	8.45952	1.15769	1.98046	0.584556	0.558846	1
249	36fd32226e14333d400809aaaa6575c3	0.0494319	-0.369994	3.72047	-0.0994481	0.920783	1
250	3740840da9e887f003f950ada8a32fa9	0.0414995	0.753959	3.72072	0.202638	0.839418	1
254	37f34de53c21e3049bf0ae95193705e5	32.977	0.632755	1.04113	0.607756	0.543349	1
257	383a379b866400f049d79f602c273a05	0.0101377	0	3.72118	0	1	1
261	397ade84b2e0faa94eae7de3afa6d5df	0.0426631	0.753959	3.72072	0.202638	0.839418	1
264	3a179b7c94bc36a82e81a1a4f756d637	21.7618	0.426941	1.25564	0.34002	0.733842	1
265	3a1c64d6b57d4e3a8f73d3371b1cb2a7	0.0511559	0	3.72118	0	1	1
271	3b2a3d8ec3368f7aaead82572908822f	0.0278426	0	3.72118	0	1	1
272	3b7632956ecc45b701ab639c9b350064	0.0138332	0.434926	3.72103	0.116883	0.906953	1
273	3baaa1a55f67a004e5bdf88baecff544	0.0247092	0.739805	3.72074	0.198833	0.842394	1
274	3bcbe9e70e2d9fccd0be5671d9437006	0.974159	-2.61779	3.70427	-0.706696	0.479755	1
275	3be39561ac0edb60a012a94adad70b4a	13.5383	-0.0831357	1.66545	-0.0499179	0.960188	1
277	3c96bd8c55fa2083897af726c78dfffb	0.298618	-1.97413	3.71543	-0.531333	0.595188	1
279	3d0a133179bc3eb5469139a74da153c3	0.0370332	0.753959	3.72072	0.202638	0.839418	1
281	3d4145055403ae0f7a16f1f78b0c99ba	0.0329614	0.856887	3.72059	0.23031	0.817851	1
285	3e6e71ce2ba02242920a615616e1fa04	0.0322014	0	3.72118	0	1	1
288	40c27ce70194cfe9b5a966dc79442958	0.0286235	0	3.72118	0	1	1
289	41981d1712bc8253f307bf22e32d4584	7.87011	-0.355612	1.97263	-0.180273	0.856939	1
290	41989ffc3c5ddc14f4f0204ad5ae33a3	0.0725125	-0.881247	3.71973	-0.236911	0.812726	1
292	41e9399c3b03cfb290926a9f65fe39b2	0.0254431	0	3.72118	0	1	1
296	427d915e79dc1fa840c222ce5744f675	0.423596	-2.93732	3.71107	-0.791502	0.428651	1
298	42c1ad0edd6dc33775368f2581f33323	0.862556	3.58834	3.71234	0.966598	0.333745	1
303	43cf650cf98f13e0edfbcec0e3737e86	0.0276664	0.591592	3.72089	0.158992	0.873675	1
305	44a0e08a1654bef22e5a839908c19c8b	38.3909	0.324895	1.00835	0.322205	0.747297	1
311	45b21fe63e10f9d68e1259acc68dcf69	0.05085	0	3.72118	0	1	1
314	4698748e8eee9d3b940382ff4c6d8e75	0.0711052	1.09559	3.72029	0.294489	0.768384	1
318	474e024533c0f7428be4af1cab303332	0.140477	0	3.72118	0	1	1
319	47c659f076a6f5f27bac6a1367fe7edc	4.38058	-1.88066	2.45862	-0.764924	0.444317	1
320	47c8fe03685e883c1a9d6b7cbe5eba07	13.0573	-0.358855	1.42735	-0.251414	0.801494	1
322	4802a9055a20d55e5bdfdddfab6aa500	1.28758	-1.61296	2.67412	-0.603176	0.546391	1
323	4811d76c16c75f34fb7eb89ee33afae8	6.78838	1.50524	2.00632	0.75025	0.453104	1
324	481ac0eed6fa506a614e739c000b5738	6.90567	-0.336407	1.99199	-0.16888	0.865891	1
325	482afd15d4c6d019c1d08236f600a26d	0.0753143	1.09559	3.72029	0.294489	0.768384	1
326	4850df46990a4ae2e41739d8e44c60d8	11.8939	-0.359216	1.5219	-0.236032	0.813408	1
327	48524a00cd22f685ee4346852bb9a142	0.941281	4.14457	3.71096	1.11685	0.26406	1
328	489dd7c8d1f8e1d353624259934ba747	0.214937	0.279224	3.72118	0.0750365	0.940186	1
332	4957b6b985dbd719266bc6a509362e62	1.17771	4.46743	3.71037	1.20404	0.228575	1
336	4abab5ca70431dd2145fe658cfad4404	0.0650947	-0.853253	3.71978	-0.229383	0.818572	1
338	4ad03a786f04cfd240fcc7405936ef38	0.0164728	0.591592	3.72089	0.158992	0.873675	1
340	4b520b6416fcff7b0b23f705d5c6c83e	0.0895228	0	3.72118	0	1	1
341	4b642ac4444f3efdab75509cd47c8a18	0.0972783	-0.657604	3.72005	-0.176773	0.859687	1
343	4b8d55d2ea5a25896bc8fd990000760a	0.0226139	0.70988	3.72078	0.190788	0.848692	1
344	4bae0ab2637d7709616476c5311975b4	0.235133	-2.11115	3.7148	-0.568308	0.569826	1
345	4bd839372c23bae5fe44781a0e53c3ea	0.0123855	0	3.72118	0	1	1
347	4c7ff383c681d064817ba77e7779a9cb	0.420689	-2.92776	3.7111	-0.788919	0.430159	1
350	4d04be66de7c122b18bbabefda9693f8	23.1681	0.985432	1.64515	0.598992	0.549178	1
354	4d7d16496660e358529a8f7ae2613cf7	0.0329614	0.856887	3.72059	0.23031	0.817851	1
357	4ef138d0a637ef13c529286d8978edaa	0.0508731	-0.571088	3.72018	-0.153511	0.877995	1
358	4f0fe5a51138bb4c1282b4ca647b7017	0.0123546	0.512782	3.72097	0.137809	0.890392	1
359	4f2b83460b1df568b35f0b8fed6c7b23	0.392809	1.49391	3.71959	0.401634	0.687953	1
361	504b6be1d50e163c174d2f0f617d7f40	0.0133372	0.558365	3.72093	0.150061	0.880717	1
362	50549d2783b5444075260876915a5e36	0.08779	-0.369994	3.72047	-0.0994481	0.920783	1
363	507e8bfa575a4629ad47b813cc5f7763	7.31651	-2.43473	2.33028	-1.04483	0.296103	1
364	50c0781927da02dfa77a4801018cbb26	0.706213	0.516203	3.71025	0.139129	0.889348	1
366	5142eb257f86204fe980fb877671d49f	2.44522	-2.81779	3.00076	-0.939024	0.347718	1
367	51e8b8355bcf5a69dd5509a88980f543	22.6507	0.586582	1.35367	0.433327	0.664777	1
368	52264aa69ce92e4fb70afda88e595d45	0.499948	3.2369	3.71349	0.871661	0.383393	1
369	523d96d75f41ebe905456574ad0a15f8	6.86858	0.226001	2.04218	0.110666	0.911881	1
370	52498c45c3fe197300c31f0e392a8496	0.107469	0	3.72118	0	1	1
371	5281738a8f60c103fcec08e66f06c4ff	0.0847891	-0.17821	3.72071	-0.0478968	0.961798	1
373	5311b7f111c7e2c431d23056cc256862	11.4263	-0.427777	1.64696	-0.259737	0.795067	1
374	534376370672b6724b40f5c46d3c6c4f	0.50858	-3.20118	3.7102	-0.862804	0.388245	1
377	53fc6e77a9d78597c82da5cfd7514f52	0.670262	1.58558	3.66848	0.432217	0.665584	1
380	54b1d388837c83853144a164ee15dd47	0.381081	-2.78667	3.71164	-0.750791	0.452778	1
381	54b21b52f45276b2b3ed89d5f487321f	5.73158	-1.44261	2.48099	-0.581466	0.560926	1
382	54ba8c7b4aa57538f3ef56979cd82812	0.215932	-0.964579	3.71815	-0.259425	0.795307	1
386	557925e2fc372113e6b8aeda961a463d	0.0785553	-0.986812	3.71948	-0.265309	0.790771	1
388	55996e0353f7d5d9ce175ed06223cd99	0.0636343	0	3.72118	0	1	1
390	55eb1cce8b6b487b1ea4514b6f919430	0.0313144	-0.263212	3.72062	-0.070744	0.943602	1
391	55ff08262d6a12ef98d5265db3afa793	0.045706	0	3.72118	0	1	1
396	57bd5fd5aa8ebb991971cabf52b73abd	0.0206859	0	3.72118	0	1	1
397	57f8a96b996f23a81ca9dd62a0d0750d	0.0506884	0	3.72118	0	1	1
398	57ffdee41f8db29d6928c72de1e5d773	0.081776	0.923244	3.72051	0.24815	0.804018	1
402	591a987d6bafe72ac0de7ec346ad1e2f	0.225818	-2.0656	3.71502	-0.556013	0.578202	1
405	59c101e841db5d9d603b9175cdfec4e2	0.111119	0.671587	3.72082	0.180495	0.856764	1
407	5b200c2373bdd73c989548180c1a844f	0.627446	3.56078	3.71242	0.959152	0.337482	1
410	5bb96602dc4c843345b5a0dad8af3e1b	0.184292	2.0355	3.71791	0.547486	0.584045	1
411	5c0abd105b2805c2a3da2d924fe3101e	24.5272	0.0622595	1.36925	0.0454697	0.963733	1
412	5c1932d97107b14fddd6519e5baff4dc	0.0411484	-0.369994	3.72047	-0.0994481	0.920783	1
413	5c2ee939f3ad9e9d2be74d25667ba75a	0.0613511	1.16975	3.72019	0.314434	0.753192	1
414	5c3a4c462e53b07cd82b0c048ee093e9	10.7083	0.83599	1.46236	0.571671	0.567545	1
417	5d43bcbb9245e52b48da9eca7f2febc3	0.011307	0.521673	3.72096	0.140199	0.888503	1
419	5d6d6c05afdbb3cf368a2f0a0328a077	4.64998	-1.20416	2.03272	-0.592388	0.553591	1
420	5db055e8e7e8c721a866d841c87f9596	0.0655983	1.20614	3.72013	0.324218	0.745773	1
421	5e00d64a9fab963c32fb112eb753791c	0.0302147	0.820251	3.72063	0.22046	0.825513	1
422	5e46380a980f5ef6a290a926baa97386	0.00605275	0	3.72118	0	1	1
425	5f1ff4a91b321c0e4a0322233ce98892	49.1133	0.453964	1.04474	0.434522	0.663909	1
430	5fe690ba12278dec9ca23dfcd2c968ac	0.0828753	1.00839	3.72041	0.271044	0.786357	1
432	602b07a23bf22703209ca888bef56790	0.0483978	-0.667029	3.72004	-0.179307	0.857696	1
433	60724664c9d82595cfebbbd39f86eaf6	1.29194	4.60134	3.71016	1.2402	0.214901	1
434	60d7f380fa64d80b75826010dc4975de	0.175794	1.99115	3.71805	0.535537	0.592279	1
435	6124ace9fe4f647515f52a6b96cb2d6e	0.0541006	0.591592	3.72089	0.158992	0.873675	1
437	61475cdc991f91db44962d7db5e8e9d4	0.0807364	1.33779	3.71992	0.359629	0.719124	1
438	61ae5dad24346e323228e2271b7c6cc6	0.0736669	0.923244	3.72051	0.24815	0.804018	1
440	626e15bf8effa0a69795d0d48b7d3fe3	7.91208	0.646694	1.76266	0.366886	0.713704	1
441	628da8a198f844674322568376192738	0.0604271	-0.67385	3.72003	-0.181141	0.856257	1
442	62a28f3675f95dc8eaa9dd55bbf0019f	0.0795806	1.32965	3.71994	0.35744	0.720763	1
443	62c9bc46db2b6173101201504afb64e6	0.0639947	1.00839	3.72041	0.271044	0.786357	1
445	631651feae427d0776a8344f0337a9f7	0.225236	2.24686	3.71716	0.604455	0.545541	1
448	63a28e35323a235ad60efcfdca491b09	3.8945	1.36688	2.57939	0.529922	0.596166	1
449	64ae296c4e18c2f24399e9f576962f7d	0.052905	-0.571088	3.72018	-0.153511	0.877995	1
453	655d33117019894dcca90ea4c23e4054	0.0290761	-0.392769	3.72044	-0.10557	0.915923	1
455	65b26e356162ea310d5f1df1081468a3	0.0301257	0.591592	3.72089	0.158992	0.873675	1
456	65bb97948dab7547cc8439a3cca65342	0.268061	2.43768	3.71648	0.655911	0.511881	1
459	65fee09779b9a26c9cedf7ccfbe7ae0f	0.00528656	0.113579	3.72103	0.0305236	0.975649	1
460	6680a2ab9bff511360c2a2b25b65e1b8	1.20367	-3.62706	3.70773	-0.978241	0.327955	1
462	66b3ad43cc8c573e0e5715fbc88bf552	7.4926	-0.10114	2.01902	-0.0500935	0.960048	1
463	6738bc312d217e3134e0c0276b193784	0.0525607	0	3.72118	0	1	1
464	67747112521420765254e34bb2cb68b6	0.0581618	0	3.72118	0	1	1
468	694013b609c5faf029fa0db70a774f55	0.0700093	1.24764	3.72007	0.335381	0.737338	1
469	69880ca48af6d6bd41bc6022f4b199a0	10030.9	-0.588927	1.49922	-0.392822	0.694451	1
470	69c86901a773be5eea4e5208de0c86a6	0.0764184	-0.965777	3.71954	-0.25965	0.795134	1
471	69ecf42c626c7139dc9d169d73cfa148	14.6177	-0.640793	1.37149	-0.467223	0.64034	1
475	6b285af49161c5fe976ff1dd19ba1209	0.790071	-3.47221	3.70946	-0.936041	0.349252	1
476	6bbb3b0c7a8226c9c7d05f1925ca9933	0.0371566	0	3.72118	0	1	1
477	6bbe8e00f6e09884875a9a35775f786b	0.0950901	1.0501	3.72035	0.282259	0.777745	1
480	6ca607a18bdb915386f142436d21a06a	2.53037	3.34816	3.2387	1.0338	0.30123	1
481	6ce0dd2e1378fce774dabf25fc17fde4	0.0908284	1.41933	3.71976	0.381566	0.702783	1
482	6ce7604e712f963bbd0ae0f6b7a3cf5e	0.567248	-1.19323	3.71159	-0.321487	0.747842	1
484	6d19bb183a62cf4f2a47f28d6584cb13	15.3464	0.349474	1.59357	0.219302	0.826415	1
485	6d6bec2613e20157b1f0c1f12ecabe48	1.40742	4.72443	3.70999	1.27344	0.202863	1
490	708b9a8db643dd36192b21aec940010e	0.0466099	0	3.72118	0	1	1
496	7239f8799a7674bbffd5a3c2dc547ba6	0.0435798	0	3.72118	0	1	1
498	7266a57f137bd918623e4bfcccbf6918	0.280304	-2.34556	3.71365	-0.631604	0.527646	1
501	731c517d00e9e4dabd2261d73f834183	5.84537	-3.51824	2.29417	-1.53355	0.125139	1
503	73b163c158d93bb76e04435450f5d443	6.95386	0.57678	1.98944	0.28992	0.771877	1
505	74cee9f7848170e074d441104b5d9320	1.74805	5.03691	3.7096	1.3578	0.174526	1
506	74dbd54099984e1c3e5b93687a3460ec	0.0452278	1.00388	3.72041	0.269831	0.787291	1
507	74f333dec952edb98ef5d56d1ae41a8e	0.555265	3.38636	3.71298	0.912031	0.361752	1
508	7612f4d50e2cdf11d7e969e1553b5ae3	0.0395085	-0.552361	3.72021	-0.148476	0.881967	1
509	76627448c81c612ebaaf6a5f4ca1afc3	0.0631241	0.288112	3.71987	0.0774521	0.938264	1
510	766505f10b877179741d530034258bf1	0.0219492	-0.26732	3.72062	-0.0718483	0.942723	1
511	76afc28fcf7cc456e6cf3453b1f3b0eb	0.0494319	-0.369994	3.72047	-0.0994481	0.920783	1
513	76e57e55ab9afeb29cebfb2b1ac61663	0.13833	0.469241	3.71962	0.126153	0.899611	1
518	781f9cba9b45304dbc85e7711ec96c6e	0.431302	0.279218	3.72118	0.0750348	0.940187	1
520	7846269cadf0304b531ea68661eef6e9	0.0216982	-0.17821	3.72071	-0.0478968	0.961798	1
521	78523dbe42937557b78aa70a2120dade	0.0763294	0	3.72118	0	1	1
522	78565d077b6e824dcd21530c50dd729e	10.8501	0.587697	1.72974	0.339759	0.734038	1
525	78ae7e3eec946296a30baad30ab5bb67	0.0123546	0.512782	3.72097	0.137809	0.890392	1
527	7a1fef0ee6e4f36488094fb07dda0e1b	5.38286	-1.30648	2.26889	-0.575822	0.564736	1
532	7b042cf6d37b8fd3a038fcb521e7e93c	0.084598	-1.04702	3.71928	-0.281512	0.778318	1
536	7b7b24d1fb3a8a35fe9030d98a4a74ff	0.0109923	0.100497	3.72101	0.0270079	0.978453	1
537	7b905fca49744e722fdb16acc40c4069	0.143055	0	3.72118	0	1	1
539	7bf782f517c2ff8fbd9d8ed56995362d	0.130821	0	3.72118	0	1	1
540	7c2a481c5e975482f2dce6488fce7e22	0.0476734	-0.0852971	3.7208	-0.0229244	0.981711	1
541	7d76bc4c4304237faca84654217baf6d	43.8999	-0.0101018	1.60304	-0.00630166	0.994972	1
542	7d93d4b1fddbf439125d651e720f4cb6	0.0247711	0	3.72118	0	1	1
543	7e390485a56b99dd79fa36b82d54266e	0.0435465	-0.606658	3.72013	-0.163075	0.87046	1
544	7e483840a73dcb996df1e70a651b536f	0.0266744	0.770676	3.7207	0.207132	0.835907	1
546	7f07102bf374b4f61f1dd6513e04b6ae	0.104149	-0.673851	3.72003	-0.181141	0.856257	1
547	7f530ef36886f143b208c5f149993fe1	0.021121	0.512782	3.72097	0.137809	0.890392	1
549	7f8708b4e2e90fb19377220f54b23deb	0.155567	0.838595	3.72061	0.225392	0.821674	1
550	7fbb93d82e4abea98be2b43aa3e311fd	17.997	-0.604304	1.63594	-0.369393	0.711835	1
551	80a59b2d0018153b211b3935e7815311	0.558224	2.97588	3.71446	0.801163	0.423037	1
552	80c7f22355128d9ea5659a9e743afa20	0.0142979	0.100497	3.72101	0.0270079	0.978453	1
554	816e76a07e956ccb8d9f8dccb908cac4	0.0937192	0.838595	3.72061	0.225392	0.821674	1
555	81d99c819296898665ef9b1cce6455b8	0.0888721	0	3.72118	0	1	1
557	820d5ba123b6de0b2c8f87134d4e3550	6.77978	1.56298	1.86815	0.836645	0.402792	1
559	821d7276fbf38adb23da0ad4dd49d25f	0.0117567	0.100497	3.72101	0.0270079	0.978453	1
560	82727d8ddf521e6ed26f8e6ef2b3b7f5	2.07531	2.38555	3.07371	0.776113	0.437683	1
561	829cb20e47be86ec6adfbb6e91c49187	0.0679402	0	3.72118	0	1	1
562	832d25c6e35b69035d7843d70f4c254e	4.50679	-0.689341	2.12971	-0.323678	0.746182	1
563	8336184f4c06b320762f9ecf25ce7958	0.0264869	-0.348854	3.7205	-0.0937653	0.925296	1
564	833caaf3d146ebe93bf0dcdfc23f83a6	0.0460064	0.512782	3.72097	0.137809	0.890392	1
565	83600449c7598493dfe162d012b13bc6	0.952064	4.16134	3.71092	1.12137	0.262129	1
566	83682fca076ae82e6c452c9e4aed6074	1.6941	4.41515	3.71046	1.18992	0.234077	1
568	83c3e0283eb6687db9f6a150fc8d0468	0.012122	0	3.72118	0	1	1
570	8484882f2ccd90416bd19570ba28d6b7	5.68155	0.921352	2.47798	0.371815	0.71003	1
572	84e0b092b7b68a7fb61813d73c0ae688	11.0635	-3.37893	2.55877	-1.32053	0.186659	1
573	852568f797da2b57fcff235e939b4c1d	28.3184	0.710586	1.21399	0.585331	0.558325	1
575	8539d834377c26e6dca3ad0d98a57631	16.8855	0.661975	1.53343	0.431694	0.665964	1
576	858abd32f10986bae8d26cbebc51e2df	1.57629	-4.83085	3.70727	-1.30308	0.192549	1
579	860345b42a7a8f4d90a09df8eff01a51	15.5445	0.526208	1.56075	0.337151	0.736003	1
582	861cdfb4d81ed83127c6fdaf3a14b6d8	0.0284026	0	3.72118	0	1	1
583	866c92930bbde771c4eece4ea8b05660	0.101523	0.279229	3.72118	0.0750378	0.940185	1
584	86ca4bf279a0ef91ee14873233225a33	0.0160046	0.604906	3.72088	0.162571	0.870857	1
585	870ae5fee8683199400c66efcef7a7b8	0.0624896	-0.271133	3.72062	-0.0728732	0.941907	1
586	875e086543be4c3ed3bb40ad79b83783	0.0214768	0.00760537	3.72091	0.00204396	0.998369	1
587	876bdb49a517c9fa8c63f9f5e1de1a16	0.600631	-3.43928	3.70954	-0.927144	0.353852	1
590	87ea8aafc8b4d536f3945f1d3995a9c1	0.026339	-0.347109	3.72051	-0.0932962	0.925668	1
594	88ba612f7c1111e7919d876f8927f667	0.167606	1.94283	3.71821	0.522518	0.60131	1
595	89195c3b9131178b0330fe29b1dee2d9	0.407165	-1.67141	3.7113	-0.450358	0.652453	1
598	8a21ee15b69be1d07a15bc9a974ec43f	0.0448449	0.148247	3.72059	0.039845	0.968217	1
602	8aca1257ccbc6547bb6765fd7da21c72	0.0381647	0.279233	3.72118	0.0750389	0.940184	1
604	8b20488c5c918cda21484d8da994c1e5	0.0466099	0	3.72118	0	1	1
605	8b21552b4f0fd724192609ca7ec1ead1	0.025578	0	3.72118	0	1	1
608	8c0c395b3aa3e558436f150d18421ea4	0.294431	1.18507	3.72017	0.318554	0.750065	1
611	8cad3f193ee64a5a40deb17be0021407	0.569556	-0.0298024	3.70863	-0.00803597	0.993588	1
612	8cb4902462ecc3ef8942774db413fa93	0.14347	0	3.72118	0	1	1
615	8cceeeb6b5dc18d23e49ade2806d0dd2	0.0867466	0.671587	3.72082	0.180495	0.856764	1
616	8d3653a23f772e61cd0a9908959ec523	0.342205	0.27922	3.72118	0.0750355	0.940186	1
617	8d3922e1eac06a8a5053bd9229979cbb	4.7214	1.75887	2.25206	0.781003	0.434801	1
618	8d3a3b816474d50fcb1fef442097e693	0.217143	1.01459	3.71947	0.272779	0.785023	1
619	8da147b806b5d9cffac4c031814534fc	0.102312	0	3.72118	0	1	1
620	8dcdd76d8e0e3e0d043324eb6a888084	0.262915	-2.25424	3.71409	-0.606944	0.543888	1
622	8e44de37447b001e57544caedcccf442	0.0817631	0	3.72118	0	1	1
623	8edad018e44bc57c5e55863d43fd211b	0.247544	1.78759	3.71873	0.4807	0.630729	1
624	8f584a700dd4a39cda2b0de37c13f648	0.544632	-0.392161	3.70985	-0.105708	0.915814	1
626	8fdd269cc5f4ca3b73fcdab1576ca007	0.0906407	-1.10448	3.7191	-0.296975	0.766486	1
628	90b1527627116cc6d67d804da4bef4de	0.0555089	-0.753365	3.71992	-0.202522	0.839509	1
629	90c97a2e5edbeb9a342482a976688bd9	0.0789279	-0.997279	3.71944	-0.268126	0.788602	1
630	90d37520868643394423f9e52b3efe89	3.65946	0.637628	2.48759	0.256324	0.797701	1
632	92a891f9d889554b301c1ffca523fd60	0.0460933	-0.6409	3.72007	-0.172282	0.863216	1
634	92cf958c70e552675fede0fe23917ae8	0.00544821	0	3.72118	0	1	1
635	931a41f27677fe4c2e28466af7227a59	0.0435857	0	3.72118	0	1	1
637	936cff53f6bc4880d3363eab08494d79	0.168149	0.279226	3.72118	0.0750369	0.940185	1
638	93907db71e7d4f79439d13c2ecd6ee59	24.9594	-0.0280406	1.37527	-0.0203892	0.983733	1
641	941b50eefc5f8e0f121b34c4cfe612e2	0.0838979	0	3.72118	0	1	1
643	948d532dbe1bb0dd3ef84424865019b7	0.0785553	-0.986812	3.71948	-0.265309	0.790771	1
644	94a19a33cf0510656110ac0ab52200db	0.610186	2.98243	3.71443	0.80293	0.422015	1
647	9508fd4c7710a07af14f9ca0ab175842	0.104079	-0.942129	3.7196	-0.253288	0.800046	1
650	95bf354cf1576ca1e9675ed1d42a546d	0.245825	-2.17418	3.71448	-0.585326	0.558328	1
651	960df3e5070a0b53b4c35658859ba802	0.101292	1.18507	3.72017	0.318554	0.750065	1
652	969eace015b30f2d6d12cef6a38c4a30	0.08568	0	3.72118	0	1	1
655	9784cab1b3d9b79bb78bb4f7773aa7e5	0.179443	-1.79182	3.71624	-0.482159	0.629693	1
660	97e1f2317987e446470a51b8d50ae98b	1.70364	4.72606	3.70998	1.27388	0.202707	1
661	98109f72b02484d5e45d447c80fa88e6	0.0362563	-0.271133	3.72062	-0.0728732	0.941907	1
666	98831f65d0b911f9844547d60490ded0	0.275887	1.3748	3.71985	0.369585	0.711692	1
668	989646a21b4b296f214431c0e39996aa	0.0857824	1.37913	3.71984	0.370751	0.710823	1
669	99356aba09aef8ea170e27ab2e846000	0.0906407	-1.10448	3.7191	-0.296975	0.766486	1
670	993ca94e8ae3f80b76316b64b83be6cf	0.148026	0.591588	3.72089	0.158991	0.873676	1
673	995896c24002596dfb6febd4681bb444	0.0200597	0.00760537	3.72091	0.00204396	0.998369	1
674	99d513dfe0ef80303d2ee305d770e756	2.4415	-2.56609	3.01023	-0.852457	0.393961	1
676	9befea281962d73ebbe151375e6445f5	0.512072	-1.21289	3.71275	-0.326683	0.743907	1
677	9c06cab9acbc4695b9bc648502b4446b	0.157532	-0.271141	3.72062	-0.0728752	0.941905	1
678	9c3ad4c92d5b8ad5172ea3c4e085d3b8	14.5542	0.244661	1.48999	0.164203	0.869571	1
682	9cf526cf304281989bdfd95caa01c469	1.41641	4.36439	3.71054	1.17621	0.23951	1
686	9d6baad960e67a10059ac3f200ef6715	0.0272165	-0.361319	3.72048	-0.0971161	0.922634	1
687	9d77fe9cb9fffaac912be15c972df0d0	0.0667883	0	3.72118	0	1	1
688	9d7c07ac73f2b711ae176d205552398b	0.0200597	0.00760537	3.72091	0.00204396	0.998369	1
691	9e48e9df609edafa746e69772bda0035	10.644	-0.311039	1.49628	-0.207875	0.835327	1
695	9f23a703273bbbc407cf429eaea73564	3.4029	-1.1977	2.60402	-0.459942	0.645558	1
696	9f48a9eea05ff8bb7aac6b74bcae2be0	0.0136083	-0.0982036	3.72079	-0.0263932	0.978944	1
698	9fe1b5533f78374b38236a64978f0636	8.39164	1.65875	1.85217	0.895571	0.370482	1
703	a0f45fdecf630847987223788be58a82	5.98813	-0.585795	2.19262	-0.267167	0.789341	1
707	a171d0b31b2bce30f900a728b6a4ae3f	0.0302136	-0.17821	3.72071	-0.0478968	0.961798	1
708	a188980f03f53b85e28ba2a9abd6a846	0.0785553	-0.986812	3.71948	-0.265309	0.790771	1
711	a25902da69a226d32a866463883deed6	1.13773	2.47241	3.70843	0.666701	0.504963	1
715	a34ba74b4cd4dd8a513610642c516fb5	0.0433965	-0.601552	3.72013	-0.161702	0.871541	1
716	a381603782dc9827ddea4d404b2601db	0.133347	0	3.72118	0	1	1
718	a42c8cd845b28173640d151c613a36a7	0.0244491	-0.0852971	3.7208	-0.0229244	0.981711	1
719	a4712edfd2b3d95ada0d38ad3e37a545	0.0885589	0.279229	3.72118	0.075038	0.940185	1
720	a5a1aec05db630e0821127c9c2c042d0	0.170381	-1.73042	3.71652	-0.465602	0.6415	1
721	a5a93aa87bed0852cfa8e4a593e594e5	0.018503	-0.201122	3.72068	-0.0540552	0.956891	1
722	a5a9bce6844fcb7a2cf2190eed8f4512	0.0281613	0.591592	3.72089	0.158992	0.873675	1
723	a5bedeaf1a888a850fbd036c42a92aeb	0.0915243	1.3748	3.71985	0.369585	0.711692	1
725	a65acc596fe2462d663e44a69079be42	0.0211851	0.00760537	3.72091	0.00204396	0.998369	1
735	a893b8f65bf6477cdcb02aeeb0d45091	0.0544331	-0.740951	3.71993	-0.199184	0.842119	1
736	a8acd6bdd2e8ef934f12ef3eef73d6dd	0.277749	2.47752	3.71632	0.666659	0.50499	1
738	a8e39b777e9f5e7cf234274d90a4ebb2	0.0639947	1.00839	3.72041	0.271044	0.786357	1
739	a8f59d4cd5d98be80dd247f75cf24c4f	3.16941	1.44867	2.72577	0.531472	0.595092	1
740	a9048a781d6444af337c25fc38220db5	17.7364	-0.280884	1.42641	-0.196916	0.843893	1
741	a95554de90f8295925925c8279b8860f	0.0419578	0	3.72118	0	1	1
745	aa5ee52bdde1ff8ecf760cc643cd2c50	0.198733	1.23377	3.72009	0.331649	0.740154	1
746	aa745bb2604767fe95f20fd9867bc515	0.0200597	0.00760537	3.72091	0.00204396	0.998369	1
748	aacdc941ec1db419598e1a0421ad4cc6	0.0111687	0.00760537	3.72091	0.00204396	0.998369	1
749	aaee7672eb8b0cac9749232cd2f9bb73	0.0559956	0.671587	3.72082	0.180495	0.856764	1
750	aafa351c12766e37d8b5f88ee9765228	0.0815505	-1.01721	3.71938	-0.273489	0.784477	1
751	ab207887e17c80d4fefa62065669ff49	0.0838979	0	3.72118	0	1	1
752	ab6e5b638a65b712cddea97437ba66d6	0.203357	-1.93407	3.71561	-0.520525	0.602698	1
753	abe3a714b61e97566692582228582477	75.024	0.999054	1.06865	0.934879	0.34985	1
755	ac46fe0703929821fb674ceed50c34e9	0.103516	1.51867	3.71952	0.408297	0.683056	1
757	ac62c79eeedd28a7b1ef2b0a2862df37	0.0824	-0.571088	3.72018	-0.153511	0.877995	1
758	ac6a88781827e6b0d7b8a49647dfce28	0.529825	3.32078	3.7132	0.894318	0.371152	1
759	ad08f3655761b1c4ab85ce561f20f6e9	0.134932	-0.258733	3.7199	-0.0695537	0.944549	1
766	adbd0a05b0545ab0d77436c326855ff9	0.672267	-3.60181	3.70915	-0.971059	0.331519	1
777	afe95f9e180abaabad3d7c69d57adb24	0.0282674	0.793173	3.72067	0.21318	0.831186	1
780	b15553b809e744778c2cb204df43a7eb	0.0261688	-0.341317	3.72051	-0.0917391	0.926905	1
782	b16b247591ac19c643fdcee3bc51cea9	0.0101377	0	3.72118	0	1	1
785	b25cc5070c00ebe21e3697749083c6fa	11.4186	1.51397	1.82213	0.830882	0.40604	1
790	b31671eca8261ae54175bd9665444f9a	5.3947	0.723658	2.37449	0.304764	0.760546	1
791	b3287be563777fa1327a8a1d4d070578	0.582748	3.44629	3.71278	0.928222	0.353293	1
794	b3f5723169ced37eef5d5c56b60f993e	0.0449985	0.923244	3.72051	0.24815	0.804018	1
795	b4067b727cf68ba57429bb22bd7a1740	0.0318039	0	3.72118	0	1	1
797	b43cc645e72a3cbed2d89ef357230fe2	7.91336	-0.849414	1.97512	-0.430056	0.667155	1
799	b4911cff6b36fbfe67594701b1834025	10.2424	0.682671	1.6551	0.412464	0.679999	1
801	b4d0909f2bb06c12d9e3a50f358f92d1	0.0570431	-0.369994	3.72047	-0.0994481	0.920783	1
803	b5369ac43c7ef0e78b7e4d60b08c2172	2.2474	-3.6506	3.12697	-1.16746	0.243027	1
804	b542b2e17f33fd3b68143f7d3c91dc35	0.0267665	0.357078	3.7211	0.0959603	0.923552	1
805	b557c0d33ca0d674c6955a63418ba7ce	0.0978441	0	3.72118	0	1	1
808	b5e694358e7bb6166a5b0a41df2df505	0.0290532	0	3.72118	0	1	1
810	b61faf51bbc93fd9d78ada4b82ec116a	0.246734	-2.17744	3.71447	-0.586206	0.557737	1
812	b669cc775348c46bb6432d33897e8ba0	0.474022	-0.125989	3.71666	-0.0338984	0.972958	1
813	b69c2bbe34ca8882ea3abee065879d79	0.0293917	-0.17821	3.72071	-0.0478968	0.961798	1
815	b6a20dccaff359a64577d6288058120f	1.31641	-2.83472	3.29128	-0.861282	0.389083	1
817	b7bbd2a99d45a66d02b9d2f67f102efc	19756.9	0.967644	1.05436	0.917757	0.358746	1
820	b86ffad89814a020aab2082b85d210d4	0.120059	-0.776631	3.71988	-0.208778	0.834621	1
821	b8c608db888bad62b1b5e1b77f15243a	0.0814901	-0.67385	3.72003	-0.181141	0.856257	1
822	b8da529bdb2ee550161ee4d5670d53ac	0.0502223	-0.691464	3.72	-0.185877	0.852541	1
823	b8f2bf58e6e3d0144c44d2bea83044ac	0.254611	-2.22139	3.71425	-0.598074	0.54979	1
826	ba50717d3a4d8ddb0ddf32a63e405b9e	0.0480139	1.03487	3.72037	0.278164	0.780886	1
827	ba67a600e53ef4ccf77cdcbff4b18c30	0.109253	-0.469239	3.72033	-0.126128	0.89963	1
829	baac8680e0343f40b68457403b9d779a	0.184376	0.104728	3.72002	0.0281525	0.977541	1
831	badcca36ba69a3f4730add597b4004af	0.0480546	1.03507	3.72037	0.278216	0.780847	1
833	bb0afd4028f1cf1ffb03ab7176631ba7	0.0488941	-0.271133	3.72062	-0.0728732	0.941907	1
834	bb1f353234f18eeb7cb7dca65fc7a206	0.0620275	-0.826768	3.71982	-0.22226	0.824111	1
835	bb51eae75c4d09351765ca95faac8cb0	0.0785553	-0.986812	3.71948	-0.265309	0.790771	1
840	bcfbabae3886524621864a38c7883d52	0.0848436	0	3.72118	0	1	1
841	bd3cf518310786df99d6fffb9cbfc3ae	4.85234	-1.54661	2.27125	-0.680951	0.495903	1
842	bd84d0cb1d9b896fef033a60f6d84976	0.208854	-1.9657	3.71547	-0.529058	0.596765	1
843	bda9624d82323df522f32efa91282c29	0.0186541	0.647366	3.72084	0.173984	0.861878	1
845	bde718847f41be286a85301fdf2cd739	0.0571915	-0.469239	3.72033	-0.126128	0.89963	1
846	bdec0acad48348fd9826f19959290593	0.0991949	0.566962	3.72034	0.152395	0.878875	1
851	be6b36013f2133ecb7124eec217dc9e3	0.125475	0	3.72118	0	1	1
854	bf13446fb52b1d1de4db56e2c9a04727	3.02732	-0.545692	1.93203	-0.282445	0.777602	1
855	bf50aa309432a6fa564735babf0cd5fa	0.05272	0.838595	3.72061	0.225392	0.821674	1
856	c00ccc168f3ec7b9acae23b96aeed71f	0.0834285	-0.369994	3.72047	-0.0994481	0.920783	1
857	c029ebdc79b71af258f6d73c6d1168a9	0.0525607	0	3.72118	0	1	1
858	c163236da5e4d3774b2ce269c588a5dd	0.864879	-2.98645	3.71089	-0.80478	0.420947	1
859	c212396bc7b9b80377545ca99badef29	0.0381647	0	3.72118	0	1	1
862	c275b24483e0d450fe8d31de29e850d0	0.306177	-1.91984	3.71391	-0.516932	0.605204	1
863	c2f97b2b06c26480d33653d191d75bb3	7.0262	-0.464159	1.97832	-0.234623	0.814501	1
864	c357a4fd288698a367ad34cb75ab30ea	0.0349649	0	3.72118	0	1	1
871	c5c0f126fb6b2465d3e630499c1e6ff7	0.0108964	0.279235	3.72118	0.0750395	0.940183	1
875	c65441db0a51cdc5140158fcd122d9e8	0.0181281	0.00760537	3.72091	0.00204396	0.998369	1
876	c67f0c5962b8ad017538c301a5d19b2a	0.0802889	-0.17821	3.72071	-0.0478968	0.961798	1
880	c7804755a9e23ce79cae25357a3fc62a	5.60845	0.818866	2.18009	0.375611	0.707206	1
881	c780687f3639dad3ddd6104469a50e52	6.13127	-0.451396	1.91486	-0.235733	0.81364	1
882	c79ce7b6dc1fdfa00d4f26d4d52bfec6	41.9149	0.366829	1.15257	0.31827	0.75028	1
883	c7d0314dfda273c083f9c82bf31dcba6	0.0802889	-0.17821	3.72071	-0.0478968	0.961798	1
885	c7e527257c6cb167c0eb67e28e206e4d	0.128637	0	3.72118	0	1	1
886	c7f21657669020ab8d240455dbd18e86	0.491719	3.21607	3.71356	0.866032	0.386473	1
887	c7fdd4d96720a0cb791d154ca289ead5	0.823392	-1.87445	2.86027	-0.655338	0.51225	1
890	c897bdbaae7b9d5af7eee5faca833eb4	0.418163	0.671571	3.72082	0.18049	0.856768	1
891	c8b671d81ef3859622a969ff73d1be33	0.0520758	-0.710417	3.71997	-0.190974	0.848546	1
893	c92d94ae88138e874865cf2919b66597	26.1001	0.312439	1.3457	0.232175	0.816402	1
894	c943468b20742551fbdcb2ece0cf5aa4	0.0141337	0.572384	3.72091	0.153829	0.877745	1
896	ca037da52ce9f12597f90b61cf72d868	0.529881	3.31954	3.7132	0.893982	0.371331	1
897	ca4bd6342ec0c255437d844f860e11ba	0.100051	0	3.72118	0	1	1
898	cacf2b2d45f34766ebc2d31fe6cc7881	0.0131695	-0.0890752	3.7208	-0.0239398	0.980901	1
903	cc5d47f51ad11146acd9c7f07fe06699	0.0216173	0	3.72118	0	1	1
908	cd0cf592b5bece3b7cbb633b912d11ff	0.0429536	-0.271133	3.72062	-0.0728732	0.941907	1
912	ce17277740100d09e425593bddbac3ca	0.0330813	-0.458989	3.72035	-0.123372	0.901812	1
916	d00a07d95f132895abbcfa3bc5d5d6bc	21.6329	0.766775	1.48294	0.517066	0.60511	1
918	d042a6a1b7ba864910b039b1455a9740	0.07054	-0.881247	3.71973	-0.236911	0.812726	1
919	d12eccbc22cb0135b892c326cd0d669c	4.38694	1.77416	2.45806	0.721775	0.470433	1
923	d25a4b6cc40dcb23db6c4c13ba4ae94b	6.90644	-0.597373	2.04541	-0.292055	0.770244	1
925	d29d7168d2de8c9a26383de45bc9e591	0.0533488	1.09093	3.7203	0.293237	0.769341	1
926	d29ff1c78892f60d196190caea31790f	0.0646617	-0.776632	3.71988	-0.208779	0.834621	1
927	d2ad24c5aa9a7c3aafade034a1a6942e	0.171618	1.96631	3.71813	0.528844	0.596913	1
928	d2c223bdb465fadcbec63b954c4f20fd	0.0497737	0.838595	3.72061	0.225392	0.821674	1
930	d2fe575d46323b414de8515567904b47	0.0522316	1.07781	3.72032	0.289709	0.772039	1
931	d31e5b4b037c8e5752546adee6fb7f56	0.00827436	0	3.72118	0	1	1
932	d322d8eee98d7dea325d78f590998b93	0.136039	1.75013	3.71885	0.470611	0.637919	1
934	d3cf1782a19a46b09eff733d3f397b74	0.140679	0	3.72118	0	1	1
935	d40e7ba2df1deb0ccb102e0f616e5a84	0.00978441	0	3.72118	0	1	1
936	d4145844b63f34a7a30a39207142023d	5.75707	-0.213843	2.38284	-0.0897429	0.928492	1
938	d4a7a5c1f464361c88a0ea218ee3e585	28.2388	0.737887	1.18923	0.620476	0.534944	1
939	d4b985e7fb7a3649e5f0e087c97f457f	0.251307	2.36502	3.71674	0.636315	0.524571	1
941	d52f267935684087401b783ef37f42c6	0.606605	0.557223	3.71028	0.150184	0.88062	1
945	d5cd1c67b97a281937f14afbfb36c1f6	0.0568842	0.923244	3.72051	0.24815	0.804018	1
948	d6ed596fb63a5b8322f806b66b556999	0.0733411	-0.571088	3.72018	-0.153511	0.877995	1
949	d6f86e409192013c70b01f307b702962	0.0127216	0.279235	3.72118	0.0750395	0.940183	1
953	d834ff4349a7b66bc38709951312d13e	3.64189	-0.778016	2.48946	-0.312524	0.754642	1
958	d984e02c51a1045b438dd7b106c37bd5	0.0631761	1.18713	3.72017	0.319106	0.749646	1
960	d9beb87649b93cc012f61bc5d749b409	0.0214768	0.00760537	3.72091	0.00204396	0.998369	1
962	da2be4a224fde4038fa5e26458ef4be4	0.0628268	1.18146	3.72017	0.317583	0.750801	1
963	da78a87772ab9689bbeb5d921884957e	14.4736	0.262424	1.4787	0.17747	0.859139	1
964	da923e7927bc71c35b4fa4df1b24f1f6	0.133832	0.671587	3.72082	0.180495	0.856764	1
968	dbd2e1674096ba753476b4b2d497993c	0.156634	0.279226	3.72118	0.0750371	0.940185	1
972	dcffe497f833595c4dc048163c2caa03	0.070617	-0.67385	3.72003	-0.181141	0.856257	1
976	ddb1a86b2c7ac4c30a9347f99041dd9f	6.05303	-1.88214	2.76752	-0.680083	0.496452	1
978	ddddd6b9af4ccdc94bf0392722040357	0.0963079	0	3.72118	0	1	1
979	de4cea2bcde4fffcd9dc72327ed35ee8	0.532422	3.32733	3.71318	0.896086	0.370207	1
981	dece9f1074e93e0eef4c3905025eea40	1.42212	4.73943	3.70997	1.27749	0.201431	1
982	ded79b902fc05dd7cdc5e639b2000570	0.107265	-0.571088	3.72018	-0.153511	0.877995	1
985	dfbbdbffe0ec2894973f8c73639814af	8.03429	-0.0460725	1.9212	-0.0239811	0.980868	1
987	e064afca7dee032a9f1dfad5a0070a3f	0.0684909	0	3.72118	0	1	1
991	e0ed718d56630cf9f431a6be1af37cb9	0.047579	-0.658878	3.72005	-0.177115	0.859418	1
994	e12d5031631a20a91b177f14b2441951	0.0254431	0.279234	3.72118	0.0750392	0.940184	1
996	e233af84126b8a2019e75b2e840373e2	0.0373442	0.912394	3.72052	0.245233	0.806276	1
997	e2368cc384e70146fec757ac4d961998	8.53596	-0.017824	1.66824	-0.0106844	0.991475	1
998	e283c35c9a3ac90952bd59cf12bfc858	0.0235133	-0.0852971	3.7208	-0.0229244	0.981711	1
999	e28f62779c93af901a270bf873b1cac3	0.14037	0.279227	3.72118	0.0750373	0.940185	1
1000	e2a09ea4ab54fde612d41e9b99e4191a	1.27909	2.59138	3.71588	0.697378	0.485566	1
1008	e3f99453b837eff878d170a81f650b87	0.036366	0	3.72118	0	1	1
1010	e496882da9e0d4115f61e734f6bc249c	3.69215	-1.25769	2.70883	-0.464295	0.642436	1
1012	e5540ca2224e738651e5209a38b14dc0	0.200111	1.3748	3.71985	0.369585	0.711692	1
1016	e6b0e6f8fb1de9067a750c25471809c5	0.042299	-0.369994	3.72047	-0.0994481	0.920783	1
1019	e7fa29c213939d6cdb9383f963f99ee4	2.02107	1.93176	3.7003	0.522054	0.601633	1
1022	e84eecc9c60f5d42b487872be865277e	2.89305	4.8417	2.91661	1.66004	0.0969064	1
1025	e889a2670d2ee5897db69ace1176ce0b	0.0543844	-0.571088	3.72018	-0.153511	0.877995	1
1029	e98b341b20e88d0be65a4462ed7ba7d9	0.0795806	1.32965	3.71994	0.35744	0.720763	1
1031	ea1999cbe960a753fd8aad432a9f0170	2.79039	-2.87321	3.25368	-0.883064	0.377202	1
1032	eaae24790974a46258828e75530ff0c3	0.0511559	0	3.72118	0	1	1
1034	eae0cfedd2faf56ae56fe669b44090b4	62.5398	0.752037	0.971207	0.774333	0.438734	1
1035	eaf7481bf4ccecf3f5a8bb0d47133445	0.048488	0.279233	3.72118	0.0750389	0.940184	1
1038	eb432cba6a9ed5a84dba8cf56e4a6289	1.00074	1.32028	3.70482	0.356368	0.721565	1
1043	ec1f67d76d59b39752fa115296eff637	0.982932	3.99788	3.64477	1.09688	0.272693	1
1044	ec34c5af4b7822b65005334a82ef066a	0.158437	0	3.72118	0	1	1
1045	ec354fbd61ace3bdacca02843bb78a2a	0.0339701	0	3.72118	0	1	1
1046	ec7772a2944bb2d465fb7655dc0704c9	1.43043	-3.23779	3.71009	-0.872699	0.382827	1
1048	ecfed4ed448c412970e5dfeef71342ff	0.356828	1.66591	3.71471	0.448464	0.653818	1
1056	ef48c4f145c064261eb56006f2395de1	0.0329456	0.854682	3.72059	0.229717	0.818312	1
1057	ef732c1879813d8b73538b0050dd47ef	0.0705291	0	3.72118	0	1	1
1059	efa75a98e609805316a78bca21d044f3	0.0254431	0	3.72118	0	1	1
1060	efaec6bf5d819e3995a3768ece07130e	8.61484	-1.00808	1.85797	-0.542567	0.587428	1
1061	efb0aba4b985c9756765d8ff7b3f7eb0	0.26862	2.44076	3.71647	0.65674	0.511348	1
1065	f0aa8cd8c7f0785ccbc67ec473a52220	16.8882	0.0257753	1.41232	0.0182504	0.985439	1
1066	f0c55cdeb9417feaf6795b97e228160e	0.0605929	0	3.72118	0	1	1
1067	f1366e1ab720d895723e55befe293cdb	0.683592	3.32837	3.71317	0.896368	0.370056	1
1068	f1a3160275e24c1fa46f24470a5ebf95	0.747542	-3.75412	3.70882	-1.01221	0.311436	1
1069	f1ad6b141632e4b1e3788bc0e48fcce1	6.67655	0.560794	2.24002	0.250352	0.802315	1
1072	f26c8c2a87cfee46b808531fbf61359e	0.00412852	0	3.72118	0	1	1
1074	f2a95e73c4c8ffc798b222303e14a30b	1.29589	4.60557	3.71015	1.24134	0.21448	1
1075	f3203b95994ca6e1d8121f7ea347dea3	0.0809286	0.986748	3.72043	0.265224	0.790837	1
1078	f381b34f7dd8d77f8d6dd07bf8c8e63f	12.1417	-3.26637	1.88913	-1.72904	0.0838026	1
1079	f39a54afdc834c8c32001c3905a340b5	0.0184167	0.434926	3.72103	0.116883	0.906953	1
1083	f49340a9e53184ccf2e5d3c398e9ffa9	0.0200597	0.00760537	3.72091	0.00204396	0.998369	1
1085	f5cce58e929ff5d17a92fc95b0ce7253	0.0640754	-0.776632	3.71988	-0.208779	0.834621	1
1087	f60feabb225869131dfcd7a794d4681c	0.0419542	0	3.72118	0	1	1
1090	f71acc93b92c4bfc2f40306e1f10b589	0.0896391	-0.776632	3.71988	-0.208779	0.834621	1
1091	f74f8111c1e992a6329d6146ccecd056	0.226176	2.24936	3.71715	0.605129	0.545093	1
1092	f75bab695761b9814744584559ad2986	0.16537	0.229574	3.71901	0.0617298	0.950778	1
1095	f7fe7a0481e9573dd04668711bd6e94c	0.463414	1.78922	3.71872	0.481139	0.630418	1
1099	f8ab459fce59e31b35fc811a7083e7dd	0.0339209	0.869204	3.72057	0.233621	0.815279	1
1101	f8adbae7d37573bb5137fc99445c2594	7.94508	0.65365	2.17403	0.300662	0.763672	1
1104	f9acdf408c76f8429d72c692b9de086e	0.0493776	0.923244	3.72051	0.24815	0.804018	1
1106	fa5553dfcc00393697d896a5878c173f	0.0788411	0	3.72118	0	1	1
1116	fc7ebf33ea5d41f30b5995473187a46e	0.061332	0.753959	3.72072	0.202638	0.839418	1
1119	fd17f84c0f7bb7e9d98acc674a62e4e7	9.5262	-0.212136	1.8128	-0.117021	0.906843	1
1121	fd89e25764656eecc7e4fab435292d49	0.0241708	-0.0852971	3.7208	-0.0229244	0.981711	1
1122	fe095a7ec5462b372fc5bee490b7eae9	24.5561	-3.57263	2.01139	-1.7762	0.0757004	1
1123	fe1ec2ea2d153dd69c96aa86bc37e2a0	9.32913	0.365844	1.87779	0.194827	0.845528	1
1126	fe89a0f2bc751cd41c11ef60989393f8	0.243728	1.37479	3.71985	0.369582	0.711694	1
1128	fe9c1b08a6860d5ff5781b189374e824	0.102312	0	3.72118	0	1	1
1131	ff048520c1e547f44ba20361782582d9	0.0979732	-0.178218	3.72071	-0.0478991	0.961797	1
1136	ffe405b2d59b6438774d7995220bd9cd	1.18045	-1.55346	3.53882	-0.438977	0.660678	1
1	001727f3d1bf21e164ab98184da4afc3	0	0	0	0	1	NA
4	01b4282a100f607492962e893fd2ffa8	0	0	0	0	1	NA
6	026e1a52d206dcb235867a5ceafe95d9	0	0	0	0	1	NA
7	02742d12d6a724766127cc5118dc9360	0	0	0	0	1	NA
11	039529ccfb450728a014c4d051fcc055	0	0	0	0	1	NA
12	040a94f68121dff0284a23d9e3a9ad1f	0	NA	NA	NA	NA	NA
13	043b3af14f34755f571f3000447a0359	0	0	0	0	1	NA
15	048124ad334869b5a360393542b2e041	0	NA	NA	NA	NA	NA
16	0512d385cb2a178e76d1edc87cb3e594	0	0	0	0	1	NA
17	052e28a850d3f978df8e56457e0b468d	0	0	0	0	1	NA
18	0566daaf684d9481efe174332db671c7	0	0	0	0	1	NA
19	05b3388208b040560bba16c5e301eb9f	0	0	0	0	1	NA
20	062dff627e9392b9c35b3a0bd55171f7	0	0	0	0	1	NA
22	06af60aeef97af28264d49650618d6b3	0	0	0	0	1	NA
24	06b6b3429b984ff246f741e9543cba69	0	0	0	0	1	NA
25	06c7832329bd6b90cd13ffe6a0e2384d	0	0	0	0	1	NA
26	06e1b8a2f7bfba9df107f2c6785146e9	0	0	0	0	1	NA
27	06fe039e6c439c062fea71deda5adb84	0	0	0	0	1	NA
29	072142c591135fa80edc960ba04d8fb1	0	0	0	0	1	NA
30	079061cfbe91ff0d2c014bd28fb04d0f	0	NA	NA	NA	NA	NA
32	08340748d316ca45eda6c62c6a5df45d	0	0	0	0	1	NA
34	08726f9e3d2a0a0b0a089e6ebdcf667f	0	0	0	0	1	NA
35	08a327d752e8ab3711cb3075f4990e7a	0	0	0	0	1	NA
37	095d9d0c1dbb9e387ce99e0f5ccc9622	0	NA	NA	NA	NA	NA
38	0975743d8425b3ad0df682fe095957cb	0	0	0	0	1	NA
39	09d8b5a6a7f7128ad490d0702977232c	0	0	0	0	1	NA
40	09ddc2b3cbf4e651c17af8ad5688bd06	0	0	0	0	1	NA
44	0abdd42b8cd01a2c0d0aea7993b0eae1	0	0	0	0	1	NA
46	0ad35c34fa7f8f518c3216cfd6745d47	0	0	0	0	1	NA
47	0affba549bedaa2fb1e7695ee5e95f24	0	0	0	0	1	NA
50	0bb1ea24e7bd4a8bfa03413a7d971031	0	0	0	0	1	NA
51	0cde394cfab2d92d5445ac87f9cf10e2	0	0	0	0	1	NA
54	0d2583d7787819181ceb72b0d0bf2bfb	0	0	0	0	1	NA
56	0d603b5c7d60159d3cbe2f3ad8a58caf	0	0	0	0	1	NA
59	0e762e9da64556c5f1b859b1b53be7d8	0	0	0	0	1	NA
63	0f2770ee556e221708ab16233b9b7151	0	0	0	0	1	NA
65	1027864f82d05561e3b1270316da9155	0	0	0	0	1	NA
66	1047d3da7338353900aba53efbf10b48	0	0	0	0	1	NA
67	104bda7fb23fd5f8fd26776b50b1b594	0	0	0	0	1	NA
69	1080dc9e5a60dfff11dfb1d58429063e	0	0	0	0	1	NA
71	1121eceec7369b52fb179167bb5430d1	0	0	0	0	1	NA
74	1205a646d4a9187e05b7c22d4cd215f3	0	0	0	0	1	NA
76	1245ed23a55ad76149680e320589979b	0	0	0	0	1	NA
77	124a92e0b12751ccb8c277aa4594e00e	0	0	0	0	1	NA
82	12c72b4cce9c7e231f55f31967e2a7e4	0	0	0	0	1	NA
85	132b34001ae82efdb12beb4e0ffa4452	0	0	0	0	1	NA
86	136eca97e47fe2ffb83d915ad33552e0	0	0	0	0	1	NA
87	139ca9e8600a10e7515e6fd540f15a61	0	0	0	0	1	NA
88	143cec28a4587495fde1706ac0415474	0	0	0	0	1	NA
89	145b985853cd6df0d6261548b73993e7	0	0	0	0	1	NA
90	14dcede8391969bff667b9fb3184b840	0	0	0	0	1	NA
94	1576bbbed163a7df935be4c25e6d5deb	0	0	0	0	1	NA
96	15fbd01fcbb65605bb90e203ebc0c7e3	0	0	0	0	1	NA
97	166df5d3bbb477f4dba2db49864fba01	0	0	0	0	1	NA
99	16789ccace6f8286da14d85381ce4ec4	0	0	0	0	1	NA
100	16a16bacb6d8662ff111c154fb3d242c	0	0	0	0	1	NA
101	16b3f9f88707381ef4bf61505bf07454	0	0	0	0	1	NA
104	176ccac1270bcdd7c29b3bef7b57c26a	0	0	0	0	1	NA
106	17c676059ac9aaa84c3be3658f4221b6	0	0	0	0	1	NA
108	17dd8de712ec498a974d10d276c6f0a9	0	0	0	0	1	NA
110	18630130d765b62c5584087eab8b6283	0	0	0	0	1	NA
112	18bbc5936d03890bcdc72a81a6287b12	0	0	0	0	1	NA
114	191e424623d0bcab9b26622ecfd5ea8d	0	0	0	0	1	NA
117	19e49bf63ec8ca1d977e0b9dae9f79ec	0	0	0	0	1	NA
122	1b87059b8e9bec9b804c1d453cfd97db	0	0	0	0	1	NA
125	1c24eb5824d0213f9a357800c990bca3	0	0	0	0	1	NA
127	1caa7a725df075cfa4a7173bd78eb368	0	0	0	0	1	NA
134	1dcd593fa82b4889406932df1fc6a201	0	0	0	0	1	NA
135	1e2d21fa89cb7bfcc277d7a53666cdeb	0	0	0	0	1	NA
137	1e9ab9006570fed33d4de67c1307b331	0	0	0	0	1	NA
138	1eadf36bdce1a44f6c510c875aa9c722	0	0	0	0	1	NA
140	1f0ec414d672c93c27b848e3bc9a6304	0	0	0	0	1	NA
141	1f75efca7520ae615cbd8ce794c8abd7	0	0	0	0	1	NA
144	2046965685238ae46e4f8a2f69db5eed	0	0	0	0	1	NA
147	214238b67305165f8952b3f730c0c2de	0	0	0	0	1	NA
149	2188ac0b680091c77a4ba82f42b95580	0	0	0	0	1	NA
151	21c4c3975811eb36b71a6a2ed4544d1e	0	0	0	0	1	NA
152	21c51c695a87031720b93ab2b491ac16	0	0	0	0	1	NA
155	2228aab90956663f266bf9f1d0207ed8	0	0	0	0	1	NA
156	229d6f23a90964e0c9a5ad84c477fead	0	0	0	0	1	NA
160	2434a49694b7a0eab04aed72308ff794	0	0	0	0	1	NA
164	249ad0ea973ae18b7d3921abf5e6c8a1	0	0	0	0	1	NA
166	24e557daa4c09ea0c4e00fde79a55747	0	0	0	0	1	NA
172	2624831e243a851dd98d8a6b6f902cab	0	0	0	0	1	NA
174	265390c2ea14aad8ec89d9b8e41dd238	0	NA	NA	NA	NA	NA
175	2655ba2a27704e778529f0b762d7cf0c	0	0	0	0	1	NA
176	26792605d6e963cd98841588e2a13715	0	0	0	0	1	NA
177	26ad3ad0aea58fb9141b900e7b7f8489	0	0	0	0	1	NA
178	2711cb21009e234f63dbb445d17bbacb	0	0	0	0	1	NA
179	278cae9d5c10938d691924aa7b47f47b	0	0	0	0	1	NA
185	2906093ce4a99aa6bd0d0738cb25d932	0	0	0	0	1	NA
186	2909348242b4ee403fe74b76d78bde87	0	0	0	0	1	NA
187	2915480fcfaf34a995c58058eb5709ab	0	0	0	0	1	NA
188	2955216cdd1ed68f11cdcc7c23c3b8be	0	0	0	0	1	NA
191	2a99b3c54495d9e791710f56d7b25be9	0	0	0	0	1	NA
192	2aa339209a5b524eb7c6a1565b87115c	0	0	0	0	1	NA
194	2afb8266378e70c653513d7d24610de9	0	0	0	0	1	NA
195	2b1667b4fad38dfabf5dfcf1dfc18ce0	0	0	0	0	1	NA
197	2b7554adae79b54596743421dd26f507	0	0	0	0	1	NA
198	2c35a3816ed58bf513392482e0408f85	0	0	0	0	1	NA
199	2c3d70c8dbbd40306802f2490d72e28b	0	0	0	0	1	NA
201	2c522388759dbd6a7273da49a01df75a	0	0	0	0	1	NA
203	2d3200073f1fa1983811923034728478	0	0	0	0	1	NA
205	2dfd4d14f641a0085c05a9ff5f0a73f4	0	0	0	0	1	NA
206	2e823eef3d603f6bc67f963c14a56720	0	0	0	0	1	NA
208	2efb0b1756db3655ffb36f869579a6b1	0	0	0	0	1	NA
210	2f327e54596ccb4b6ab36414d32fc5d8	0	NA	NA	NA	NA	NA
212	2f8bb56a143bf2869d8aecbd34851e2c	0	0	0	0	1	NA
215	2fc4bf426981e293e16ab0111d7e0bf4	0	0	0	0	1	NA
217	30e8b24f0e138b5e3f256fc6d57dd8f2	0	0	0	0	1	NA
218	30feba02ae92d326e0fc6edccdf9b7de	0	0	0	0	1	NA
220	31710f04c1d3def7bfea4ec1a43757f0	0	0	0	0	1	NA
221	3172d9414ba6825aa023cf15bf9e1e86	0	0	0	0	1	NA
227	3237a9489e09960de9b9c84b497ecead	0	0	0	0	1	NA
230	325d9c2c4214897e0206bb3a86f7fe4c	0	0	0	0	1	NA
239	357920c0d27286d55932655cbc197c19	0	0	0	0	1	NA
241	35ecd15663780c905b48197636514978	0	0	0	0	1	NA
242	35f6878d8dbf018d48cd897c584f677c	0	0	0	0	1	NA
243	364127c6e391a4abaa2cfe317374705e	0	0	0	0	1	NA
244	36495985078d4ae4d821f20caddba1b3	0	0	0	0	1	NA
245	366f5d3b7084e3fdeead30c66bf32534	0	0	0	0	1	NA
247	36e065a1cc43dd646cfb89e1d952026f	0	0	0	0	1	NA
248	36ebfa61bb5ba15765f8bd91f9db1af8	0	0	0	0	1	NA
251	374d42d208278b0daae564cc3a7f84fb	0	NA	NA	NA	NA	NA
252	376804df0d5670216f7d622f9c2c04c7	0	0	0	0	1	NA
253	37a7479bdb4fde84347f672883906904	0	NA	NA	NA	NA	NA
255	38061dea4a36b2d6b3589a4d1ec0bd4f	0	0	0	0	1	NA
256	3827f46c935cbc100041507c54a5f3b9	0	NA	NA	NA	NA	NA
258	3846e3be5f10e81f0d1253bc4965af75	0	0	0	0	1	NA
259	3860063aba161a6a43d9ad5187638323	0	0	0	0	1	NA
260	38744158690df938a887caa22f3cc2e9	0	0	0	0	1	NA
262	3998f4716baae95a5cdd75a57f3a2b26	0	0	0	0	1	NA
263	3a09c391b4aad7ab67c8eb80e75b9655	0	0	0	0	1	NA
266	3a582b90fca7c84998c9b6b79d926330	0	0	0	0	1	NA
267	3acd5cdfef79164b66d65c2085104ab6	0	0	0	0	1	NA
268	3aee59e786deb814550928381b318052	0	0	0	0	1	NA
269	3af7dffcdf2483c13d78ca14b43b92af	0	0	0	0	1	NA
270	3b15576cc0187a658fc55de04f454f61	0	0	0	0	1	NA
276	3c4f751ba591915bd679ad5cb10e8106	0	0	0	0	1	NA
278	3cc8d797db9ff271e9174566e9f3abed	0	0	0	0	1	NA
280	3d3f0f6a8a938a9b7acd8a1936c68cbd	0	0	0	0	1	NA
282	3dd838c10eb433ec35372b88fa5e78f9	0	0	0	0	1	NA
283	3e06f1f298b47140fe0d8e9b4f092d54	0	0	0	0	1	NA
284	3e134f38191e32a06cd8d8efab7fd91f	0	0	0	0	1	NA
286	3f16e91964e52012fcd250558f2e0407	0	0	0	0	1	NA
287	409ed50bdad0bcb08eaba3f59452cd77	0	0	0	0	1	NA
291	41cd6ac4eb17f1c98c6ca14f0421fa36	0	0	0	0	1	NA
293	41e93e1ef5510dcf95619a394bb9412a	0	0	0	0	1	NA
294	4223bcd67a272248e40cec560a056941	0	0	0	0	1	NA
295	424645418f113f998733f453b02350b4	0	0	0	0	1	NA
297	42b37b99854bf3a7ff04a1ad1e935a8f	0	0	0	0	1	NA
299	42eb07cf3c01cdacfd894df4ac668afe	0	0	0	0	1	NA
300	4338c47a61dcaf5497a47bf00ab1a6a8	0	0	0	0	1	NA
301	437a05973fb048aab36c35568b3e8f04	0	0	0	0	1	NA
302	43b0214139037bdbe486528c34d2ef7d	0	0	0	0	1	NA
304	4407803f2fd3a9be9c745c9211b687db	0	0	0	0	1	NA
306	44a5f4bfb363d36840c5060637bac80f	0	0	0	0	1	NA
307	44db94c45b820c7d269679115a91866f	0	0	0	0	1	NA
308	451e6a0dec58967fd638b3069221fb3f	0	NA	NA	NA	NA	NA
309	45293dcbd39377b3248d2f4c59961e49	0	0	0	0	1	NA
310	458144d1cdafcf483dea70484fdb68a5	0	0	0	0	1	NA
312	45ed37ad37d55add264fe9ca2ff7c0ca	0	0	0	0	1	NA
313	45f7772cb215a8f9d81b3528566e8e7b	0	0	0	0	1	NA
315	46bba58f7618f01c4f42cacc203cb714	0	0	0	0	1	NA
316	46e74bce8e6f68793aeeda8672d94887	0	0	0	0	1	NA
317	474cc1797fe629ec668234e3f3efcf57	0	0	0	0	1	NA
321	47e0e1d94696e4332cf00e358803936a	0	0	0	0	1	NA
329	48af36c99ada8117638fc732ef844ffe	0	0	0	0	1	NA
330	48c5785d5c87d191eccf9ae353befba7	0	0	0	0	1	NA
331	48ecb063354c6d4a1513641a06c5b4b9	0	0	0	0	1	NA
333	4a45a18a3487228ffc006e5edf82e07b	0	NA	NA	NA	NA	NA
334	4a4e4feb4277cbfd2bf8459c62e238ca	0	0	0	0	1	NA
335	4aa9738060086146954dec09345f511e	0	0	0	0	1	NA
337	4ac662703e85d10a598bc746dbc4c77c	0	0	0	0	1	NA
339	4b2747c5cbe96689e98425a149b7d24b	0	0	0	0	1	NA
342	4b73165d1e94d6704a1c7e03ce4a2b35	0	0	0	0	1	NA
346	4c5f44d8470975e1057f0fecab7be9e2	0	0	0	0	1	NA
348	4cefaf5934618a2acd8939338470c9a9	0	0	0	0	1	NA
349	4cfa15b5d9da4c03cbf4c375b0629161	0	0	0	0	1	NA
351	4d2d2eedc1a4d4083dc432f7b5b39a2f	0	0	0	0	1	NA
352	4d41dcb3aa412ac7b6af7f7b5777e108	0	0	0	0	1	NA
353	4d4e3b41d6f325d605ca84567123ea64	0	0	0	0	1	NA
355	4e2334c5299ade1365fc057bb7f8e340	0	0	0	0	1	NA
356	4e6dcf6fb53955d15772d933a524e8b7	0	0	0	0	1	NA
360	4f8120beee6f44729bb6af4e78a144e0	0	0	0	0	1	NA
365	50c1f425ebca7f137dd45b6fff56476d	0	0	0	0	1	NA
372	52cb7105cede286a9b25ae81e8fd59f9	0	0	0	0	1	NA
375	53618ac533887ed80f4edc068f9901e2	0	0	0	0	1	NA
376	53da2b146fcbc0a0135f6fd747bd8f4b	0	0	0	0	1	NA
378	547bb5e2d5270e200cb1667b1f10090b	0	0	0	0	1	NA
379	548f593aa0b9794f5a2a1cd496b2c157	0	0	0	0	1	NA
383	553ac02408e1664222319516144cc06d	0	0	0	0	1	NA
384	556c1c830351bb5b6a2de69519bf9c6e	0	0	0	0	1	NA
385	55780629f43a365150665b9f5e5c2967	0	0	0	0	1	NA
387	5594e20da8256b5e1eb31895a54914b8	0	0	0	0	1	NA
389	55eacbd31f855b42cc3bd9f957b7b945	0	0	0	0	1	NA
392	5625aa6448cab774aa7c87952be7bfbb	0	0	0	0	1	NA
393	56323dee55d0d22acc61320d506e5b4d	0	0	0	0	1	NA
394	568c6a7f25ecfea75559f04049980aad	0	0	0	0	1	NA
395	577a01fe3a056f3273dac3ef9248b355	0	0	0	0	1	NA
399	58098b65ac9e163b6ab5ec2f0d14cdd0	0	0	0	0	1	NA
400	58b2ed7f27527b053c1078fc733a2ad3	0	0	0	0	1	NA
401	58bdc6728569eeab179805a0b1c0be0f	0	0	0	0	1	NA
403	5969900c772aa19f737b0421d2641aab	0	0	0	0	1	NA
404	59bf79f9cd48f65de52ed6453143855c	0	0	0	0	1	NA
406	5afc3e365b04fc8d1d4622aa71d002f6	0	0	0	0	1	NA
408	5b4c17cafbc7ec81e5f7511c0f7d0157	0	0	0	0	1	NA
409	5b8de810233509d46e794e65f18f612a	0	0	0	0	1	NA
415	5cca195f997a98310d457ba35fa64da7	0	0	0	0	1	NA
416	5d3c75a7acedc966541a4bb9d906985e	0	0	0	0	1	NA
418	5d6b0516dfd5a47e4d6e2be4f5957985	0	0	0	0	1	NA
423	5e9b5b0350322533e2ead5efba60321d	0	0	0	0	1	NA
424	5ea1fa72114dd7d3212c66e3918bff22	0	0	0	0	1	NA
426	5f6dbe8f4f4d0591ec0129a42c126ba8	0	NA	NA	NA	NA	NA
427	5f7ea9a4c447b9d0010e2ccb2e24edbd	0	0	0	0	1	NA
428	5f95935af43574c6605a6ddbbba8ab55	0	0	0	0	1	NA
429	5fdc940759d67910670f75d2965ecd34	0	0	0	0	1	NA
431	5ff86de358d40f245549f97c97f04ca2	0	0	0	0	1	NA
436	6137fe63772ea864cd8caa1be695f6b5	0	0	0	0	1	NA
439	625be39b3a6a308e7cd98388d1cd1aaf	0	0	0	0	1	NA
444	63135602eabe056a100ac4b4e5d20f88	0	0	0	0	1	NA
446	636596bbd91d1d732691b5055c62c8d7	0	0	0	0	1	NA
447	636c3318cc223ad324bbbd19531552a0	0	0	0	0	1	NA
450	64b2ec53f751fef10b158a6f9b3de4c1	0	0	0	0	1	NA
451	64db7caa686117d25e44ce7d384c373c	0	0	0	0	1	NA
452	64f9c7b7f224770432814781f39a2a0f	0	0	0	0	1	NA
454	65a3a3ec93beb2cc88e5d045e1e3e8bd	0	0	0	0	1	NA
457	65cfd32b2a1a69f2ab84e7a6059aadd1	0	0	0	0	1	NA
458	65eaaf61acf5b84d3f2aed6a2400bb21	0	0	0	0	1	NA
461	66925ddd0fd9f6db845a18202153d47c	0	0	0	0	1	NA
465	678df62f511545a794b23e9adb6c1ca0	0	NA	NA	NA	NA	NA
466	682403d4e593845db30cc21a414bf19b	0	0	0	0	1	NA
467	69163151988194a8029f77daaf1dfd4b	0	0	0	0	1	NA
472	6a2f6b06affa8f6eea20b1d6a3a7afc5	0	0	0	0	1	NA
473	6aa1ea58729617fc8bd2229f1a380b7e	0	0	0	0	1	NA
474	6ad5818d9f1718a5d9296d33414c6526	0	NA	NA	NA	NA	NA
478	6c6f14fe91943da8b0243721575719d8	0	0	0	0	1	NA
479	6c807c2fd468cd8ebf705f7a0aa766f0	0	0	0	0	1	NA
483	6cf837a984b30bfedd01065c796d3c5a	0	0	0	0	1	NA
486	6e5d974ba9b960cb580094993d36011e	0	0	0	0	1	NA
487	6ec25000de3019ed04d59697fccafe04	0	0	0	0	1	NA
488	700e29c35860edc291efbe1e2cedf2b4	0	0	0	0	1	NA
489	704998f574469f19f7819ab74c7ce8a4	0	0	0	0	1	NA
491	70a0a9d856dc866b2ef591bde906cd40	0	NA	NA	NA	NA	NA
492	71150598fe681f826652b1486af4291b	0	0	0	0	1	NA
493	71edb77469cd038fef00ecaaca51e735	0	0	0	0	1	NA
494	71f76af56cac162a218633e766fd3ff3	0	0	0	0	1	NA
495	721ba21d2d03a14dcee35fe73a4d0455	0	0	0	0	1	NA
497	725873a359b4254f3aa15a1b85f0481e	0	0	0	0	1	NA
499	72b5f6b608f7918d261fe7d3d084fd48	0	0	0	0	1	NA
500	72dd85e51032e0bc190b5f5df8a8664c	0	0	0	0	1	NA
502	734d25761c668dfadaec427ec4236fdc	0	0	0	0	1	NA
504	73d6ac800690a92aa31e36593c91648a	0	0	0	0	1	NA
512	76df227bd7a0bb30b7180fc47c697e4e	0	0	0	0	1	NA
514	76ed4fbd4aed0d1affcdca2728c8f90f	0	0	0	0	1	NA
515	7786b4b6842432bcdab732d4f902abdd	0	0	0	0	1	NA
516	77bb455857fed1f30f3eb28424de99a4	0	0	0	0	1	NA
517	77f5677535cca56bf417d7cfa482e3cf	0	NA	NA	NA	NA	NA
519	7842a056f12d9bf52e4d51e971da459a	0	0	0	0	1	NA
523	785dc05f500b10e1e336f42ea1142238	0	0	0	0	1	NA
524	787f694f2a70e92fb1af9aef27f620bc	0	0	0	0	1	NA
526	79263a834a4347e20748bc3a07b390fb	0	0	0	0	1	NA
528	7a4d3f66166758f0085cbb458d1a52f7	0	0	0	0	1	NA
529	7a63dd92f857b575922ae6ad2a6df8c1	0	0	0	0	1	NA
530	7aa0d9feb5227adcb5ad8754691a05c5	0	0	0	0	1	NA
531	7ac9d7b49c739dc197ea3c578fd5f1af	0	0	0	0	1	NA
533	7b0b601e1447cfe717fd59b916004d6d	0	0	0	0	1	NA
534	7b4687f7aec36bf0584e3b10fd20ab27	0	0	0	0	1	NA
535	7b5c55f1c9d08ef795fc5378c712a8ba	0	NA	NA	NA	NA	NA
538	7b9a7a626be8c54a11945492fdb3065a	0	0	0	0	1	NA
545	7e7aedc08912be66e7749f772ff93957	0	0	0	0	1	NA
548	7f5cbd932305cb2eb5283378bab6643e	0	0	0	0	1	NA
553	813a9480ee085d6b6d7eb750749b2f22	0	0	0	0	1	NA
556	81eefa70a9b86363b687bbadf3b66c23	0	0	0	0	1	NA
558	821d49e09285669c76e0d20d5c4f6fb4	0	0	0	0	1	NA
567	83b171555b7e37a871555ac63596932f	0	0	0	0	1	NA
569	843568dea87012addc38e5df8e0d155e	0	0	0	0	1	NA
571	84989e994a96a325a91721b6cf8a28d3	0	0	0	0	1	NA
574	852fe4a618d0965a4e8c9e4da8f9a3e5	0	0	0	0	1	NA
577	859cc28fb0c59c7a71013bf82159a012	0	0	0	0	1	NA
578	85a9443451d5019aa028100fea41ccd7	0	0	0	0	1	NA
580	861340b4f2f197de177a1590d3f3dc40	0	0	0	0	1	NA
581	8614e0d1b6a22b721eb0e246c97f3618	0	0	0	0	1	NA
588	87940ffc1c4e0da127a283de169fc40f	0	0	0	0	1	NA
589	87b654bafd99337045c3dc00a36d62e7	0	0	0	0	1	NA
591	880ff09d312cb4d1de8c73838cf6c083	0	0	0	0	1	NA
592	8849b3d879d1d521eba5c1c97d17ba49	0	NA	NA	NA	NA	NA
593	889ab3797d4e6e2f7b4976258700f83b	0	0	0	0	1	NA
596	89a5a77c2d60a33a8e5df5d736eb5810	0	0	0	0	1	NA
597	89cebcd00bcce646fb0275c7fac6378b	0	0	0	0	1	NA
599	8a59490ae4a27575260225b3f23561e3	0	0	0	0	1	NA
600	8a59e5e9f706dbb74501adff34c8dd2b	0	0	0	0	1	NA
601	8ac26b294c892e85a161979d01f5a780	0	0	0	0	1	NA
603	8b109936171acea1dc236877c163f186	0	0	0	0	1	NA
606	8b94a66ecd71579903c99c4094d000c3	0	0	0	0	1	NA
607	8bee9c6131545881379878308ef17ba6	0	0	0	0	1	NA
609	8c1f3fb2e78aebb1f34b0574f883f4e2	0	0	0	0	1	NA
610	8c84acee7474460bf88991c7f19607ab	0	0	0	0	1	NA
613	8cc3498eb3753d0303cc5bd2cf8b5df1	0	0	0	0	1	NA
614	8cc5a8592e810ab5421f13297c2ef898	0	0	0	0	1	NA
621	8e40ced7e0fafcdb90a71d17603eb625	0	0	0	0	1	NA
625	8f6ffdc45057f5e47e0035c851059405	0	0	0	0	1	NA
627	9090ce58c8fff619fe2b883ea2f99192	0	0	0	0	1	NA
631	9111842a8fdf49d63af99b8de8432c9d	0	0	0	0	1	NA
633	92a9a545a63253197b0e29cf85289276	0	0	0	0	1	NA
636	9331c450ccf12ec33b9ff4d9a2b5c504	0	0	0	0	1	NA
639	93de1fc943fa68bc78f52d2e17573305	0	0	0	0	1	NA
640	9413ab65a3960d5545aa23799cee148f	0	0	0	0	1	NA
642	9486bd2c3f10e6e94240a928de483150	0	NA	NA	NA	NA	NA
645	94a9dbb12a950f19e97d5789be92f782	0	0	0	0	1	NA
646	94ee575e373e0eab28842c8fbb752647	0	0	0	0	1	NA
648	953aeba8b24acb9ee4bf2c6dbc289bfd	0	NA	NA	NA	NA	NA
649	9542dce945444c871a038c4fce68ed65	0	0	0	0	1	NA
653	9700175d6db51ee962de76a5866183b3	0	0	0	0	1	NA
654	976a6c3b06ccd855312f81f23c049f71	0	0	0	0	1	NA
656	97a228eeac23f96b6e8dd4ce9495b865	0	0	0	0	1	NA
657	97af696ad96ceb598c731d77297e77a6	0	0	0	0	1	NA
658	97b7ba107899b99aa2790ac5c26c9942	0	0	0	0	1	NA
659	97d79c2f9919ca1278392d1688a1b7aa	0	0	0	0	1	NA
662	981c885ea75749cff0122e9c856fabd0	0	0	0	0	1	NA
663	982f5529946fcb7d033563cc13d032d6	0	0	0	0	1	NA
664	9874b952dc62492741fbb609c5ee0ec2	0	0	0	0	1	NA
665	9880c7caee0f8b9b1cde26e529e0c64f	0	0	0	0	1	NA
667	9894d9c9e30c524e700ff9d18e5cc667	0	0	0	0	1	NA
671	993ffddcf34cd3b950e6d3ac46e2968f	0	0	0	0	1	NA
672	995422834f68f27c40fc79c08641a07a	0	0	0	0	1	NA
675	9be505ce74fedcd37e2792c0d7ff027c	0	0	0	0	1	NA
679	9c51d9010e9d677bf0841e0efc59af70	0	0	0	0	1	NA
680	9c93aeb8bf561cfddd2a08b7ef5187ce	0	0	0	0	1	NA
681	9ca514468ec1843439c75dfcfca909db	0	0	0	0	1	NA
683	9d1a1466f9173b14fd221fe725db1e38	0	0	0	0	1	NA
684	9d438b7b9a106ca57dafb27c9088c1af	0	0	0	0	1	NA
685	9d56dcba980e2b714752e6a55c25eb99	0	0	0	0	1	NA
689	9dc7224270157224335aec717cd8a782	0	0	0	0	1	NA
690	9e1a3985cf5eff27fb107fe5f2b79586	0	0	0	0	1	NA
692	9e5959efce16188acb9ef77b51d2b560	0	0	0	0	1	NA
693	9ed0784e15ebf2fac85e59676c3a2291	0	0	0	0	1	NA
694	9ee482906295d57fcabb4456844b561b	0	0	0	0	1	NA
697	9fbceb9ffa17c6b2d177a5d19822c25d	0	0	0	0	1	NA
699	9ff577c3fb2f44e128353c10f9804434	0	0	0	0	1	NA
700	a06da8e9802be74f8c793f1131dfc4cd	0	0	0	0	1	NA
701	a070b3a069d7e99194d63474dcacec3e	0	0	0	0	1	NA
702	a07a6bdd098c154530af675844ecdac0	0	0	0	0	1	NA
704	a1378591e5ddd7ad4dc1d7aa00322c6e	0	0	0	0	1	NA
705	a14b7d8f52267163f64a653b8109421a	0	0	0	0	1	NA
706	a1648b6fece0ae68522472206ba68303	0	0	0	0	1	NA
709	a19073fb7a2407ae59dffe1433b8c5d6	0	0	0	0	1	NA
710	a1de309c9c3644c5ee52fbe824a4827f	0	0	0	0	1	NA
712	a2cb0279e8ac361a86cc0b6e1ab4ca22	0	0	0	0	1	NA
713	a2d7a809c98a6115371d01fddb664b4d	0	0	0	0	1	NA
714	a309f335c1546a87b0aa28344731ad79	0	0	0	0	1	NA
717	a3b976df8e62654c234e2bee22afbb96	0	0	0	0	1	NA
724	a61785441323b3f0e79fb077fd948490	0	0	0	0	1	NA
726	a687b4b68df6a34620c4d9d019ee119b	0	0	0	0	1	NA
727	a6a01c58fb84e0f8e44dbfea12b2235a	0	0	0	0	1	NA
728	a6bfcccbfe181c0875bb0caa33a1c7ea	0	0	0	0	1	NA
729	a720de63e2dd116e83a70c387b0998c2	0	0	0	0	1	NA
730	a72c981083dab1cfec2a54b56f61978c	0	0	0	0	1	NA
731	a7317600d51520a4428a4fbe255a547c	0	0	0	0	1	NA
732	a803b6e460aea99f7cd016e6b16b9140	0	0	0	0	1	NA
733	a84602b4132a69ffd4117d3c599ca4e9	0	0	0	0	1	NA
734	a876485008adca328eb3e113a53bb236	0	0	0	0	1	NA
737	a8d1852179d88e7be3f8844795fb9935	0	0	0	0	1	NA
742	a99d6722d87e3d1e18e059781afe357d	0	0	0	0	1	NA
743	aa52b88d27601e7415c5a711cf25b159	0	0	0	0	1	NA
744	aa59d464f922cda576d969f1c65c44ef	0	0	0	0	1	NA
747	aac0232b5bf6fbda83b465dab326bb49	0	0	0	0	1	NA
754	ac1bf9f98564a7bc33e135bff2e8dd06	0	0	0	0	1	NA
756	ac477dec4fb2ae2a501e8ac4c00f009c	0	0	0	0	1	NA
760	ad3557a52f6118a2828719409cb00437	0	0	0	0	1	NA
761	ad4e1e10dc52e9489a2e74a08abae055	0	0	0	0	1	NA
762	ad5e76a44501f180072a0bf7330048e9	0	0	0	0	1	NA
763	ad5f8fecc67c4af2440ca2c2ed9d540f	0	NA	NA	NA	NA	NA
764	ad6d5c3393584abefc2b05687e7c3426	0	0	0	0	1	NA
765	ad91ae8ab51fa9b7a73838b2e4946884	0	0	0	0	1	NA
767	add3f1f57fa0f4f774b6ecbb371bda88	0	NA	NA	NA	NA	NA
768	ae891e9303eb053b5c1f40ff6a9b83f3	0	0	0	0	1	NA
769	af174667692c6276352a17a1f998cdcc	0	0	0	0	1	NA
770	af1b0836e8cca110614a7bdc6502a796	0	0	0	0	1	NA
771	af36eb6aeee866c78d2bc47f2c14a9ab	0	0	0	0	1	NA
772	af886c0a2c0ed05480dd0ee03b8941c2	0	0	0	0	1	NA
773	af9d130d376b4b0acea24a193cc01b85	0	NA	NA	NA	NA	NA
774	afa858d676ab02b8e7bbdea1395d3861	0	0	0	0	1	NA
775	afd50e3dcb2948aa4393b6892fa8a6c2	0	0	0	0	1	NA
776	afe556600b4c38bfc60e7af46072136b	0	0	0	0	1	NA
778	affc39c8eaf2b9f87d4a404e72b52ba7	0	0	0	0	1	NA
779	b099d7196bcf7c280f8416ab1c2f27df	0	0	0	0	1	NA
781	b167b7265f0a28da3cd5bdc1aae5e1c4	0	0	0	0	1	NA
783	b172ab8418d54d631c8bad3c3c6fff7f	0	0	0	0	1	NA
784	b193bb8fee3d7dfe0c298ab53a32b1b3	0	0	0	0	1	NA
786	b25e05ff8e66579ce4968b821a09c2eb	0	0	0	0	1	NA
787	b26d5e0e7a787749ef153da7cba3cfb3	0	0	0	0	1	NA
788	b2da2aa5d37cf1cef65ed7a22390e5a6	0	0	0	0	1	NA
789	b2fc38f1c605c159ee2a686e1b2f0fc1	0	0	0	0	1	NA
792	b346ad6bfebe5447d759491b2ae4a29b	0	0	0	0	1	NA
793	b380fc8440a0bfececf28e62485bd49a	0	0	0	0	1	NA
796	b43840ab7898ba697c00a617a629cfa4	0	NA	NA	NA	NA	NA
798	b46448e7f2e439b2fd12ad208da7015c	0	0	0	0	1	NA
800	b4aff03c2a954148d7b14678fad098a4	0	0	0	0	1	NA
802	b4ef6ec5015dc3e82e32948d77c4f0fe	0	0	0	0	1	NA
806	b56d1951268c649df3767e422e0c2c2a	0	0	0	0	1	NA
809	b6106c9a26bd36aae9303e0c0305add8	0	0	0	0	1	NA
811	b629aad91aab85e655d4339cd61df8b8	0	0	0	0	1	NA
814	b69f008cdc9ab50cad85794324bb3bc9	0	0	0	0	1	NA
816	b72f6041a1508d1e3e416ff0fdca13e5	0	0	0	0	1	NA
818	b7ce323ad7c9eb99153b3691b4243806	0	0	0	0	1	NA
819	b7d058bcb7893623b820bc00fa98e0a0	0	0	0	0	1	NA
824	b9f38d6583370ed908c52966d158db3e	0	0	0	0	1	NA
825	ba31ce91c2153f437e3fe82a0264f025	0	0	0	0	1	NA
828	ba7d9252063ea5e099e2ca00b44251f3	0	0	0	0	1	NA
830	bab63ad524ba20c7fc1379a604651f7b	0	0	0	0	1	NA
832	bb03d25cb485c884a14a56c7ecd50a8a	0	0	0	0	1	NA
836	bb76377b5fafec066d54ba52905dd627	0	0	0	0	1	NA
837	bc5ce36c53710599a2f60a8024b4c0df	0	0	0	0	1	NA
838	bc6fee389bb7d202258fc4bafa0e618d	0	0	0	0	1	NA
839	bcccaa62369af34290d97800ec7518fa	0	0	0	0	1	NA
844	bdb6fa89617d59c01773f24b0f597d8c	0	0	0	0	1	NA
847	bdf724014e151a7ab7ead822be8631ba	0	0	0	0	1	NA
848	be0e9bef0432c4b7341a8a612945dc6d	0	0	0	0	1	NA
849	be2b1eabb972e9c4ded9928689e5afcb	0	0	0	0	1	NA
850	be50be58c3dd4b078edc453bfd95f836	0	0	0	0	1	NA
852	be6d8ac3fbf7645603dec5c074b3e255	0	0	0	0	1	NA
853	bf00fa4e0f79ee58ba7229a892df5ca5	0	0	0	0	1	NA
860	c213171ee60b605dd6074eae95682596	0	0	0	0	1	NA
861	c268ae8507d6e74a585b036c33cbb710	0	0	0	0	1	NA
865	c37d9c9ad25874294400b3883328dcec	0	0	0	0	1	NA
866	c388666312d804dca41052fd90431449	0	0	0	0	1	NA
867	c44cc3248d547ee64adc880c17952eef	0	0	0	0	1	NA
868	c472f5a9a03ca374a4fdd77ec8f2909b	0	0	0	0	1	NA
869	c4ddec6bd5780ae24986a0cd257c7243	0	0	0	0	1	NA
870	c50aa3d6c14b89a9f92281b2d92cb7d2	0	0	0	0	1	NA
872	c61c77cccf4963b7e38db9e16eb7e79e	0	0	0	0	1	NA
873	c61f48a2bdcaef9c669aea839da42140	0	0	0	0	1	NA
874	c63338c01a561c28abe0c2180f57971f	0	0	0	0	1	NA
877	c6c2424654cc1a9c0c18cc32c3434b74	0	0	0	0	1	NA
878	c75ec97a0c3a73b428da6a3bfb4f0406	0	0	0	0	1	NA
879	c76ba8d443c6cf2eb71de1ac60c9ec38	0	0	0	0	1	NA
884	c7d9a9854b7582f2ced5628f59657352	0	0	0	0	1	NA
888	c8568bd4edeb8f825f98b4aa11692eba	0	0	0	0	1	NA
889	c87d6f72f6a53f10f89ed4914ee9b6e3	0	0	0	0	1	NA
892	c8c4cda7a01284fc68fc85e95cad10b2	0	0	0	0	1	NA
895	c9ffaabdbc6f48bdbac4143a22ff6bfb	0	0	0	0	1	NA
899	cb5603b0f712175c96d9709c3b7e9724	0	0	0	0	1	NA
900	cb84c8f716b910909ceed989a1c78bef	0	0	0	0	1	NA
901	cb966cccc504ea8cee649de74b1168e3	0	0	0	0	1	NA
902	cc42da7b8f349b6d20d6c55e1d68a2c8	0	0	0	0	1	NA
904	cc6875b72d7dcc0d41b43e51a412f039	0	0	0	0	1	NA
905	cc7e400ea71bd1982b729dc0507d97a8	0	0	0	0	1	NA
906	cc9e847a8666a6bdbbe1ce86f4a33efb	0	NA	NA	NA	NA	NA
907	cccc91e7cf4342f3a162e4580bdd6648	0	0	0	0	1	NA
909	cd1bbaace6b3a2d3172eba02cefa3daa	0	0	0	0	1	NA
910	cd3000cba71e893d16d202227eae20c3	0	0	0	0	1	NA
911	cde5da02d4f31510179482c7e8e07111	0	0	0	0	1	NA
913	ce68aa4a8d6575a22138ed25e5869ab0	0	0	0	0	1	NA
914	cec5012c2beb9b481d132ff4a63353bc	0	0	0	0	1	NA
915	cfe004b28ea445725c47eec9cd2b0ef3	0	0	0	0	1	NA
917	d02a0d575629a9919b35e0d4aaf984e9	0	0	0	0	1	NA
920	d175bb737700aa62060d7e7f0cff179f	0	0	0	0	1	NA
921	d1bf52dec19d0d6cb4f5ff6d90ce3b9a	0	0	0	0	1	NA
922	d20fefa7f4386012a80658b4fc5f41e2	0	0	0	0	1	NA
924	d296c5e514dfe3cf4aa92c03a9229f0f	0	NA	NA	NA	NA	NA
929	d2d233b09154d457f9aaf1150f0b59d0	0	0	0	0	1	NA
933	d37a0750e8e6d2aa8c4f8e1c8b9d3959	0	0	0	0	1	NA
937	d445ff996199eee3c490949cb29cb28a	0	0	0	0	1	NA
940	d4c108149319ef856dcded7fce296753	0	0	0	0	1	NA
942	d55e1e20a9a6044cf0778bdad664f0e1	0	0	0	0	1	NA
943	d580beccfc21a0b063c20b5b1845691e	0	0	0	0	1	NA
944	d585c3d62db3372433f6a591dc132bba	0	0	0	0	1	NA
946	d67029f9a55d2e9a6fa9fcdc3f756070	0	0	0	0	1	NA
947	d6da3d9d8506deca07724826515e04da	0	0	0	0	1	NA
950	d7036915e127d783e6ce3e7b69336df8	0	0	0	0	1	NA
951	d76853cf42f737ea6c6e8e5ee5e268cb	0	0	0	0	1	NA
952	d768cf92e3a92efb08909132e8a93749	0	0	0	0	1	NA
954	d863662418e224225f44c3dd28eae377	0	0	0	0	1	NA
955	d8e6a8de8c119e6e0235ddee245482aa	0	0	0	0	1	NA
956	d941b1b5072d052bf11eeb675daf1727	0	0	0	0	1	NA
957	d94699b618c9b4e48a706b4229713135	0	0	0	0	1	NA
959	d9984f200e48e7a091c4879aabe7192f	0	0	0	0	1	NA
961	da1f0a3bdfe6de37361ab19d8a41afac	0	0	0	0	1	NA
965	daa280153d9eaf6c09a0ce0bad2d6b36	0	0	0	0	1	NA
966	dacfb1f8470fe054efd3e594061e2c4e	0	0	0	0	1	NA
967	db7662968b03773a79ce26434d89dced	0	0	0	0	1	NA
969	dc8923154f2250e5a6865d9eae5ade7f	0	0	0	0	1	NA
970	dcc139cb6b6535098ac3e78575e03b5c	0	0	0	0	1	NA
971	dcd4c83edeff6c86cee3821200080f92	0	0	0	0	1	NA
973	dd007220cbb65cf809de0b54e2d60767	0	0	0	0	1	NA
974	dd2ecd70443c9dccd91b705f7549b038	0	0	0	0	1	NA
975	dd491ca5c532f1c86f933e44c388342e	0	0	0	0	1	NA
977	ddb7cec0479e9c2821679cd57be063e0	0	0	0	0	1	NA
980	de7162e14a725428e016b3e9d235e1f7	0	0	0	0	1	NA
983	df6e1cebb97b4c73e3b8fe5ce3a1b942	0	0	0	0	1	NA
984	dfbbc3a199d0a1af0e43bd4d61021ce5	0	0	0	0	1	NA
986	e05ccb376bcb2183a02d5c52ee36af97	0	0	0	0	1	NA
988	e07140a3b0661e888c03767627911652	0	0	0	0	1	NA
989	e0842bd12d7460e4fb661afca2e6d75e	0	0	0	0	1	NA
990	e0dc2e39ea29e2cf72cdf462184165d9	0	0	0	0	1	NA
992	e118a3caab8ae2cc4b489b967efdcfc6	0	0	0	0	1	NA
993	e12cdb7c82ffee009fe20e6a0285f079	0	NA	NA	NA	NA	NA
995	e19e63222a75b0f56511bb308f0cc162	0	0	0	0	1	NA
1001	e2e41a78a657cd70d2348ead68a77e29	0	0	0	0	1	NA
1002	e31db56a568d697dba4dbcae2de433db	0	0	0	0	1	NA
1003	e37ff43373b8dcae076e6fc40ce850fd	0	0	0	0	1	NA
1004	e3a086a60bf6c2f2e1477d21b213d2e9	0	0	0	0	1	NA
1005	e3a4d36e2a3e62c40adea20bb78b9bfc	0	0	0	0	1	NA
1006	e3cf480419b141d15b5212f49ff9a72b	0	0	0	0	1	NA
1007	e3eeeaebf53228275eb1933b0ac24d74	0	0	0	0	1	NA
1009	e4502b3d3128dcc13e6b3de96804b145	0	0	0	0	1	NA
1011	e51b30b9420368a14251d34e767d8002	0	0	0	0	1	NA
1013	e5f0987b7c9faec1b1b81ea815ca8283	0	0	0	0	1	NA
1014	e65fbd0934052371017fdad51a76f4b7	0	0	0	0	1	NA
1015	e69fbb9e45f8fe2477e92276da1cdc6e	0	0	0	0	1	NA
1017	e6f36216f4a5c3df49316359f0b8e185	0	0	0	0	1	NA
1018	e7e4c249b16f445b4413d3772e1e5dbf	0	0	0	0	1	NA
1020	e83c77c0c6bfcd8aac05aa9f03a9e922	0	0	0	0	1	NA
1021	e8494fae9804493eb1d60fe4c0218636	0	0	0	0	1	NA
1023	e850930ede23faa528ad2da7e546c3d5	0	0	0	0	1	NA
1024	e87fc5887b06f4846a0005a42ff58751	0	0	0	0	1	NA
1026	e919848433f0166aebf789378e19b25b	0	0	0	0	1	NA
1027	e91ee674acea15576046fa1356779be0	0	0	0	0	1	NA
1028	e952e68337ffaac2989b0fdf212ea9d0	0	0	0	0	1	NA
1030	e9a7f5b073d8536cb6b418d8c0983a06	0	0	0	0	1	NA
1033	eac12f4f4a1e37ddf2b64756b3112a81	0	0	0	0	1	NA
1036	eb28c9cbe8a1d3853bfa5dc6e4067bd0	0	0	0	0	1	NA
1037	eb35162373bf51e5f667115bf5d0f1fd	0	0	0	0	1	NA
1039	eb93d7b947da65335a9b44fd980d7a63	0	0	0	0	1	NA
1040	eba1c60eaf6533ba7a5303d7c7dad11f	0	0	0	0	1	NA
1041	ebc6206621f5ebd2f8f9d015f6dd2830	0	0	0	0	1	NA
1042	ec18cdfb6239407e12ff9e176bf60bee	0	NA	NA	NA	NA	NA
1047	ec827576883a1a4a8d9509c5f72c8d5f	0	0	0	0	1	NA
1049	ed0fbb789dc3725489c66d77d9f625e8	0	0	0	0	1	NA
1050	ed49b68beb06ea4ad84ba8bf39c010b8	0	0	0	0	1	NA
1051	ed85f11a52c722517a1e513afe25b2f5	0	0	0	0	1	NA
1052	edec3c445a897ac15c1d9cf9f1294ed7	0	0	0	0	1	NA
1053	ee21d9ea52768f09af3f81b3cacb5e2b	0	0	0	0	1	NA
1054	ee2c2a730bab84f0c4a4395d72f24efb	0	0	0	0	1	NA
1055	eec33ff1fe054e6a57df696335652d00	0	0	0	0	1	NA
1058	ef9307466fa7dabdd4a2326a43d479af	0	0	0	0	1	NA
1062	efb365737a19a9e1c11cf6ffb1288bb1	0	0	0	0	1	NA
1063	efdc9977069e000d9d461d2bcfd787e9	0	0	0	0	1	NA
1064	f0768aa23d0bfc89f038df820d0fa893	0	0	0	0	1	NA
1070	f1c099515fcbd37f841a10f6113b6024	0	0	0	0	1	NA
1071	f1d04268931ac76f02c8e98c63778447	0	0	0	0	1	NA
1073	f2a5dbad7c41652ccc770203d20310f2	0	0	0	0	1	NA
1076	f35e75cfa1baeb0f6e28e398de783db3	0	0	0	0	1	NA
1077	f36b62ee7e59e8ef8e97c26ce68400a9	0	0	0	0	1	NA
1080	f442a12dab79dfaad0445231c2ec3237	0	0	0	0	1	NA
1081	f44eeec6aecb5e255f38aa980adbc2c7	0	0	0	0	1	NA
1082	f4890480da70ac2324954b17f00afbec	0	0	0	0	1	NA
1084	f5073f65e749b9925feb3bf3d38c4b78	0	0	0	0	1	NA
1086	f605e3346c182f0f4ec1578a93e0c5f8	0	0	0	0	1	NA
1088	f68105dd06639ef39fe664821f0fd951	0	0	0	0	1	NA
1089	f6a37bdcf6c5032ed2c0769d5640014e	0	0	0	0	1	NA
1093	f787916fc3de77394e26fb12cf2c6b4a	0	0	0	0	1	NA
1094	f7a7361707c80dfa126fbaa653a22917	0	0	0	0	1	NA
1096	f859adde4738b5e3501fff2437e6178e	0	0	0	0	1	NA
1097	f89b06bc75ecd05361c39228f97f2e5a	0	0	0	0	1	NA
1098	f89e31e25b2b2314b91c4c864c1a03f1	0	0	0	0	1	NA
1100	f8ac4ce7fd3f2c5a9fed27669d94b4ec	0	NA	NA	NA	NA	NA
1102	f956a8448eb0dfd0b5610b300d1184fe	0	0	0	0	1	NA
1103	f9870ac388f3514a6700a98c93ed74a2	0	0	0	0	1	NA
1105	f9cb0ccf393d56f5ad786fa15165faf4	0	0	0	0	1	NA
1107	fa7effee3f36b1bcb718ce685892e2fd	0	0	0	0	1	NA
1108	fa86bd658e6c39295bed9a720ab8a6ac	0	0	0	0	1	NA
1109	fa9a6f961e7d12c6f4def6ccbbb611fd	0	0	0	0	1	NA
1110	fae87ce02a125b41b35739534a0137d8	0	0	0	0	1	NA
1111	fb3106b86644876814eb91bfb0ea8a97	0	0	0	0	1	NA
1112	fbbf439af3dabfd9faf9e608028d762e	0	0	0	0	1	NA
1113	fbf7774891ea14c631e088add0bfa21b	0	0	0	0	1	NA
1114	fc011a5293c75c9178355a7c43d3000a	0	0	0	0	1	NA
1115	fc45db8ef9faaa98857602fa044ab2c2	0	0	0	0	1	NA
1117	fc8469594afa4ae8e2f57481de69383e	0	0	0	0	1	NA
1118	fd04540843da598b41aa459749b06c84	0	0	0	0	1	NA
1120	fd302baae68bc3e276026bbe5828e278	0	0	0	0	1	NA
1124	fe23bd214ff4118d6836874e73c827df	0	0	0	0	1	NA
1125	fe44a1b21f87aeca2c59ec8812459f27	0	0	0	0	1	NA
1127	fe95efb6f8234d2627af101029bbb9dd	0	0	0	0	1	NA
1129	fe9d1eda701ca61ed8d1971f9e1fee44	0	0	0	0	1	NA
1130	fefcb6bfc6a58c4a7634be1377e9a600	0	0	0	0	1	NA
1132	ff3cd49e4256b85480e9daf94d08e388	0	0	0	0	1	NA
1133	ff4c99e083783ff7292f4bc521cae2e6	0	0	0	0	1	NA
1134	ff5b123ed2427c398ab6ca47ff2afb6f	0	0	0	0	1	NA
1135	ff95747841f5d3278892a071b2e1e32d	0	0	0	0	1	NA

## Sheet: HUUvsHI
Index	row	baseMean	log2FoldChange	lfcSE	stat	pvalue	padj	Taxonomy
807	b5c12cfc0fc9e1ee15ff786ba080a900	2.63235	-23.4891	3.43442	-6.8393	7.95808e-12	4.40878e-09	Rhodosporidiobolus_colostri_ASV1
2	00c4ee3cce26038cc8e4f14a2334be04	0.212621	-1.27036	3.44368	-0.368895	0.712206	1
3	01235b4dc2f32eebe7ced908dee5fc7d	3.45728	1.39494	2.6667	0.523097	0.600907	1
5	020e60ddec281d4f8f2ac43c08cf7056	0.0310941	0.490797	3.44452	0.142486	0.886696	1
8	02a24ad22d8acfd3a52c46ed92c14640	0.50451	2.47053	3.4373	0.718741	0.472301	1
9	037a929b672a5a11903df6a9816a3137	0.254611	-0.0620057	3.44512	-0.0179981	0.98564	1
10	03853249d7a3ec2590273a562a737919	0.064852	-0.870354	3.44437	-0.252689	0.800509	1
14	046d851d982bf68777c196f79ea71291	0.0906407	0	3.44512	0	1	1
21	06ac67fc2215ed5916cae65a730e5720	0.18503	-0.0620062	3.44512	-0.0179983	0.98564	1
23	06b58b7c6963d2d0b01bfa88a979bd55	0.025578	-0.190887	3.44506	-0.055409	0.955813	1
28	070e4f621043d4e17175e0ccd4700785	0.106557	-0.983638	3.44419	-0.285594	0.775189	1
31	082396255e5c9d6927337b014ccdda39	32.4762	-2.96259	2.48924	-1.19016	0.233985	1
33	087044471ab3beb4eee19c6038c24187	9.15278	0.510237	1.78634	0.285634	0.775159	1
36	091c875d842ab690a7a8c45cfd646d7b	0.0640186	0.853985	3.44402	0.247962	0.804164	1
41	0a0371bf658a9d972d13db5add2dca28	0.0224304	0	3.44512	0	1	1
42	0a78bdc2705067ef410032ca86acf058	0.0371566	-0.599286	3.44471	-0.173973	0.861887	1
43	0a982862f86a16f647c7d566258aecc1	0.115101	-0.674704	3.44462	-0.195872	0.84471	1
45	0ad31f331c3f9709dd60f71cac1ae42d	0.0222628	-0.41969	3.44489	-0.12183	0.903034	1
48	0b01cf2a59c6e10151344b1816fcda8e	0.0186541	0.306122	3.44476	0.0888662	0.929188	1
49	0b9fe49a239c3f98217be7f3456e354b	1.88663	2.53356	3.42943	0.738771	0.460046	1
52	0d00e32634a7eaf86022724a5792d0c7	0.0390568	0	3.44512	0	1	1
53	0d0a6dad8dfc3106c9195792f8c4753d	0.0466954	0.679093	3.44428	0.197166	0.843698	1
55	0d56db6ef13c0824b3a16ef1dedbcd95	0.0521889	0.737674	3.44419	0.214179	0.830407	1
57	0d66df41e7a83916d7028413ace9546c	0.0285958	0	3.44512	0	1	1
58	0e43475cb97366872d74082663711474	3.29896	0.249792	3.17477	0.0786801	0.937287	1
60	0e8e9e1da59cba2fcc9045d20cac1518	0.774345	2.38185	3.43887	0.692624	0.488545	1
61	0ea8e0da1a1833afb222d35eecc13312	0.390091	-0.0620049	3.44512	-0.0179979	0.985641	1
62	0ef77c314cce9e0571510ec9b7e14b1c	0.0523376	0	3.44512	0	1	1
64	0fe60cf6c81c052fae1047ac1065fe8c	0.0185166	0.171537	3.4449	0.0497946	0.960286	1
68	1062016a48bde854f1bb4e86299b210a	0.0165407	0	3.44512	0	1	1
70	10e05878bb92544fbd033637b83d894d	0.0453465	0.66422	3.4443	0.192846	0.847079	1
72	117cd384dd5cca1c8a01c2e67a9da0fe	25.0855	0.803255	1.59793	0.502686	0.615185	1
73	11c7a246b0293a7c16616e5aa65898f7	0.0617638	-0.843884	3.4444	-0.245002	0.806455	1
75	1241358b7b1e9048b04ffa27f1a27de2	0.491265	-2.00177	3.44205	-0.581564	0.560861	1
78	1285c6f8f8142d697b8a8ed7c854b65e	0.0868808	-1.04592	3.44408	-0.303686	0.761367	1
79	1285e840e02a73661e6782aaed25a0de	0.0303775	0	3.44512	0	1	1
80	12860a5641c1642bfc501f050ab2bafd	0.0546266	0	3.44512	0	1	1
81	12968c161d2e250fd0ea14a034d0688f	0.0805034	-0.749257	3.44452	-0.217521	0.827802	1
83	12d1fe758b251e02ce2ab057976b00a8	0.280626	2.15127	3.43981	0.625403	0.531707	1
84	130e1ae85712473a85c2328802608d89	7.49933	1.1353	2.04175	0.556042	0.578182	1
91	14e5081234b7de5dfc3ee06569d3328e	0.0275368	0.0936815	3.44497	0.0271937	0.978305	1
92	1536560df83c885ca7c1f890df55d844	0.401028	0.861385	3.33131	0.258572	0.795965	1
93	155a601286132163e399ed3eda95112b	0.072271	-0.824959	3.44443	-0.239506	0.810713	1
95	15e003ecdd4228991676eee56008e541	8.32738	0.859771	1.63894	0.524588	0.59987	1
98	167500568fea0c7b6dd3d571745ec4aa	5.07985	-0.544044	1.77516	-0.306476	0.759242	1
102	1722cd52b12656faed8fdfb13c947ef0	0.07054	0	3.44512	0	1	1
103	173b48bb28b1a160e0b58f7cd26efd23	0.15291	0	3.44512	0	1	1
105	178537371b4fd151eabe92972e54a887	1.23923	4.19986	3.43332	1.22326	0.22123	1
107	17cc194ccad3a6c00ecaa09de6ce2db6	27.164	1.10105	1.56709	0.702611	0.482298	1
109	1844cb16a1a943a22e85eced9ccafe6c	10.4862	0.102613	1.59685	0.0642594	0.948764	1
111	18b89ade1dfe4ade2e0304faec9c8a34	0.486335	2.07607	3.44014	0.603484	0.546186	1
113	18e3c89a26ac7bc975029250fb9dc433	0.0328505	-0.39134	3.44491	-0.113599	0.909555	1
115	19cb7634213df0f2376819a2cb341b88	0.0566295	0.250349	3.44482	0.072674	0.942066	1
116	19cdc25634880ffa9af984183788a6d4	0.12789	-0.749257	3.44452	-0.217521	0.827802	1
118	1a885b9456c1091d26a70785c8855201	0.0725125	0	3.44512	0	1	1
119	1b2be5d235902cc732cc55077ec77bc6	0.0271981	-0.0620086	3.44512	-0.017999	0.98564	1
120	1b3b52e39a248fd7eed6010556b74181	0.0785553	0	3.44512	0	1	1
121	1b430ad71dfc363842c6e45628bba364	9.75325	-0.777131	1.74391	-0.445626	0.655868	1
123	1bf61c1bc2bc6293adb03e3df48de92e	0.0628268	0.840225	3.44404	0.243965	0.807258	1
124	1c110ba77a0b7bee68c60050e792d36d	8.79761	-0.0650112	1.67708	-0.0387645	0.969078	1
126	1c7fb11c103dc6ad8d7cdc02103f528e	0.239689	-0.0620062	3.44512	-0.0179982	0.98564	1
128	1d1da0fc183752c789622fce1ac361f8	0.0130189	0	3.44512	0	1	1
129	1d7355ad777d713280442b2b2c10845a	0.0346767	0.537868	3.44446	0.156155	0.875911	1
130	1d7d2e8ed690300e9cf83973af0203d3	0.0920836	0.754346	3.44417	0.219021	0.826634	1
131	1d8b0fb490e8d28302868e291fe711c0	26.9905	0.218034	1.20509	0.180927	0.856425	1
132	1d922e4f1bae629682cb691d79645f88	0.0246888	0.250348	3.44482	0.0726739	0.942066	1
133	1dc423818035bf32097c132302b5acbe	0.0912546	-0.600929	3.44471	-0.17445	0.861512	1
136	1e2d554dbe5a8fda90c365d28a456e32	0.182386	-0.0620062	3.44512	-0.0179983	0.98564	1
139	1f016e7e775e8f20865cd1b792248934	0.0460064	0.171537	3.4449	0.0497946	0.960286	1
142	1faac684392066f7419b75837da96151	0.387863	-2.34083	3.44064	-0.680347	0.496285	1
143	1fba0d047d7523ddbcff5abccd4492c3	0.383633	1.26449	3.44173	0.367399	0.713322	1
145	21239519f6ae6500458c4894d6af1738	15.3036	0.348265	1.27771	0.27257	0.785184	1
146	212ff4bdd1fae43670111d49e21f644a	0.0449358	0	3.44512	0	1	1
148	214753cfbe283274691236d32d395793	42.0131	-0.51618	1.49034	-0.346351	0.729079	1
150	21a890129d9cdc2b711ba438fcf232a9	0.00800232	0.117275	3.44495	0.0340425	0.972843	1
153	21d5e379849e106fa5b510cfb536e76d	0.0591308	-0.674704	3.44462	-0.195872	0.84471	1
154	21e04d264acdc8e68be24df60da15c98	0.0131695	0	3.44512	0	1	1
157	22e3a003f2dc4ed5b1bdd476f1132cc5	0.0909087	-0.983639	3.44419	-0.285594	0.775189	1
158	23066fdec275cb099c28c688ab6e7db4	4.89134	0.532511	1.98036	0.268896	0.788009	1
159	238b58d8893cebff1d0bf45b5a50d8ca	0.0604275	-0.832043	3.44442	-0.241563	0.809119	1
161	246b7b8b2a33e201f3ce1da3d70e9b8f	0.0345054	-0.57264	3.44474	-0.166236	0.867971	1
162	247bd76d9fe0d9ff3625534a320a0eeb	0.561934	0.250354	3.44482	0.0726754	0.942064	1
163	2482621928eb8cb4b768df197399f33f	0.015902	-0.331941	3.44495	-0.0963559	0.923238	1
165	24a3e36d6b586bf2b0b487a653744ff5	5.49338	-0.956874	2.02628	-0.472232	0.636761	1
167	2502d58daea6d60d45d320b9164c22c6	0.263815	-0.0620057	3.44512	-0.0179981	0.98564	1
168	252fb886954f9e7ea8bd4449fdb2cd2a	11.7399	0.746946	1.52525	0.489721	0.624332	1
169	2563439cc85ce57c98c2ab44d721a246	0.0235133	0	3.44512	0	1	1
170	2584b475c1b7fec56a15ea8bb2eb8765	23.5275	-0.151428	1.2181	-0.124314	0.901066	1
171	260d871c85fe37d5058131aacc6a1599	0.0995473	1.13977	3.44344	0.330996	0.740647	1
173	2643a451f4e03ff8ee392eeb8bfbe63d	0.0881751	0	3.44512	0	1	1
180	27ba115b82edd5e8b4667da6d8911396	0.0358381	0	3.44512	0	1	1
181	2834189eefcf169a7f1ce262199f9a1b	0.0864108	1.04115	3.44368	0.302336	0.762396	1
182	2867639a92328cd4ec46af58154e43bc	0.117413	-0.901796	3.44432	-0.261821	0.793459	1
183	287dbbe4455bfa38435a43ade1209be1	0.073774	0	3.44512	0	1	1
184	28c16e1e1d7b96b12ca2427732527d4d	0.328053	-0.625033	3.29854	-0.189488	0.849711	1
189	29992122a244f576848afde68b9e3538	5.08643	0.421411	1.89854	0.221965	0.824341	1
190	2a01766a6a45d5e335d01c1f20c01bba	0.0511572	-0.745282	3.44453	-0.216367	0.828702	1
193	2aacfcf0b8d0d54493ff162115cbf6b5	1.01719	-0.0620032	3.44512	-0.0179974	0.985641	1
196	2b70c855f97f3433b1373a971d603892	0.0318039	-0.539727	3.44477	-0.15668	0.875497	1
200	2c412029e6090193c55331f04f63ec58	0.0232647	-0.190887	3.44506	-0.055409	0.955813	1
202	2c6937dc349e1ce9ae246709bf7379cd	31.9596	0.0962729	1.17465	0.0819585	0.93468	1
204	2de592d2f25daf7c2c0b9d1ed1e8b3ba	0.427721	-2.29939	3.3045	-0.695835	0.486532	1
207	2ed1fb35077b72cdc2e279f043a6f406	0.127332	0.412717	3.44463	0.119814	0.90463	1
209	2f1b0b46128f452be7a23d7a14248fca	1.53763	2.32144	3.41086	0.680603	0.496123	1
211	2f58b7775f6795b26806e13ac7be1e2e	0.447205	2.6691	3.43772	0.776417	0.437503	1
213	2f9f7978b1ee0df4510fb78a35402e9b	0.486796	-0.277176	3.44216	-0.080524	0.935821	1
214	2fc2020ec15806dd392d799253a0066b	0.012122	-0.190887	3.44506	-0.055409	0.955813	1
216	2fde5ffcc17a73e33aee3e36328d214c	0.382577	-2.36332	3.44054	-0.686903	0.492144	1
219	3157fa381c3ac87aa17716632467f0b1	0.0111687	0	3.44512	0	1	1
222	3179c57c6a1caf61e470deb56bc67c80	0.011307	0.180429	3.44489	0.0523759	0.958229	1
223	31af5448f7b74552c89cd12541296ebf	43.0564	-0.0959401	0.913747	-0.104996	0.916379	1
224	31eb2699f7cde5c50779292d952b3ecf	0.131042	0.0993842	3.44424	0.0288552	0.97698	1
225	3213e26ed646cce7c85c628802ce506f	0.195603	-0.0620061	3.44512	-0.0179982	0.98564	1
226	32187e752340d4d963ccf4f915e2b6a2	0.0123855	-0.257342	3.44501	-0.0747	0.940453	1
228	324783da6aea3c6fbcfcd544eac13dea	0.0370638	0.565554	3.44442	0.164194	0.869578	1
229	324c21c15f6cd7f659afdf64c3d99bde	0.16917	-0.0620063	3.44512	-0.0179983	0.98564	1
231	329c8f4e95926fff4c777307112e6336	8.94408	-0.326504	1.60214	-0.203793	0.838515	1
232	32f370a27d633f9905d57ad5c27d8499	1.18602	1.39349	3.44266	0.40477	0.685647	1
233	33a84a00658ff661e209b470b5fdeeef	0.124421	-0.530202	3.44478	-0.153915	0.877677	1
234	3440f36db4fa0dba38ab86bff4332e2e	0.0880597	-0.674704	3.44462	-0.195872	0.84471	1
235	344a8c0c9442d986a9de866f4c4632cf	0.199975	0.345381	3.4434	0.100302	0.920104	1
236	34b1c32092ce0c5049e53703865575ca	0.0197872	0.325169	3.44474	0.0943959	0.924795	1
237	34ce1994e881c7be69d94251e57e48fe	0.0631761	0.845888	3.44403	0.24561	0.805984	1
238	34fb9f8a3865b590120618494f29f11c	122.818	0.0384233	1.02965	0.0373169	0.970232	1
240	35e6b00ccd0afece86b6c59c4253a5ab	0.0181321	0	3.44512	0	1	1
246	36c8a901eb2fc49c0ca7afe2210aefb7	8.45952	0.962818	1.83361	0.525094	0.599518	1
249	36fd32226e14333d400809aaaa6575c3	0.0494319	-0.0620081	3.44512	-0.0179988	0.98564	1
250	3740840da9e887f003f950ada8a32fa9	0.0414995	0.412717	3.44463	0.119814	0.90463	1
254	37f34de53c21e3049bf0ae95193705e5	32.977	0.0548776	0.963731	0.0569429	0.954591	1
257	383a379b866400f049d79f602c273a05	0.0101377	-0.190887	3.44506	-0.055409	0.955813	1
261	397ade84b2e0faa94eae7de3afa6d5df	0.0426631	0.412717	3.44463	0.119814	0.90463	1
264	3a179b7c94bc36a82e81a1a4f756d637	21.7618	0.165071	1.16253	0.141993	0.887086	1
265	3a1c64d6b57d4e3a8f73d3371b1cb2a7	0.0511559	-0.324339	3.44496	-0.0941488	0.924991	1
271	3b2a3d8ec3368f7aaead82572908822f	0.0278426	-0.494381	3.44481	-0.143515	0.885884	1
272	3b7632956ecc45b701ab639c9b350064	0.0138332	0.0936815	3.44497	0.0271937	0.978305	1
273	3baaa1a55f67a004e5bdf88baecff544	0.0247092	0.398562	3.44465	0.115705	0.907887	1
274	3bcbe9e70e2d9fccd0be5671d9437006	0.974159	-3.07029	3.43031	-0.895048	0.370761	1
275	3be39561ac0edb60a012a94adad70b4a	13.5383	-0.336038	1.54203	-0.217919	0.827492	1
277	3c96bd8c55fa2083897af726c78dfffb	0.298618	-1.06342	3.44405	-0.308772	0.757495	1
279	3d0a133179bc3eb5469139a74da153c3	0.0370332	0.412717	3.44463	0.119814	0.90463	1
281	3d4145055403ae0f7a16f1f78b0c99ba	0.0329614	0.515646	3.44449	0.149702	0.881	1
285	3e6e71ce2ba02242920a615616e1fa04	0.0322014	-0.324339	3.44496	-0.0941488	0.924991	1
288	40c27ce70194cfe9b5a966dc79442958	0.0286235	-0.501567	3.44481	-0.145601	0.884237	1
289	41981d1712bc8253f307bf22e32d4584	7.87011	0.628135	1.82804	0.343612	0.731138	1
290	41989ffc3c5ddc14f4f0204ad5ae33a3	0.0725125	0	3.44512	0	1	1
292	41e9399c3b03cfb290926a9f65fe39b2	0.0254431	-0.461565	3.44485	-0.133987	0.893413	1
296	427d915e79dc1fa840c222ce5744f675	0.423596	-0.0620048	3.44512	-0.0179978	0.985641	1
298	42c1ad0edd6dc33775368f2581f33323	0.862556	1.77428	3.43363	0.516736	0.605341	1
303	43cf650cf98f13e0edfbcec0e3737e86	0.0276664	0.250348	3.44482	0.0726739	0.942066	1
305	44a0e08a1654bef22e5a839908c19c8b	38.3909	0.0036011	0.933556	0.0038574	0.996922	1
311	45b21fe63e10f9d68e1259acc68dcf69	0.05085	-0.745375	3.44453	-0.216394	0.828681	1
314	4698748e8eee9d3b940382ff4c6d8e75	0.0711052	0.754346	3.44417	0.219021	0.826634	1
318	474e024533c0f7428be4af1cab303332	0.140477	-1.06543	3.44405	-0.309353	0.757053	1
319	47c659f076a6f5f27bac6a1367fe7edc	4.38058	-1.12964	2.27845	-0.49579	0.620042	1
320	47c8fe03685e883c1a9d6b7cbe5eba07	13.0573	0.174497	1.32239	0.131956	0.895019	1
322	4802a9055a20d55e5bdfdddfab6aa500	1.28758	-1.42427	2.47929	-0.574465	0.565653	1
323	4811d76c16c75f34fb7eb89ee33afae8	6.78838	2.41413	1.86054	1.29755	0.194443	1
324	481ac0eed6fa506a614e739c000b5738	6.90567	0.174599	1.84544	0.0946109	0.924624	1
325	482afd15d4c6d019c1d08236f600a26d	0.0753143	0.754346	3.44417	0.219021	0.826634	1
326	4850df46990a4ae2e41739d8e44c60d8	11.8939	0.412339	1.41022	0.292393	0.769986	1
327	48524a00cd22f685ee4346852bb9a142	0.941281	3.80335	3.43408	1.10753	0.268064	1
328	489dd7c8d1f8e1d353624259934ba747	0.214937	-1.74102	3.44272	-0.505709	0.613061	1
332	4957b6b985dbd719266bc6a509362e62	1.17771	4.12621	3.43345	1.20177	0.229453	1
336	4abab5ca70431dd2145fe658cfad4404	0.0650947	0	3.44512	0	1	1
338	4ad03a786f04cfd240fcc7405936ef38	0.0164728	0.250348	3.44482	0.0726739	0.942066	1
340	4b520b6416fcff7b0b23f705d5c6c83e	0.0895228	-0.530202	3.44478	-0.153915	0.877677	1
341	4b642ac4444f3efdab75509cd47c8a18	0.0972783	-0.72907	3.44455	-0.211659	0.832373	1
343	4b8d55d2ea5a25896bc8fd990000760a	0.0226139	0.368637	3.44469	0.107016	0.914776	1
344	4bae0ab2637d7709616476c5311975b4	0.235133	0	3.44512	0	1	1
345	4bd839372c23bae5fe44781a0e53c3ea	0.0123855	-0.257342	3.44501	-0.0747	0.940453	1
347	4c7ff383c681d064817ba77e7779a9cb	0.420689	-0.0620048	3.44512	-0.0179978	0.985641	1
350	4d04be66de7c122b18bbabefda9693f8	23.1681	-0.237108	1.52254	-0.155732	0.876244	1
354	4d7d16496660e358529a8f7ae2613cf7	0.0329614	0.515646	3.44449	0.149702	0.881	1
357	4ef138d0a637ef13c529286d8978edaa	0.0508731	0	3.44512	0	1	1
358	4f0fe5a51138bb4c1282b4ca647b7017	0.0123546	0.171537	3.4449	0.0497946	0.960286	1
359	4f2b83460b1df568b35f0b8fed6c7b23	0.392809	-0.813443	3.44024	-0.23645	0.813084	1
361	504b6be1d50e163c174d2f0f617d7f40	0.0133372	0.217121	3.44485	0.0630276	0.949745	1
362	50549d2783b5444075260876915a5e36	0.08779	0	3.44512	0	1	1
363	507e8bfa575a4629ad47b813cc5f7763	7.31651	0.827093	2.16365	0.382268	0.702263	1
364	50c0781927da02dfa77a4801018cbb26	0.706213	0.900832	3.43723	0.262081	0.793259	1
366	5142eb257f86204fe980fb877671d49f	2.44522	-1.42911	2.78311	-0.513493	0.607606	1
367	51e8b8355bcf5a69dd5509a88980f543	22.6507	0.0414997	1.25309	0.0331178	0.973581	1
368	52264aa69ce92e4fb70afda88e595d45	0.499948	2.89568	3.43682	0.842547	0.399482	1
369	523d96d75f41ebe905456574ad0a15f8	6.86858	1.24636	1.8929	0.658442	0.510254	1
370	52498c45c3fe197300c31f0e392a8496	0.107469	-1.18694	3.44383	-0.344656	0.730353	1
371	5281738a8f60c103fcec08e66f06c4ff	0.0847891	0	3.44512	0	1	1
373	5311b7f111c7e2c431d23056cc256862	11.4263	0.537205	1.52619	0.351992	0.724844	1
374	534376370672b6724b40f5c46d3c6c4f	0.50858	-0.0620044	3.44512	-0.0179977	0.985641	1
377	53fc6e77a9d78597c82da5cfd7514f52	0.670262	-0.0474689	3.39262	-0.0139918	0.988837	1
380	54b1d388837c83853144a164ee15dd47	0.381081	-0.062005	3.44512	-0.0179979	0.985641	1
381	54b21b52f45276b2b3ed89d5f487321f	5.73158	-0.609547	2.29861	-0.265181	0.79087	1
382	54ba8c7b4aa57538f3ef56979cd82812	0.215932	0.250351	3.44482	0.0726747	0.942065	1
386	557925e2fc372113e6b8aeda961a463d	0.0785553	0	3.44512	0	1	1
388	55996e0353f7d5d9ce175ed06223cd99	0.0636343	-0.39134	3.44491	-0.113599	0.909555	1
390	55eb1cce8b6b487b1ea4514b6f919430	0.0313144	-0.233253	3.44503	-0.0677071	0.946019	1
391	55ff08262d6a12ef98d5265db3afa793	0.045706	-0.257342	3.44501	-0.0747	0.940453	1
396	57bd5fd5aa8ebb991971cabf52b73abd	0.0206859	-0.39134	3.44491	-0.113599	0.909555	1
397	57f8a96b996f23a81ca9dd62a0d0750d	0.0506884	-0.738927	3.44454	-0.214521	0.83014	1
398	57ffdee41f8db29d6928c72de1e5d773	0.081776	0.582003	3.4444	0.168971	0.86582	1
402	591a987d6bafe72ac0de7ec346ad1e2f	0.225818	0	3.44512	0	1	1
405	59c101e841db5d9d603b9175cdfec4e2	0.111119	0.330344	3.44473	0.0958984	0.923601	1
407	5b200c2373bdd73c989548180c1a844f	0.627446	3.21956	3.43567	0.937098	0.348708	1
410	5bb96602dc4c843345b5a0dad8af3e1b	0.184292	1.69427	3.44159	0.492292	0.622513	1
411	5c0abd105b2805c2a3da2d924fe3101e	24.5272	0.276296	1.26801	0.217898	0.827509	1
412	5c1932d97107b14fddd6519e5baff4dc	0.0411484	-0.0620081	3.44512	-0.0179988	0.98564	1
413	5c2ee939f3ad9e9d2be74d25667ba75a	0.0613511	0.828515	3.44406	0.240563	0.809894	1
414	5c3a4c462e53b07cd82b0c048ee093e9	10.7083	0.0658394	1.35319	0.0486548	0.961194	1
417	5d43bcbb9245e52b48da9eca7f2febc3	0.011307	0.180429	3.44489	0.0523759	0.958229	1
419	5d6d6c05afdbb3cf368a2f0a0328a077	4.64998	1.01613	1.8883	0.538116	0.590497	1
420	5db055e8e7e8c721a866d841c87f9596	0.0655983	0.864897	3.444	0.251132	0.801712	1
421	5e00d64a9fab963c32fb112eb753791c	0.0302147	0.479009	3.44454	0.139063	0.8894	1
422	5e46380a980f5ef6a290a926baa97386	0.00605275	-0.175069	3.44507	-0.0508172	0.959471	1
425	5f1ff4a91b321c0e4a0322233ce98892	49.1133	-0.13711	0.967139	-0.141769	0.887263	1
430	5fe690ba12278dec9ca23dfcd2c968ac	0.0828753	0.667152	3.44429	0.193698	0.846412	1
432	602b07a23bf22703209ca888bef56790	0.0483978	-0.0620077	3.44512	-0.0179987	0.98564	1
433	60724664c9d82595cfebbbd39f86eaf6	1.29194	4.26013	3.43322	1.24086	0.214659	1
434	60d7f380fa64d80b75826010dc4975de	0.175794	1.64992	3.44175	0.479384	0.631665	1
435	6124ace9fe4f647515f52a6b96cb2d6e	0.0541006	0.250348	3.44482	0.0726739	0.942066	1
437	61475cdc991f91db44962d7db5e8e9d4	0.0807364	0.996556	3.44377	0.289379	0.772291	1
438	61ae5dad24346e323228e2271b7c6cc6	0.0736669	0.582003	3.4444	0.168971	0.86582	1
440	626e15bf8effa0a69795d0d48b7d3fe3	7.91208	1.18086	1.63329	0.722996	0.469682	1
441	628da8a198f844674322568376192738	0.0604271	0	3.44512	0	1	1
442	62a28f3675f95dc8eaa9dd55bbf0019f	0.0795806	0.988415	3.44378	0.287014	0.774102	1
443	62c9bc46db2b6173101201504afb64e6	0.0639947	0.667152	3.44429	0.193698	0.846412	1
445	631651feae427d0776a8344f0337a9f7	0.225236	1.90563	3.44079	0.553834	0.579692	1
448	63a28e35323a235ad60efcfdca491b09	3.8945	1.67262	2.38962	0.699952	0.483958	1
449	64ae296c4e18c2f24399e9f576962f7d	0.052905	0	3.44512	0	1	1
453	655d33117019894dcca90ea4c23e4054	0.0290761	0	3.44512	0	1	1
455	65b26e356162ea310d5f1df1081468a3	0.0301257	0.250348	3.44482	0.0726739	0.942066	1
456	65bb97948dab7547cc8439a3cca65342	0.268061	2.09645	3.44005	0.609425	0.542243	1
459	65fee09779b9a26c9cedf7ccfbe7ae0f	0.00528656	0	3.44512	0	1	1
460	6680a2ab9bff511360c2a2b25b65e1b8	1.20367	-0.427068	3.44383	-0.12401	0.901308	1
462	66b3ad43cc8c573e0e5715fbc88bf552	7.4926	1.61222	1.87267	0.860918	0.389283	1
463	6738bc312d217e3134e0c0276b193784	0.0525607	-0.600929	3.44471	-0.17445	0.861512	1
464	67747112521420765254e34bb2cb68b6	0.0581618	-0.39134	3.44491	-0.113599	0.909555	1
468	694013b609c5faf029fa0db70a774f55	0.0700093	0.906401	3.44393	0.263188	0.792406	1
469	69880ca48af6d6bd41bc6022f4b199a0	10030.9	-0.000600091	1.38801	-0.000432338	0.999655	1
470	69c86901a773be5eea4e5208de0c86a6	0.0764184	0	3.44512	0	1	1
471	69ecf42c626c7139dc9d169d73cfa148	14.6177	0.518684	1.27126	0.408007	0.683269	1
475	6b285af49161c5fe976ff1dd19ba1209	0.790071	-1.56994	3.4431	-0.455967	0.648414	1
476	6bbb3b0c7a8226c9c7d05f1925ca9933	0.0371566	-0.599286	3.44471	-0.173973	0.861887	1
477	6bbe8e00f6e09884875a9a35775f786b	0.0950901	0.0799282	3.44371	0.0232099	0.981483	1
480	6ca607a18bdb915386f142436d21a06a	2.53037	0.4952	2.98762	0.16575	0.868353	1
481	6ce0dd2e1378fce774dabf25fc17fde4	0.0908284	1.0781	3.4436	0.313073	0.754225	1
482	6ce7604e712f963bbd0ae0f6b7a3cf5e	0.567248	0.707061	3.44299	0.205362	0.837289	1
484	6d19bb183a62cf4f2a47f28d6584cb13	15.3464	0.609195	1.47585	0.412775	0.679771	1
485	6d6bec2613e20157b1f0c1f12ecabe48	1.40742	4.38322	3.43303	1.27678	0.201681	1
490	708b9a8db643dd36192b21aec940010e	0.0466099	-0.699147	3.44459	-0.20297	0.839159	1
496	7239f8799a7674bbffd5a3c2dc547ba6	0.0435798	-0.673145	3.44462	-0.195419	0.845065	1
498	7266a57f137bd918623e4bfcccbf6918	0.280304	-0.0620056	3.44512	-0.0179981	0.98564	1
501	731c517d00e9e4dabd2261d73f834183	5.84537	-2.55551	2.12704	-1.20144	0.229581	1
503	73b163c158d93bb76e04435450f5d443	6.95386	0.740653	1.84259	0.401963	0.687711	1
505	74cee9f7848170e074d441104b5d9320	1.74805	4.6957	3.43262	1.36797	0.171323	1
506	74dbd54099984e1c3e5b93687a3460ec	0.0452278	0.662641	3.4443	0.192388	0.847438	1
507	74f333dec952edb98ef5d56d1ae41a8e	0.555265	3.04514	3.43627	0.886174	0.375524	1
508	7612f4d50e2cdf11d7e969e1553b5ae3	0.0395085	0	3.44512	0	1	1
509	76627448c81c612ebaaf6a5f4ca1afc3	0.0631241	0.565554	3.44442	0.164194	0.869578	1
510	766505f10b877179741d530034258bf1	0.0219492	0	3.44512	0	1	1
511	76afc28fcf7cc456e6cf3453b1f3b0eb	0.0494319	0	3.44512	0	1	1
513	76e57e55ab9afeb29cebfb2b1ac61663	0.13833	0.754347	3.44417	0.219021	0.826633	1
518	781f9cba9b45304dbc85e7711ec96c6e	0.431302	-2.5337	3.4398	-0.736585	0.461375	1
520	7846269cadf0304b531ea68661eef6e9	0.0216982	-0.0620084	3.44512	-0.0179989	0.98564	1
521	78523dbe42937557b78aa70a2120dade	0.0763294	-0.965672	3.44422	-0.280375	0.77919	1
522	78565d077b6e824dcd21530c50dd729e	10.8501	0.920634	1.60218	0.574614	0.565552	1
525	78ae7e3eec946296a30baad30ab5bb67	0.0123546	0.171537	3.4449	0.0497946	0.960286	1
527	7a1fef0ee6e4f36488094fb07dda0e1b	5.38286	-0.507526	2.10244	-0.241399	0.809246	1
532	7b042cf6d37b8fd3a038fcb521e7e93c	0.084598	0	3.44512	0	1	1
536	7b7b24d1fb3a8a35fe9030d98a4a74ff	0.0109923	0	3.44512	0	1	1
537	7b905fca49744e722fdb16acc40c4069	0.143055	-1.39899	3.44346	-0.406276	0.68454	1
539	7bf782f517c2ff8fbd9d8ed56995362d	0.130821	-0.600929	3.44471	-0.17445	0.861512	1
540	7c2a481c5e975482f2dce6488fce7e22	0.0476734	0	3.44512	0	1	1
541	7d76bc4c4304237faca84654217baf6d	43.8999	1.18758	1.48462	0.799921	0.423757	1
542	7d93d4b1fddbf439125d651e720f4cb6	0.0247711	-0.45173	3.44486	-0.131132	0.895671	1
543	7e390485a56b99dd79fa36b82d54266e	0.0435465	0	3.44512	0	1	1
544	7e483840a73dcb996df1e70a651b536f	0.0266744	0.429434	3.44461	0.124669	0.900786	1
546	7f07102bf374b4f61f1dd6513e04b6ae	0.104149	-0.0620077	3.44512	-0.0179987	0.98564	1
547	7f530ef36886f143b208c5f149993fe1	0.021121	0.171537	3.4449	0.0497946	0.960286	1
549	7f8708b4e2e90fb19377220f54b23deb	0.155567	0.497354	3.44451	0.14439	0.885192	1
550	7fbb93d82e4abea98be2b43aa3e311fd	17.997	1.48613	1.51666	0.979868	0.327151	1
551	80a59b2d0018153b211b3935e7815311	0.558224	1.29004	3.43618	0.375427	0.707343	1
552	80c7f22355128d9ea5659a9e743afa20	0.0142979	0	3.44512	0	1	1
554	816e76a07e956ccb8d9f8dccb908cac4	0.0937192	0.497354	3.44451	0.14439	0.885192	1
555	81d99c819296898665ef9b1cce6455b8	0.0888721	-0.39134	3.44491	-0.113599	0.909555	1
557	820d5ba123b6de0b2c8f87134d4e3550	6.77978	1.62946	1.73023	0.941761	0.346315	1
559	821d7276fbf38adb23da0ad4dd49d25f	0.0117567	0	3.44512	0	1	1
560	82727d8ddf521e6ed26f8e6ef2b3b7f5	2.07531	0.4009	2.83754	0.141284	0.887645	1
561	829cb20e47be86ec6adfbb6e91c49187	0.0679402	-0.896588	3.44433	-0.260308	0.794626	1
562	832d25c6e35b69035d7843d70f4c254e	4.50679	-0.366254	1.97316	-0.185618	0.852744	1
563	8336184f4c06b320762f9ecf25ce7958	0.0264869	0	3.44512	0	1	1
564	833caaf3d146ebe93bf0dcdfc23f83a6	0.0460064	0.171537	3.4449	0.0497946	0.960286	1
565	83600449c7598493dfe162d012b13bc6	0.952064	3.82012	3.43405	1.11242	0.265955	1
566	83682fca076ae82e6c452c9e4aed6074	1.6941	1.24449	3.4268	0.363164	0.716482	1
568	83c3e0283eb6687db9f6a150fc8d0468	0.012122	-0.190887	3.44506	-0.055409	0.955813	1
570	8484882f2ccd90416bd19570ba28d6b7	5.68155	1.59234	2.29596	0.693541	0.48797	1
572	84e0b092b7b68a7fb61813d73c0ae688	11.0635	-1.17649	2.37118	-0.496164	0.619779	1
573	852568f797da2b57fcff235e939b4c1d	28.3184	0.552063	1.12401	0.491154	0.623318	1
575	8539d834377c26e6dca3ad0d98a57631	16.8855	0.680625	1.41994	0.479333	0.631702	1
576	858abd32f10986bae8d26cbebc51e2df	1.57629	0	3.44512	0	1	1
579	860345b42a7a8f4d90a09df8eff01a51	15.5445	0.622956	1.44532	0.431015	0.666457	1
582	861cdfb4d81ed83127c6fdaf3a14b6d8	0.0284026	-0.39134	3.44491	-0.113599	0.909555	1
583	866c92930bbde771c4eece4ea8b05660	0.101523	-1.14907	3.4439	-0.333653	0.738641	1
584	86ca4bf279a0ef91ee14873233225a33	0.0160046	0.263662	3.4448	0.0765391	0.93899	1
585	870ae5fee8683199400c66efcef7a7b8	0.0624896	0	3.44512	0	1	1
586	875e086543be4c3ed3bb40ad79b83783	0.0214768	0	3.44512	0	1	1
587	876bdb49a517c9fa8c63f9f5e1de1a16	0.600631	-0.0620041	3.44512	-0.0179977	0.985641	1
590	87ea8aafc8b4d536f3945f1d3995a9c1	0.026339	0	3.44512	0	1	1
594	88ba612f7c1111e7919d876f8927f667	0.167606	1.6016	3.44192	0.465321	0.641702	1
595	89195c3b9131178b0330fe29b1dee2d9	0.407165	0.881406	3.44397	0.255927	0.798007	1
598	8a21ee15b69be1d07a15bc9a974ec43f	0.0448449	0.171538	3.4449	0.0497947	0.960286	1
602	8aca1257ccbc6547bb6765fd7da21c72	0.0381647	-0.611931	3.44469	-0.177645	0.859002	1
604	8b20488c5c918cda21484d8da994c1e5	0.0466099	-0.699147	3.44459	-0.20297	0.839159	1
605	8b21552b4f0fd724192609ca7ec1ead1	0.025578	-0.190887	3.44506	-0.055409	0.955813	1
608	8c0c395b3aa3e558436f150d18421ea4	0.294431	0.843835	3.44403	0.245013	0.806446	1
611	8cad3f193ee64a5a40deb17be0021407	0.569556	2.2197	3.43953	0.64535	0.518701	1
612	8cb4902462ecc3ef8942774db413fa93	0.14347	-1.40538	3.44345	-0.408131	0.683177	1
615	8cceeeb6b5dc18d23e49ade2806d0dd2	0.0867466	0.330344	3.44473	0.0958984	0.923601	1
616	8d3653a23f772e61cd0a9908959ec523	0.342205	-2.21711	3.44121	-0.644283	0.519392	1
617	8d3922e1eac06a8a5053bd9229979cbb	4.7214	2.13044	2.08693	1.02085	0.307325	1
618	8d3a3b816474d50fcb1fef442097e693	0.217143	0.639926	3.44341	0.185841	0.85257	1
619	8da147b806b5d9cffac4c031814534fc	0.102312	-0.600929	3.44471	-0.17445	0.861512	1
620	8dcdd76d8e0e3e0d043324eb6a888084	0.262915	-0.062006	3.44512	-0.0179982	0.98564	1
622	8e44de37447b001e57544caedcccf442	0.0817631	-0.39134	3.44491	-0.113599	0.909555	1
623	8edad018e44bc57c5e55863d43fd211b	0.247544	1.44636	3.44248	0.420151	0.674375	1
624	8f584a700dd4a39cda2b0de37c13f648	0.544632	1.87184	3.44092	0.543994	0.586446	1
626	8fdd269cc5f4ca3b73fcdab1576ca007	0.0906407	0	3.44512	0	1	1
628	90b1527627116cc6d67d804da4bef4de	0.0555089	0	3.44512	0	1	1
629	90c97a2e5edbeb9a342482a976688bd9	0.0789279	-0.0620073	3.44512	-0.0179986	0.98564	1
630	90d37520868643394423f9e52b3efe89	3.65946	1.98699	2.30827	0.860814	0.389341	1
632	92a891f9d889554b301c1ffca523fd60	0.0460933	0	3.44512	0	1	1
634	92cf958c70e552675fede0fe23917ae8	0.00544821	-0.164069	3.44507	-0.0476243	0.962016	1
635	931a41f27677fe4c2e28466af7227a59	0.0435857	-0.672329	3.44462	-0.195182	0.84525	1
637	936cff53f6bc4880d3363eab08494d79	0.168149	-1.5306	3.44319	-0.44453	0.65666	1
638	93907db71e7d4f79439d13c2ecd6ee59	24.9594	0.735701	1.27391	0.577513	0.563593	1
641	941b50eefc5f8e0f121b34c4cfe612e2	0.0838979	-1.02264	3.44412	-0.296922	0.766526	1
643	948d532dbe1bb0dd3ef84424865019b7	0.0785553	0	3.44512	0	1	1
644	94a19a33cf0510656110ac0ab52200db	0.610186	1.54883	3.4366	0.450688	0.652214	1
647	9508fd4c7710a07af14f9ca0ab175842	0.104079	-0.391339	3.44491	-0.113599	0.909556	1
650	95bf354cf1576ca1e9675ed1d42a546d	0.245825	-0.0620058	3.44512	-0.0179981	0.98564	1
651	960df3e5070a0b53b4c35658859ba802	0.101292	0.843835	3.44403	0.245013	0.806446	1
652	969eace015b30f2d6d12cef6a38c4a30	0.08568	-0.600929	3.44471	-0.17445	0.861512	1
655	9784cab1b3d9b79bb78bb4f7773aa7e5	0.179443	-0.0620063	3.44512	-0.0179983	0.98564	1
660	97e1f2317987e446470a51b8d50ae98b	1.70364	2.39979	3.42979	0.699691	0.48412	1
661	98109f72b02484d5e45d447c80fa88e6	0.0362563	0	3.44512	0	1	1
666	98831f65d0b911f9844547d60490ded0	0.275887	1.03356	3.44369	0.300132	0.764076	1
668	989646a21b4b296f214431c0e39996aa	0.0857824	1.0379	3.44369	0.301391	0.763116	1
669	99356aba09aef8ea170e27ab2e846000	0.0906407	0	3.44512	0	1	1
670	993ca94e8ae3f80b76316b64b83be6cf	0.148026	-0.362346	3.44431	-0.105201	0.916216	1
673	995896c24002596dfb6febd4681bb444	0.0200597	0	3.44512	0	1	1
674	99d513dfe0ef80303d2ee305d770e756	2.4415	-1.31648	2.79143	-0.471615	0.637201	1
676	9befea281962d73ebbe151375e6445f5	0.512072	-0.375829	3.44204	-0.109188	0.913053	1
677	9c06cab9acbc4695b9bc648502b4446b	0.157532	-0.901796	3.44432	-0.261821	0.79346	1
678	9c3ad4c92d5b8ad5172ea3c4e085d3b8	14.5542	0.378326	1.37989	0.274171	0.783953	1
682	9cf526cf304281989bdfd95caa01c469	1.41641	1.94275	3.43002	0.566395	0.571125	1
686	9d6baad960e67a10059ac3f200ef6715	0.0272165	0	3.44512	0	1	1
687	9d77fe9cb9fffaac912be15c972df0d0	0.0667883	-0.886628	3.44435	-0.257415	0.796858	1
688	9d7c07ac73f2b711ae176d205552398b	0.0200597	0	3.44512	0	1	1
691	9e48e9df609edafa746e69772bda0035	10.644	0.464186	1.38668	0.334746	0.737817	1
695	9f23a703273bbbc407cf429eaea73564	3.4029	-1.04883	2.41229	-0.434787	0.663717	1
696	9f48a9eea05ff8bb7aac6b74bcae2be0	0.0136083	0	3.44512	0	1	1
698	9fe1b5533f78374b38236a64978f0636	8.39164	1.44279	1.71474	0.841406	0.400121	1
703	a0f45fdecf630847987223788be58a82	5.98813	-0.167205	2.03112	-0.0823213	0.934391	1
707	a171d0b31b2bce30f900a728b6a4ae3f	0.0302136	0	3.44512	0	1	1
708	a188980f03f53b85e28ba2a9abd6a846	0.0785553	0	3.44512	0	1	1
711	a25902da69a226d32a866463883deed6	1.13773	2.27885	3.43253	0.663898	0.506755	1
715	a34ba74b4cd4dd8a513610642c516fb5	0.0433965	0	3.44512	0	1	1
716	a381603782dc9827ddea4d404b2601db	0.133347	-1.30833	3.44361	-0.379928	0.703999	1
718	a42c8cd845b28173640d151c613a36a7	0.0244491	0	3.44512	0	1	1
719	a4712edfd2b3d95ada0d38ad3e37a545	0.0885589	-1.05749	3.44406	-0.307047	0.758808	1
720	a5a1aec05db630e0821127c9c2c042d0	0.170381	-0.0620063	3.44512	-0.0179983	0.98564	1
721	a5a93aa87bed0852cfa8e4a593e594e5	0.018503	0	3.44512	0	1	1
722	a5a9bce6844fcb7a2cf2190eed8f4512	0.0281613	0.250348	3.44482	0.0726739	0.942066	1
723	a5bedeaf1a888a850fbd036c42a92aeb	0.0915243	1.03356	3.44369	0.300132	0.764076	1
725	a65acc596fe2462d663e44a69079be42	0.0211851	0	3.44512	0	1	1
735	a893b8f65bf6477cdcb02aeeb0d45091	0.0544331	0	3.44512	0	1	1
736	a8acd6bdd2e8ef934f12ef3eef73d6dd	0.277749	2.13629	3.43988	0.621036	0.534576	1
738	a8e39b777e9f5e7cf234274d90a4ebb2	0.0639947	0.667152	3.44429	0.193698	0.846412	1
739	a8f59d4cd5d98be80dd247f75cf24c4f	3.16941	1.10311	2.52316	0.437196	0.661969	1
740	a9048a781d6444af337c25fc38220db5	17.7364	0.205544	1.32125	0.155568	0.876373	1
741	a95554de90f8295925925c8279b8860f	0.0419578	-0.459978	3.44485	-0.133526	0.893777	1
745	aa5ee52bdde1ff8ecf760cc643cd2c50	0.198733	0.892527	3.44395	0.259158	0.795514	1
746	aa745bb2604767fe95f20fd9867bc515	0.0200597	0	3.44512	0	1	1
748	aacdc941ec1db419598e1a0421ad4cc6	0.0111687	0	3.44512	0	1	1
749	aaee7672eb8b0cac9749232cd2f9bb73	0.0559956	0.330344	3.44473	0.0958984	0.923601	1
750	aafa351c12766e37d8b5f88ee9765228	0.0815505	0	3.44512	0	1	1
751	ab207887e17c80d4fefa62065669ff49	0.0838979	-1.02264	3.44412	-0.296922	0.766526	1
752	ab6e5b638a65b712cddea97437ba66d6	0.203357	-0.0620061	3.44512	-0.0179982	0.98564	1
753	abe3a714b61e97566692582228582477	75.024	-0.349782	0.989061	-0.353651	0.723601	1
755	ac46fe0703929821fb674ceed50c34e9	0.103516	1.17743	3.44333	0.341945	0.732392	1
757	ac62c79eeedd28a7b1ef2b0a2862df37	0.0824	0	3.44512	0	1	1
758	ac6a88781827e6b0d7b8a49647dfce28	0.529825	2.97956	3.43651	0.867032	0.385925	1
759	ad08f3655761b1c4ab85ce561f20f6e9	0.134932	0.25035	3.44482	0.0726744	0.942065	1
766	adbd0a05b0545ab0d77436c326855ff9	0.672267	-0.0620039	3.44512	-0.0179976	0.985641	1
777	afe95f9e180abaabad3d7c69d57adb24	0.0282674	0.451931	3.44458	0.131201	0.895617	1
780	b15553b809e744778c2cb204df43a7eb	0.0261688	0	3.44512	0	1	1
782	b16b247591ac19c643fdcee3bc51cea9	0.0101377	-0.190887	3.44506	-0.055409	0.955813	1
785	b25cc5070c00ebe21e3697749083c6fa	11.4186	0.241644	1.68561	0.143357	0.886008	1
790	b31671eca8261ae54175bd9665444f9a	5.3947	0.483978	2.19842	0.220148	0.825756	1
791	b3287be563777fa1327a8a1d4d070578	0.582748	3.10507	3.43606	0.903671	0.36617	1
794	b3f5723169ced37eef5d5c56b60f993e	0.0449985	0.582003	3.4444	0.168971	0.86582	1
795	b4067b727cf68ba57429bb22bd7a1740	0.0318039	-0.539727	3.44477	-0.15668	0.875497	1
797	b43cc645e72a3cbed2d89ef357230fe2	7.91336	-0.635297	1.8294	-0.34727	0.728388	1
799	b4911cff6b36fbfe67594701b1834025	10.2424	2.12036	1.53539	1.38099	0.167282	1
801	b4d0909f2bb06c12d9e3a50f358f92d1	0.0570431	0	3.44512	0	1	1
803	b5369ac43c7ef0e78b7e4d60b08c2172	2.2474	-4.36555	2.89627	-1.5073	0.131734	1
804	b542b2e17f33fd3b68143f7d3c91dc35	0.0267665	0.0158326	3.44504	0.00459577	0.996333	1
805	b557c0d33ca0d674c6955a63418ba7ce	0.0978441	-0.749257	3.44452	-0.217521	0.827802	1
808	b5e694358e7bb6166a5b0a41df2df505	0.0290532	-0.509319	3.4448	-0.147852	0.88246	1
810	b61faf51bbc93fd9d78ada4b82ec116a	0.246734	-0.0620058	3.44512	-0.0179981	0.98564	1
812	b669cc775348c46bb6432d33897e8ba0	0.474022	0.877444	3.44328	0.254828	0.798856	1
813	b69c2bbe34ca8882ea3abee065879d79	0.0293917	0	3.44512	0	1	1
815	b6a20dccaff359a64577d6288058120f	1.31641	-2.05003	3.05213	-0.671673	0.501792	1
817	b7bbd2a99d45a66d02b9d2f67f102efc	19756.9	-0.0319607	0.976146	-0.0327418	0.973881	1
820	b86ffad89814a020aab2082b85d210d4	0.120059	0	3.44512	0	1	1
821	b8c608db888bad62b1b5e1b77f15243a	0.0814901	0	3.44512	0	1	1
822	b8da529bdb2ee550161ee4d5670d53ac	0.0502223	0	3.44512	0	1	1
823	b8f2bf58e6e3d0144c44d2bea83044ac	0.254611	0	3.44512	0	1	1
826	ba50717d3a4d8ddb0ddf32a63e405b9e	0.0480139	0.693635	3.44425	0.201389	0.840394	1
827	ba67a600e53ef4ccf77cdcbff4b18c30	0.109253	0	3.44512	0	1	1
829	baac8680e0343f40b68457403b9d779a	0.184376	0.412718	3.44463	0.119815	0.90463	1
831	badcca36ba69a3f4730add597b4004af	0.0480546	0.693826	3.44425	0.201445	0.840351	1
833	bb0afd4028f1cf1ffb03ab7176631ba7	0.0488941	0	3.44512	0	1	1
834	bb1f353234f18eeb7cb7dca65fc7a206	0.0620275	-0.0620075	3.44512	-0.0179986	0.98564	1
835	bb51eae75c4d09351765ca95faac8cb0	0.0785553	0	3.44512	0	1	1
840	bcfbabae3886524621864a38c7883d52	0.0848436	-1.02823	3.44411	-0.298548	0.765285	1
841	bd3cf518310786df99d6fffb9cbfc3ae	4.85234	-1.25829	2.10423	-0.597982	0.549852	1
842	bd84d0cb1d9b896fef033a60f6d84976	0.208854	-0.062006	3.44512	-0.0179982	0.98564	1
843	bda9624d82323df522f32efa91282c29	0.0186541	0.306122	3.44476	0.0888662	0.929188	1
845	bde718847f41be286a85301fdf2cd739	0.0571915	-0.062008	3.44512	-0.0179988	0.98564	1
846	bdec0acad48348fd9826f19959290593	0.0991949	0.497353	3.44451	0.14439	0.885192	1
851	be6b36013f2133ecb7124eec217dc9e3	0.125475	-0.824959	3.44443	-0.239506	0.810713	1
854	bf13446fb52b1d1de4db56e2c9a04727	3.02732	-0.0984923	1.79136	-0.054982	0.956153	1
855	bf50aa309432a6fa564735babf0cd5fa	0.05272	0.497354	3.44451	0.14439	0.885192	1
856	c00ccc168f3ec7b9acae23b96aeed71f	0.0834285	-0.0620081	3.44512	-0.0179988	0.98564	1
857	c029ebdc79b71af258f6d73c6d1168a9	0.0525607	-0.600929	3.44471	-0.17445	0.861512	1
858	c163236da5e4d3774b2ce269c588a5dd	0.864879	-2.52176	3.43985	-0.733102	0.463496	1
859	c212396bc7b9b80377545ca99badef29	0.0381647	-0.611931	3.44469	-0.177645	0.859002	1
862	c275b24483e0d450fe8d31de29e850d0	0.306177	-0.107326	3.44458	-0.0311578	0.975144	1
863	c2f97b2b06c26480d33653d191d75bb3	7.0262	-0.644348	1.83194	-0.35173	0.725041	1
864	c357a4fd288698a367ad34cb75ab30ea	0.0349649	-0.39134	3.44491	-0.113599	0.909555	1
871	c5c0f126fb6b2465d3e630499c1e6ff7	0.0108964	-0.256365	3.44501	-0.0744164	0.940679	1
875	c65441db0a51cdc5140158fcd122d9e8	0.0181281	0	3.44512	0	1	1
876	c67f0c5962b8ad017538c301a5d19b2a	0.0802889	0	3.44512	0	1	1
880	c7804755a9e23ce79cae25357a3fc62a	5.60845	1.82395	2.02131	0.902362	0.366865	1
881	c780687f3639dad3ddd6104469a50e52	6.13127	0.391903	1.77481	0.220815	0.825237	1
882	c79ce7b6dc1fdfa00d4f26d4d52bfec6	41.9149	-0.0814258	1.06703	-0.0763108	0.939172	1
883	c7d0314dfda273c083f9c82bf31dcba6	0.0802889	0	3.44512	0	1	1
885	c7e527257c6cb167c0eb67e28e206e4d	0.128637	-0.674704	3.44462	-0.195872	0.84471	1
886	c7f21657669020ab8d240455dbd18e86	0.491719	2.87484	3.4369	0.836464	0.402894	1
887	c7fdd4d96720a0cb791d154ca289ead5	0.823392	-2.11528	2.64978	-0.798285	0.424705	1
890	c897bdbaae7b9d5af7eee5faca833eb4	0.418163	-1.74968	3.44114	-0.50846	0.611131	1
891	c8b671d81ef3859622a969ff73d1be33	0.0520758	0	3.44512	0	1	1
893	c92d94ae88138e874865cf2919b66597	26.1001	0.0116696	1.2459	0.00936643	0.992527	1
894	c943468b20742551fbdcb2ece0cf5aa4	0.0141337	0.23114	3.44484	0.0670976	0.946504	1
896	ca037da52ce9f12597f90b61cf72d868	0.529881	2.97832	3.43651	0.866669	0.386123	1
897	ca4bd6342ec0c255437d844f860e11ba	0.100051	-0.530202	3.44478	-0.153915	0.877677	1
898	cacf2b2d45f34766ebc2d31fe6cc7881	0.0131695	0	3.44512	0	1	1
903	cc5d47f51ad11146acd9c7f07fe06699	0.0216173	-0.41131	3.44489	-0.119397	0.904961	1
908	cd0cf592b5bece3b7cbb633b912d11ff	0.0429536	0	3.44512	0	1	1
912	ce17277740100d09e425593bddbac3ca	0.0330813	0	3.44512	0	1	1
916	d00a07d95f132895abbcfa3bc5d5d6bc	21.6329	0.521328	1.37295	0.379713	0.704158	1
918	d042a6a1b7ba864910b039b1455a9740	0.07054	0	3.44512	0	1	1
919	d12eccbc22cb0135b892c326cd0d669c	4.38694	1.68376	2.27603	0.739779	0.459434	1
923	d25a4b6cc40dcb23db6c4c13ba4ae94b	6.90644	-0.268836	1.89465	-0.141892	0.887165	1
925	d29d7168d2de8c9a26383de45bc9e591	0.0533488	0.749688	3.44418	0.217668	0.827688	1
926	d29ff1c78892f60d196190caea31790f	0.0646617	0	3.44512	0	1	1
927	d2ad24c5aa9a7c3aafade034a1a6942e	0.171618	1.62508	3.44184	0.472155	0.636816	1
928	d2c223bdb465fadcbec63b954c4f20fd	0.0497737	0.497354	3.44451	0.14439	0.885192	1
930	d2fe575d46323b414de8515567904b47	0.0522316	0.736571	3.44419	0.213859	0.830657	1
931	d31e5b4b037c8e5752546adee6fb7f56	0.00827436	-0.190887	3.44506	-0.055409	0.955813	1
932	d322d8eee98d7dea325d78f590998b93	0.136039	1.4089	3.44261	0.409252	0.682355	1
934	d3cf1782a19a46b09eff733d3f397b74	0.140679	-0.824959	3.44443	-0.239506	0.810713	1
935	d40e7ba2df1deb0ccb102e0f616e5a84	0.00978441	-0.126066	3.44509	-0.0365928	0.97081	1
936	d4145844b63f34a7a30a39207142023d	5.75707	3.20081	2.21795	1.44314	0.148982	1
938	d4a7a5c1f464361c88a0ea218ee3e585	28.2388	-0.0676473	1.10068	-0.0614595	0.950993	1
939	d4b985e7fb7a3649e5f0e087c97f457f	0.251307	2.02379	3.44033	0.588254	0.556362	1
941	d52f267935684087401b783ef37f42c6	0.606605	2.35072	3.439	0.683548	0.494261	1
945	d5cd1c67b97a281937f14afbfb36c1f6	0.0568842	0.582003	3.4444	0.168971	0.86582	1
948	d6ed596fb63a5b8322f806b66b556999	0.0733411	0	3.44512	0	1	1
949	d6f86e409192013c70b01f307b702962	0.0127216	-0.28415	3.44499	-0.0824823	0.934263	1
953	d834ff4349a7b66bc38709951312d13e	3.64189	0.669287	2.30889	0.289874	0.771913	1
958	d984e02c51a1045b438dd7b106c37bd5	0.0631761	0.845888	3.44403	0.24561	0.805984	1
960	d9beb87649b93cc012f61bc5d749b409	0.0214768	0	3.44512	0	1	1
962	da2be4a224fde4038fa5e26458ef4be4	0.0628268	0.840225	3.44404	0.243965	0.807258	1
963	da78a87772ab9689bbeb5d921884957e	14.4736	0.996282	1.37008	0.727168	0.467123	1
964	da923e7927bc71c35b4fa4df1b24f1f6	0.133832	0.330344	3.44473	0.0958984	0.923601	1
968	dbd2e1674096ba753476b4b2d497993c	0.156634	-1.47048	3.44333	-0.427052	0.669342	1
972	dcffe497f833595c4dc048163c2caa03	0.070617	0	3.44512	0	1	1
976	ddb1a86b2c7ac4c30a9347f99041dd9f	6.05303	0.891951	2.56707	0.347459	0.728246	1
978	ddddd6b9af4ccdc94bf0392722040357	0.0963079	-1.11238	3.44397	-0.322993	0.7467	1
979	de4cea2bcde4fffcd9dc72327ed35ee8	0.532422	2.9861	3.43648	0.868942	0.384879	1
981	dece9f1074e93e0eef4c3905025eea40	1.42212	4.39822	3.43301	1.28115	0.200139	1
982	ded79b902fc05dd7cdc5e639b2000570	0.107265	0	3.44512	0	1	1
985	dfbbdbffe0ec2894973f8c73639814af	8.03429	0.145366	1.77937	0.0816948	0.934889	1
987	e064afca7dee032a9f1dfad5a0070a3f	0.0684909	-0.530202	3.44478	-0.153915	0.877677	1
991	e0ed718d56630cf9f431a6be1af37cb9	0.047579	0	3.44512	0	1	1
994	e12d5031631a20a91b177f14b2441951	0.0254431	-0.461565	3.44485	-0.133987	0.893413	1
996	e233af84126b8a2019e75b2e840373e2	0.0373442	0.571153	3.44442	0.16582	0.868299	1
997	e2368cc384e70146fec757ac4d961998	8.53596	0.348981	1.54547	0.225809	0.82135	1
998	e283c35c9a3ac90952bd59cf12bfc858	0.0235133	-0.0620085	3.44512	-0.0179989	0.98564	1
999	e28f62779c93af901a270bf873b1cac3	0.14037	-1.38515	3.44348	-0.402251	0.687499	1
1000	e2a09ea4ab54fde612d41e9b99e4191a	1.27909	-1.37974	3.4304	-0.40221	0.68753	1
1008	e3f99453b837eff878d170a81f650b87	0.036366	-0.459978	3.44485	-0.133526	0.893777	1
1010	e496882da9e0d4115f61e734f6bc249c	3.69215	-0.210477	2.5106	-0.0838354	0.933187	1
1012	e5540ca2224e738651e5209a38b14dc0	0.200111	1.03356	3.44369	0.300132	0.764076	1
1016	e6b0e6f8fb1de9067a750c25471809c5	0.042299	0	3.44512	0	1	1
1019	e7fa29c213939d6cdb9383f963f99ee4	2.02107	4.61324	3.43272	1.3439	0.178979	1
1022	e84eecc9c60f5d42b487872be865277e	2.89305	0.381737	2.68535	0.142156	0.886957	1
1025	e889a2670d2ee5897db69ace1176ce0b	0.0543844	0	3.44512	0	1	1
1029	e98b341b20e88d0be65a4462ed7ba7d9	0.0795806	0.988415	3.44378	0.287014	0.774102	1
1031	ea1999cbe960a753fd8aad432a9f0170	2.79039	-1.43241	3.01656	-0.474851	0.634893	1
1032	eaae24790974a46258828e75530ff0c3	0.0511559	-0.324339	3.44496	-0.0941488	0.924991	1
1034	eae0cfedd2faf56ae56fe669b44090b4	62.5398	-0.122299	0.898956	-0.136045	0.891785	1
1035	eaf7481bf4ccecf3f5a8bb0d47133445	0.048488	-0.600929	3.44471	-0.17445	0.861512	1
1038	eb432cba6a9ed5a84dba8cf56e4a6289	1.00074	3.47044	3.43491	1.01034	0.312331	1
1043	ec1f67d76d59b39752fa115296eff637	0.982932	2.61574	3.37166	0.775801	0.437866	1
1044	ec34c5af4b7822b65005334a82ef066a	0.158437	-1.38514	3.44348	-0.402249	0.687501	1
1045	ec354fbd61ace3bdacca02843bb78a2a	0.0339701	-0.564875	3.44474	-0.163982	0.869746	1
1046	ec7772a2944bb2d465fb7655dc0704c9	1.43043	-3.59018	3.43636	-1.04476	0.296132	1
1048	ecfed4ed448c412970e5dfeef71342ff	0.356828	2.2628	3.43935	0.657913	0.510594	1
1056	ef48c4f145c064261eb56006f2395de1	0.0329456	0.51344	3.44449	0.149061	0.881505	1
1057	ef732c1879813d8b73538b0050dd47ef	0.0705291	-0.61977	3.44468	-0.179921	0.857215	1
1059	efa75a98e609805316a78bca21d044f3	0.0254431	-0.461565	3.44485	-0.133987	0.893413	1
1060	efaec6bf5d819e3995a3768ece07130e	8.61484	-0.805861	1.72094	-0.468267	0.639594	1
1061	efb0aba4b985c9756765d8ff7b3f7eb0	0.26862	2.09953	3.44004	0.61032	0.54165	1
1065	f0aa8cd8c7f0785ccbc67ec473a52220	16.8882	-0.169573	1.30769	-0.129673	0.896825	1
1066	f0c55cdeb9417feaf6795b97e228160e	0.0605929	-0.831258	3.44442	-0.241335	0.809295	1
1067	f1366e1ab720d895723e55befe293cdb	0.683592	1.74756	3.43498	0.508755	0.610924	1
1068	f1a3160275e24c1fa46f24470a5ebf95	0.747542	-0.0620037	3.44512	-0.0179975	0.985641	1
1069	f1ad6b141632e4b1e3788bc0e48fcce1	6.67655	2.34427	2.07833	1.12796	0.259337	1
1072	f26c8c2a87cfee46b808531fbf61359e	0.00412852	-0.126066	3.44509	-0.0365928	0.97081	1
1074	f2a95e73c4c8ffc798b222303e14a30b	1.29589	4.26435	3.43322	1.24209	0.214204	1
1075	f3203b95994ca6e1d8121f7ea347dea3	0.0809286	0.645507	3.44432	0.187412	0.851338	1
1078	f381b34f7dd8d77f8d6dd07bf8c8e63f	12.1417	-3.73148	1.75047	-2.13171	0.0330308	1
1079	f39a54afdc834c8c32001c3905a340b5	0.0184167	0.0936815	3.44497	0.0271937	0.978305	1
1083	f49340a9e53184ccf2e5d3c398e9ffa9	0.0200597	0	3.44512	0	1	1
1085	f5cce58e929ff5d17a92fc95b0ce7253	0.0640754	0	3.44512	0	1	1
1087	f60feabb225869131dfcd7a794d4681c	0.0419542	-0.257342	3.44501	-0.0747	0.940453	1
1090	f71acc93b92c4bfc2f40306e1f10b589	0.0896391	-0.0620076	3.44512	-0.0179986	0.98564	1
1091	f74f8111c1e992a6329d6146ccecd056	0.226176	1.90813	3.44078	0.554563	0.579194	1
1092	f75bab695761b9814744584559ad2986	0.16537	0.293917	3.4436	0.0853514	0.931982	1
1095	f7fe7a0481e9573dd04668711bd6e94c	0.463414	-0.630463	3.43888	-0.183334	0.854536	1
1099	f8ab459fce59e31b35fc811a7083e7dd	0.0339209	0.527963	3.44447	0.153278	0.878179	1
1101	f8adbae7d37573bb5137fc99445c2594	7.94508	2.1146	2.01581	1.04901	0.294174	1
1104	f9acdf408c76f8429d72c692b9de086e	0.0493776	0.582003	3.4444	0.168971	0.86582	1
1106	fa5553dfcc00393697d896a5878c173f	0.0788411	-0.901796	3.44432	-0.261821	0.793459	1
1116	fc7ebf33ea5d41f30b5995473187a46e	0.061332	0.412717	3.44463	0.119814	0.90463	1
1119	fd17f84c0f7bb7e9d98acc674a62e4e7	9.5262	0.140952	1.67912	0.083944	0.933101	1
1121	fd89e25764656eecc7e4fab435292d49	0.0241708	0	3.44512	0	1	1
1122	fe095a7ec5462b372fc5bee490b7eae9	24.5561	-0.841494	1.86385	-0.451481	0.651643	1
1123	fe1ec2ea2d153dd69c96aa86bc37e2a0	9.32913	0.67854	1.73925	0.390134	0.696437	1
1126	fe89a0f2bc751cd41c11ef60989393f8	0.243728	-0.360093	3.44192	-0.10462	0.916678	1
1128	fe9c1b08a6860d5ff5781b189374e824	0.102312	-0.600929	3.44471	-0.17445	0.861512	1
1131	ff048520c1e547f44ba20361782582d9	0.0979732	-0.967397	3.44422	-0.280876	0.778806	1
1136	ffe405b2d59b6438774d7995220bd9cd	1.18045	-1.69515	3.27805	-0.517121	0.605072	1
1	001727f3d1bf21e164ab98184da4afc3	0	0	0	0	1	NA
4	01b4282a100f607492962e893fd2ffa8	0	0	0	0	1	NA
6	026e1a52d206dcb235867a5ceafe95d9	0	0	0	0	1	NA
7	02742d12d6a724766127cc5118dc9360	0	0	0	0	1	NA
11	039529ccfb450728a014c4d051fcc055	0	0	0	0	1	NA
12	040a94f68121dff0284a23d9e3a9ad1f	0	NA	NA	NA	NA	NA
13	043b3af14f34755f571f3000447a0359	0	0	0	0	1	NA
15	048124ad334869b5a360393542b2e041	0	NA	NA	NA	NA	NA
16	0512d385cb2a178e76d1edc87cb3e594	0	0	0	0	1	NA
17	052e28a850d3f978df8e56457e0b468d	0	0	0	0	1	NA
18	0566daaf684d9481efe174332db671c7	0	0	0	0	1	NA
19	05b3388208b040560bba16c5e301eb9f	0	0	0	0	1	NA
20	062dff627e9392b9c35b3a0bd55171f7	0	0	0	0	1	NA
22	06af60aeef97af28264d49650618d6b3	0	0	0	0	1	NA
24	06b6b3429b984ff246f741e9543cba69	0	0	0	0	1	NA
25	06c7832329bd6b90cd13ffe6a0e2384d	0	0	0	0	1	NA
26	06e1b8a2f7bfba9df107f2c6785146e9	0	0	0	0	1	NA
27	06fe039e6c439c062fea71deda5adb84	0	0	0	0	1	NA
29	072142c591135fa80edc960ba04d8fb1	0	0	0	0	1	NA
30	079061cfbe91ff0d2c014bd28fb04d0f	0	NA	NA	NA	NA	NA
32	08340748d316ca45eda6c62c6a5df45d	0	0	0	0	1	NA
34	08726f9e3d2a0a0b0a089e6ebdcf667f	0	0	0	0	1	NA
35	08a327d752e8ab3711cb3075f4990e7a	0	0	0	0	1	NA
37	095d9d0c1dbb9e387ce99e0f5ccc9622	0	NA	NA	NA	NA	NA
38	0975743d8425b3ad0df682fe095957cb	0	0	0	0	1	NA
39	09d8b5a6a7f7128ad490d0702977232c	0	0	0	0	1	NA
40	09ddc2b3cbf4e651c17af8ad5688bd06	0	0	0	0	1	NA
44	0abdd42b8cd01a2c0d0aea7993b0eae1	0	0	0	0	1	NA
46	0ad35c34fa7f8f518c3216cfd6745d47	0	0	0	0	1	NA
47	0affba549bedaa2fb1e7695ee5e95f24	0	0	0	0	1	NA
50	0bb1ea24e7bd4a8bfa03413a7d971031	0	0	0	0	1	NA
51	0cde394cfab2d92d5445ac87f9cf10e2	0	0	0	0	1	NA
54	0d2583d7787819181ceb72b0d0bf2bfb	0	0	0	0	1	NA
56	0d603b5c7d60159d3cbe2f3ad8a58caf	0	0	0	0	1	NA
59	0e762e9da64556c5f1b859b1b53be7d8	0	0	0	0	1	NA
63	0f2770ee556e221708ab16233b9b7151	0	0	0	0	1	NA
65	1027864f82d05561e3b1270316da9155	0	0	0	0	1	NA
66	1047d3da7338353900aba53efbf10b48	0	0	0	0	1	NA
67	104bda7fb23fd5f8fd26776b50b1b594	0	0	0	0	1	NA
69	1080dc9e5a60dfff11dfb1d58429063e	0	0	0	0	1	NA
71	1121eceec7369b52fb179167bb5430d1	0	0	0	0	1	NA
74	1205a646d4a9187e05b7c22d4cd215f3	0	0	0	0	1	NA
76	1245ed23a55ad76149680e320589979b	0	0	0	0	1	NA
77	124a92e0b12751ccb8c277aa4594e00e	0	0	0	0	1	NA
82	12c72b4cce9c7e231f55f31967e2a7e4	0	0	0	0	1	NA
85	132b34001ae82efdb12beb4e0ffa4452	0	0	0	0	1	NA
86	136eca97e47fe2ffb83d915ad33552e0	0	0	0	0	1	NA
87	139ca9e8600a10e7515e6fd540f15a61	0	0	0	0	1	NA
88	143cec28a4587495fde1706ac0415474	0	0	0	0	1	NA
89	145b985853cd6df0d6261548b73993e7	0	0	0	0	1	NA
90	14dcede8391969bff667b9fb3184b840	0	0	0	0	1	NA
94	1576bbbed163a7df935be4c25e6d5deb	0	0	0	0	1	NA
96	15fbd01fcbb65605bb90e203ebc0c7e3	0	0	0	0	1	NA
97	166df5d3bbb477f4dba2db49864fba01	0	0	0	0	1	NA
99	16789ccace6f8286da14d85381ce4ec4	0	0	0	0	1	NA
100	16a16bacb6d8662ff111c154fb3d242c	0	0	0	0	1	NA
101	16b3f9f88707381ef4bf61505bf07454	0	0	0	0	1	NA
104	176ccac1270bcdd7c29b3bef7b57c26a	0	0	0	0	1	NA
106	17c676059ac9aaa84c3be3658f4221b6	0	0	0	0	1	NA
108	17dd8de712ec498a974d10d276c6f0a9	0	0	0	0	1	NA
110	18630130d765b62c5584087eab8b6283	0	0	0	0	1	NA
112	18bbc5936d03890bcdc72a81a6287b12	0	0	0	0	1	NA
114	191e424623d0bcab9b26622ecfd5ea8d	0	0	0	0	1	NA
117	19e49bf63ec8ca1d977e0b9dae9f79ec	0	0	0	0	1	NA
122	1b87059b8e9bec9b804c1d453cfd97db	0	0	0	0	1	NA
125	1c24eb5824d0213f9a357800c990bca3	0	0	0	0	1	NA
127	1caa7a725df075cfa4a7173bd78eb368	0	0	0	0	1	NA
134	1dcd593fa82b4889406932df1fc6a201	0	0	0	0	1	NA
135	1e2d21fa89cb7bfcc277d7a53666cdeb	0	0	0	0	1	NA
137	1e9ab9006570fed33d4de67c1307b331	0	0	0	0	1	NA
138	1eadf36bdce1a44f6c510c875aa9c722	0	0	0	0	1	NA
140	1f0ec414d672c93c27b848e3bc9a6304	0	0	0	0	1	NA
141	1f75efca7520ae615cbd8ce794c8abd7	0	0	0	0	1	NA
144	2046965685238ae46e4f8a2f69db5eed	0	0	0	0	1	NA
147	214238b67305165f8952b3f730c0c2de	0	0	0	0	1	NA
149	2188ac0b680091c77a4ba82f42b95580	0	0	0	0	1	NA
151	21c4c3975811eb36b71a6a2ed4544d1e	0	0	0	0	1	NA
152	21c51c695a87031720b93ab2b491ac16	0	0	0	0	1	NA
155	2228aab90956663f266bf9f1d0207ed8	0	0	0	0	1	NA
156	229d6f23a90964e0c9a5ad84c477fead	0	0	0	0	1	NA
160	2434a49694b7a0eab04aed72308ff794	0	0	0	0	1	NA
164	249ad0ea973ae18b7d3921abf5e6c8a1	0	0	0	0	1	NA
166	24e557daa4c09ea0c4e00fde79a55747	0	0	0	0	1	NA
172	2624831e243a851dd98d8a6b6f902cab	0	0	0	0	1	NA
174	265390c2ea14aad8ec89d9b8e41dd238	0	NA	NA	NA	NA	NA
175	2655ba2a27704e778529f0b762d7cf0c	0	0	0	0	1	NA
176	26792605d6e963cd98841588e2a13715	0	0	0	0	1	NA
177	26ad3ad0aea58fb9141b900e7b7f8489	0	0	0	0	1	NA
178	2711cb21009e234f63dbb445d17bbacb	0	0	0	0	1	NA
179	278cae9d5c10938d691924aa7b47f47b	0	0	0	0	1	NA
185	2906093ce4a99aa6bd0d0738cb25d932	0	0	0	0	1	NA
186	2909348242b4ee403fe74b76d78bde87	0	0	0	0	1	NA
187	2915480fcfaf34a995c58058eb5709ab	0	0	0	0	1	NA
188	2955216cdd1ed68f11cdcc7c23c3b8be	0	0	0	0	1	NA
191	2a99b3c54495d9e791710f56d7b25be9	0	0	0	0	1	NA
192	2aa339209a5b524eb7c6a1565b87115c	0	0	0	0	1	NA
194	2afb8266378e70c653513d7d24610de9	0	0	0	0	1	NA
195	2b1667b4fad38dfabf5dfcf1dfc18ce0	0	0	0	0	1	NA
197	2b7554adae79b54596743421dd26f507	0	0	0	0	1	NA
198	2c35a3816ed58bf513392482e0408f85	0	0	0	0	1	NA
199	2c3d70c8dbbd40306802f2490d72e28b	0	0	0	0	1	NA
201	2c522388759dbd6a7273da49a01df75a	0	0	0	0	1	NA
203	2d3200073f1fa1983811923034728478	0	0	0	0	1	NA
205	2dfd4d14f641a0085c05a9ff5f0a73f4	0	0	0	0	1	NA
206	2e823eef3d603f6bc67f963c14a56720	0	0	0	0	1	NA
208	2efb0b1756db3655ffb36f869579a6b1	0	0	0	0	1	NA
210	2f327e54596ccb4b6ab36414d32fc5d8	0	NA	NA	NA	NA	NA
212	2f8bb56a143bf2869d8aecbd34851e2c	0	0	0	0	1	NA
215	2fc4bf426981e293e16ab0111d7e0bf4	0	0	0	0	1	NA
217	30e8b24f0e138b5e3f256fc6d57dd8f2	0	0	0	0	1	NA
218	30feba02ae92d326e0fc6edccdf9b7de	0	0	0	0	1	NA
220	31710f04c1d3def7bfea4ec1a43757f0	0	0	0	0	1	NA
221	3172d9414ba6825aa023cf15bf9e1e86	0	0	0	0	1	NA
227	3237a9489e09960de9b9c84b497ecead	0	0	0	0	1	NA
230	325d9c2c4214897e0206bb3a86f7fe4c	0	0	0	0	1	NA
239	357920c0d27286d55932655cbc197c19	0	0	0	0	1	NA
241	35ecd15663780c905b48197636514978	0	0	0	0	1	NA
242	35f6878d8dbf018d48cd897c584f677c	0	0	0	0	1	NA
243	364127c6e391a4abaa2cfe317374705e	0	0	0	0	1	NA
244	36495985078d4ae4d821f20caddba1b3	0	0	0	0	1	NA
245	366f5d3b7084e3fdeead30c66bf32534	0	0	0	0	1	NA
247	36e065a1cc43dd646cfb89e1d952026f	0	0	0	0	1	NA
248	36ebfa61bb5ba15765f8bd91f9db1af8	0	0	0	0	1	NA
251	374d42d208278b0daae564cc3a7f84fb	0	NA	NA	NA	NA	NA
252	376804df0d5670216f7d622f9c2c04c7	0	0	0	0	1	NA
253	37a7479bdb4fde84347f672883906904	0	NA	NA	NA	NA	NA
255	38061dea4a36b2d6b3589a4d1ec0bd4f	0	0	0	0	1	NA
256	3827f46c935cbc100041507c54a5f3b9	0	NA	NA	NA	NA	NA
258	3846e3be5f10e81f0d1253bc4965af75	0	0	0	0	1	NA
259	3860063aba161a6a43d9ad5187638323	0	0	0	0	1	NA
260	38744158690df938a887caa22f3cc2e9	0	0	0	0	1	NA
262	3998f4716baae95a5cdd75a57f3a2b26	0	0	0	0	1	NA
263	3a09c391b4aad7ab67c8eb80e75b9655	0	0	0	0	1	NA
266	3a582b90fca7c84998c9b6b79d926330	0	0	0	0	1	NA
267	3acd5cdfef79164b66d65c2085104ab6	0	0	0	0	1	NA
268	3aee59e786deb814550928381b318052	0	0	0	0	1	NA
269	3af7dffcdf2483c13d78ca14b43b92af	0	0	0	0	1	NA
270	3b15576cc0187a658fc55de04f454f61	0	0	0	0	1	NA
276	3c4f751ba591915bd679ad5cb10e8106	0	0	0	0	1	NA
278	3cc8d797db9ff271e9174566e9f3abed	0	0	0	0	1	NA
280	3d3f0f6a8a938a9b7acd8a1936c68cbd	0	0	0	0	1	NA
282	3dd838c10eb433ec35372b88fa5e78f9	0	0	0	0	1	NA
283	3e06f1f298b47140fe0d8e9b4f092d54	0	0	0	0	1	NA
284	3e134f38191e32a06cd8d8efab7fd91f	0	0	0	0	1	NA
286	3f16e91964e52012fcd250558f2e0407	0	0	0	0	1	NA
287	409ed50bdad0bcb08eaba3f59452cd77	0	0	0	0	1	NA
291	41cd6ac4eb17f1c98c6ca14f0421fa36	0	0	0	0	1	NA
293	41e93e1ef5510dcf95619a394bb9412a	0	0	0	0	1	NA
294	4223bcd67a272248e40cec560a056941	0	0	0	0	1	NA
295	424645418f113f998733f453b02350b4	0	0	0	0	1	NA
297	42b37b99854bf3a7ff04a1ad1e935a8f	0	0	0	0	1	NA
299	42eb07cf3c01cdacfd894df4ac668afe	0	0	0	0	1	NA
300	4338c47a61dcaf5497a47bf00ab1a6a8	0	0	0	0	1	NA
301	437a05973fb048aab36c35568b3e8f04	0	0	0	0	1	NA
302	43b0214139037bdbe486528c34d2ef7d	0	0	0	0	1	NA
304	4407803f2fd3a9be9c745c9211b687db	0	0	0	0	1	NA
306	44a5f4bfb363d36840c5060637bac80f	0	0	0	0	1	NA
307	44db94c45b820c7d269679115a91866f	0	0	0	0	1	NA
308	451e6a0dec58967fd638b3069221fb3f	0	NA	NA	NA	NA	NA
309	45293dcbd39377b3248d2f4c59961e49	0	0	0	0	1	NA
310	458144d1cdafcf483dea70484fdb68a5	0	0	0	0	1	NA
312	45ed37ad37d55add264fe9ca2ff7c0ca	0	0	0	0	1	NA
313	45f7772cb215a8f9d81b3528566e8e7b	0	0	0	0	1	NA
315	46bba58f7618f01c4f42cacc203cb714	0	0	0	0	1	NA
316	46e74bce8e6f68793aeeda8672d94887	0	0	0	0	1	NA
317	474cc1797fe629ec668234e3f3efcf57	0	0	0	0	1	NA
321	47e0e1d94696e4332cf00e358803936a	0	0	0	0	1	NA
329	48af36c99ada8117638fc732ef844ffe	0	0	0	0	1	NA
330	48c5785d5c87d191eccf9ae353befba7	0	0	0	0	1	NA
331	48ecb063354c6d4a1513641a06c5b4b9	0	0	0	0	1	NA
333	4a45a18a3487228ffc006e5edf82e07b	0	NA	NA	NA	NA	NA
334	4a4e4feb4277cbfd2bf8459c62e238ca	0	0	0	0	1	NA
335	4aa9738060086146954dec09345f511e	0	0	0	0	1	NA
337	4ac662703e85d10a598bc746dbc4c77c	0	0	0	0	1	NA
339	4b2747c5cbe96689e98425a149b7d24b	0	0	0	0	1	NA
342	4b73165d1e94d6704a1c7e03ce4a2b35	0	0	0	0	1	NA
346	4c5f44d8470975e1057f0fecab7be9e2	0	0	0	0	1	NA
348	4cefaf5934618a2acd8939338470c9a9	0	0	0	0	1	NA
349	4cfa15b5d9da4c03cbf4c375b0629161	0	0	0	0	1	NA
351	4d2d2eedc1a4d4083dc432f7b5b39a2f	0	0	0	0	1	NA
352	4d41dcb3aa412ac7b6af7f7b5777e108	0	0	0	0	1	NA
353	4d4e3b41d6f325d605ca84567123ea64	0	0	0	0	1	NA
355	4e2334c5299ade1365fc057bb7f8e340	0	0	0	0	1	NA
356	4e6dcf6fb53955d15772d933a524e8b7	0	0	0	0	1	NA
360	4f8120beee6f44729bb6af4e78a144e0	0	0	0	0	1	NA
365	50c1f425ebca7f137dd45b6fff56476d	0	0	0	0	1	NA
372	52cb7105cede286a9b25ae81e8fd59f9	0	0	0	0	1	NA
375	53618ac533887ed80f4edc068f9901e2	0	0	0	0	1	NA
376	53da2b146fcbc0a0135f6fd747bd8f4b	0	0	0	0	1	NA
378	547bb5e2d5270e200cb1667b1f10090b	0	0	0	0	1	NA
379	548f593aa0b9794f5a2a1cd496b2c157	0	0	0	0	1	NA
383	553ac02408e1664222319516144cc06d	0	0	0	0	1	NA
384	556c1c830351bb5b6a2de69519bf9c6e	0	0	0	0	1	NA
385	55780629f43a365150665b9f5e5c2967	0	0	0	0	1	NA
387	5594e20da8256b5e1eb31895a54914b8	0	0	0	0	1	NA
389	55eacbd31f855b42cc3bd9f957b7b945	0	0	0	0	1	NA
392	5625aa6448cab774aa7c87952be7bfbb	0	0	0	0	1	NA
393	56323dee55d0d22acc61320d506e5b4d	0	0	0	0	1	NA
394	568c6a7f25ecfea75559f04049980aad	0	0	0	0	1	NA
395	577a01fe3a056f3273dac3ef9248b355	0	0	0	0	1	NA
399	58098b65ac9e163b6ab5ec2f0d14cdd0	0	0	0	0	1	NA
400	58b2ed7f27527b053c1078fc733a2ad3	0	0	0	0	1	NA
401	58bdc6728569eeab179805a0b1c0be0f	0	0	0	0	1	NA
403	5969900c772aa19f737b0421d2641aab	0	0	0	0	1	NA
404	59bf79f9cd48f65de52ed6453143855c	0	0	0	0	1	NA
406	5afc3e365b04fc8d1d4622aa71d002f6	0	0	0	0	1	NA
408	5b4c17cafbc7ec81e5f7511c0f7d0157	0	0	0	0	1	NA
409	5b8de810233509d46e794e65f18f612a	0	0	0	0	1	NA
415	5cca195f997a98310d457ba35fa64da7	0	0	0	0	1	NA
416	5d3c75a7acedc966541a4bb9d906985e	0	0	0	0	1	NA
418	5d6b0516dfd5a47e4d6e2be4f5957985	0	0	0	0	1	NA
423	5e9b5b0350322533e2ead5efba60321d	0	0	0	0	1	NA
424	5ea1fa72114dd7d3212c66e3918bff22	0	0	0	0	1	NA
426	5f6dbe8f4f4d0591ec0129a42c126ba8	0	NA	NA	NA	NA	NA
427	5f7ea9a4c447b9d0010e2ccb2e24edbd	0	0	0	0	1	NA
428	5f95935af43574c6605a6ddbbba8ab55	0	0	0	0	1	NA
429	5fdc940759d67910670f75d2965ecd34	0	0	0	0	1	NA
431	5ff86de358d40f245549f97c97f04ca2	0	0	0	0	1	NA
436	6137fe63772ea864cd8caa1be695f6b5	0	0	0	0	1	NA
439	625be39b3a6a308e7cd98388d1cd1aaf	0	0	0	0	1	NA
444	63135602eabe056a100ac4b4e5d20f88	0	0	0	0	1	NA
446	636596bbd91d1d732691b5055c62c8d7	0	0	0	0	1	NA
447	636c3318cc223ad324bbbd19531552a0	0	0	0	0	1	NA
450	64b2ec53f751fef10b158a6f9b3de4c1	0	0	0	0	1	NA
451	64db7caa686117d25e44ce7d384c373c	0	0	0	0	1	NA
452	64f9c7b7f224770432814781f39a2a0f	0	0	0	0	1	NA
454	65a3a3ec93beb2cc88e5d045e1e3e8bd	0	0	0	0	1	NA
457	65cfd32b2a1a69f2ab84e7a6059aadd1	0	0	0	0	1	NA
458	65eaaf61acf5b84d3f2aed6a2400bb21	0	0	0	0	1	NA
461	66925ddd0fd9f6db845a18202153d47c	0	0	0	0	1	NA
465	678df62f511545a794b23e9adb6c1ca0	0	NA	NA	NA	NA	NA
466	682403d4e593845db30cc21a414bf19b	0	0	0	0	1	NA
467	69163151988194a8029f77daaf1dfd4b	0	0	0	0	1	NA
472	6a2f6b06affa8f6eea20b1d6a3a7afc5	0	0	0	0	1	NA
473	6aa1ea58729617fc8bd2229f1a380b7e	0	0	0	0	1	NA
474	6ad5818d9f1718a5d9296d33414c6526	0	NA	NA	NA	NA	NA
478	6c6f14fe91943da8b0243721575719d8	0	0	0	0	1	NA
479	6c807c2fd468cd8ebf705f7a0aa766f0	0	0	0	0	1	NA
483	6cf837a984b30bfedd01065c796d3c5a	0	0	0	0	1	NA
486	6e5d974ba9b960cb580094993d36011e	0	0	0	0	1	NA
487	6ec25000de3019ed04d59697fccafe04	0	0	0	0	1	NA
488	700e29c35860edc291efbe1e2cedf2b4	0	0	0	0	1	NA
489	704998f574469f19f7819ab74c7ce8a4	0	0	0	0	1	NA
491	70a0a9d856dc866b2ef591bde906cd40	0	NA	NA	NA	NA	NA
492	71150598fe681f826652b1486af4291b	0	0	0	0	1	NA
493	71edb77469cd038fef00ecaaca51e735	0	0	0	0	1	NA
494	71f76af56cac162a218633e766fd3ff3	0	0	0	0	1	NA
495	721ba21d2d03a14dcee35fe73a4d0455	0	0	0	0	1	NA
497	725873a359b4254f3aa15a1b85f0481e	0	0	0	0	1	NA
499	72b5f6b608f7918d261fe7d3d084fd48	0	0	0	0	1	NA
500	72dd85e51032e0bc190b5f5df8a8664c	0	0	0	0	1	NA
502	734d25761c668dfadaec427ec4236fdc	0	0	0	0	1	NA
504	73d6ac800690a92aa31e36593c91648a	0	0	0	0	1	NA
512	76df227bd7a0bb30b7180fc47c697e4e	0	0	0	0	1	NA
514	76ed4fbd4aed0d1affcdca2728c8f90f	0	0	0	0	1	NA
515	7786b4b6842432bcdab732d4f902abdd	0	0	0	0	1	NA
516	77bb455857fed1f30f3eb28424de99a4	0	0	0	0	1	NA
517	77f5677535cca56bf417d7cfa482e3cf	0	NA	NA	NA	NA	NA
519	7842a056f12d9bf52e4d51e971da459a	0	0	0	0	1	NA
523	785dc05f500b10e1e336f42ea1142238	0	0	0	0	1	NA
524	787f694f2a70e92fb1af9aef27f620bc	0	0	0	0	1	NA
526	79263a834a4347e20748bc3a07b390fb	0	0	0	0	1	NA
528	7a4d3f66166758f0085cbb458d1a52f7	0	0	0	0	1	NA
529	7a63dd92f857b575922ae6ad2a6df8c1	0	0	0	0	1	NA
530	7aa0d9feb5227adcb5ad8754691a05c5	0	0	0	0	1	NA
531	7ac9d7b49c739dc197ea3c578fd5f1af	0	0	0	0	1	NA
533	7b0b601e1447cfe717fd59b916004d6d	0	0	0	0	1	NA
534	7b4687f7aec36bf0584e3b10fd20ab27	0	0	0	0	1	NA
535	7b5c55f1c9d08ef795fc5378c712a8ba	0	NA	NA	NA	NA	NA
538	7b9a7a626be8c54a11945492fdb3065a	0	0	0	0	1	NA
545	7e7aedc08912be66e7749f772ff93957	0	0	0	0	1	NA
548	7f5cbd932305cb2eb5283378bab6643e	0	0	0	0	1	NA
553	813a9480ee085d6b6d7eb750749b2f22	0	0	0	0	1	NA
556	81eefa70a9b86363b687bbadf3b66c23	0	0	0	0	1	NA
558	821d49e09285669c76e0d20d5c4f6fb4	0	0	0	0	1	NA
567	83b171555b7e37a871555ac63596932f	0	0	0	0	1	NA
569	843568dea87012addc38e5df8e0d155e	0	0	0	0	1	NA
571	84989e994a96a325a91721b6cf8a28d3	0	0	0	0	1	NA
574	852fe4a618d0965a4e8c9e4da8f9a3e5	0	0	0	0	1	NA
577	859cc28fb0c59c7a71013bf82159a012	0	0	0	0	1	NA
578	85a9443451d5019aa028100fea41ccd7	0	0	0	0	1	NA
580	861340b4f2f197de177a1590d3f3dc40	0	0	0	0	1	NA
581	8614e0d1b6a22b721eb0e246c97f3618	0	0	0	0	1	NA
588	87940ffc1c4e0da127a283de169fc40f	0	0	0	0	1	NA
589	87b654bafd99337045c3dc00a36d62e7	0	0	0	0	1	NA
591	880ff09d312cb4d1de8c73838cf6c083	0	0	0	0	1	NA
592	8849b3d879d1d521eba5c1c97d17ba49	0	NA	NA	NA	NA	NA
593	889ab3797d4e6e2f7b4976258700f83b	0	0	0	0	1	NA
596	89a5a77c2d60a33a8e5df5d736eb5810	0	0	0	0	1	NA
597	89cebcd00bcce646fb0275c7fac6378b	0	0	0	0	1	NA
599	8a59490ae4a27575260225b3f23561e3	0	0	0	0	1	NA
600	8a59e5e9f706dbb74501adff34c8dd2b	0	0	0	0	1	NA
601	8ac26b294c892e85a161979d01f5a780	0	0	0	0	1	NA
603	8b109936171acea1dc236877c163f186	0	0	0	0	1	NA
606	8b94a66ecd71579903c99c4094d000c3	0	0	0	0	1	NA
607	8bee9c6131545881379878308ef17ba6	0	0	0	0	1	NA
609	8c1f3fb2e78aebb1f34b0574f883f4e2	0	0	0	0	1	NA
610	8c84acee7474460bf88991c7f19607ab	0	0	0	0	1	NA
613	8cc3498eb3753d0303cc5bd2cf8b5df1	0	0	0	0	1	NA
614	8cc5a8592e810ab5421f13297c2ef898	0	0	0	0	1	NA
621	8e40ced7e0fafcdb90a71d17603eb625	0	0	0	0	1	NA
625	8f6ffdc45057f5e47e0035c851059405	0	0	0	0	1	NA
627	9090ce58c8fff619fe2b883ea2f99192	0	0	0	0	1	NA
631	9111842a8fdf49d63af99b8de8432c9d	0	0	0	0	1	NA
633	92a9a545a63253197b0e29cf85289276	0	0	0	0	1	NA
636	9331c450ccf12ec33b9ff4d9a2b5c504	0	0	0	0	1	NA
639	93de1fc943fa68bc78f52d2e17573305	0	0	0	0	1	NA
640	9413ab65a3960d5545aa23799cee148f	0	0	0	0	1	NA
642	9486bd2c3f10e6e94240a928de483150	0	NA	NA	NA	NA	NA
645	94a9dbb12a950f19e97d5789be92f782	0	0	0	0	1	NA
646	94ee575e373e0eab28842c8fbb752647	0	0	0	0	1	NA
648	953aeba8b24acb9ee4bf2c6dbc289bfd	0	NA	NA	NA	NA	NA
649	9542dce945444c871a038c4fce68ed65	0	0	0	0	1	NA
653	9700175d6db51ee962de76a5866183b3	0	0	0	0	1	NA
654	976a6c3b06ccd855312f81f23c049f71	0	0	0	0	1	NA
656	97a228eeac23f96b6e8dd4ce9495b865	0	0	0	0	1	NA
657	97af696ad96ceb598c731d77297e77a6	0	0	0	0	1	NA
658	97b7ba107899b99aa2790ac5c26c9942	0	0	0	0	1	NA
659	97d79c2f9919ca1278392d1688a1b7aa	0	0	0	0	1	NA
662	981c885ea75749cff0122e9c856fabd0	0	0	0	0	1	NA
663	982f5529946fcb7d033563cc13d032d6	0	0	0	0	1	NA
664	9874b952dc62492741fbb609c5ee0ec2	0	0	0	0	1	NA
665	9880c7caee0f8b9b1cde26e529e0c64f	0	0	0	0	1	NA
667	9894d9c9e30c524e700ff9d18e5cc667	0	0	0	0	1	NA
671	993ffddcf34cd3b950e6d3ac46e2968f	0	0	0	0	1	NA
672	995422834f68f27c40fc79c08641a07a	0	0	0	0	1	NA
675	9be505ce74fedcd37e2792c0d7ff027c	0	0	0	0	1	NA
679	9c51d9010e9d677bf0841e0efc59af70	0	0	0	0	1	NA
680	9c93aeb8bf561cfddd2a08b7ef5187ce	0	0	0	0	1	NA
681	9ca514468ec1843439c75dfcfca909db	0	0	0	0	1	NA
683	9d1a1466f9173b14fd221fe725db1e38	0	0	0	0	1	NA
684	9d438b7b9a106ca57dafb27c9088c1af	0	0	0	0	1	NA
685	9d56dcba980e2b714752e6a55c25eb99	0	0	0	0	1	NA
689	9dc7224270157224335aec717cd8a782	0	0	0	0	1	NA
690	9e1a3985cf5eff27fb107fe5f2b79586	0	0	0	0	1	NA
692	9e5959efce16188acb9ef77b51d2b560	0	0	0	0	1	NA
693	9ed0784e15ebf2fac85e59676c3a2291	0	0	0	0	1	NA
694	9ee482906295d57fcabb4456844b561b	0	0	0	0	1	NA
697	9fbceb9ffa17c6b2d177a5d19822c25d	0	0	0	0	1	NA
699	9ff577c3fb2f44e128353c10f9804434	0	0	0	0	1	NA
700	a06da8e9802be74f8c793f1131dfc4cd	0	0	0	0	1	NA
701	a070b3a069d7e99194d63474dcacec3e	0	0	0	0	1	NA
702	a07a6bdd098c154530af675844ecdac0	0	0	0	0	1	NA
704	a1378591e5ddd7ad4dc1d7aa00322c6e	0	0	0	0	1	NA
705	a14b7d8f52267163f64a653b8109421a	0	0	0	0	1	NA
706	a1648b6fece0ae68522472206ba68303	0	0	0	0	1	NA
709	a19073fb7a2407ae59dffe1433b8c5d6	0	0	0	0	1	NA
710	a1de309c9c3644c5ee52fbe824a4827f	0	0	0	0	1	NA
712	a2cb0279e8ac361a86cc0b6e1ab4ca22	0	0	0	0	1	NA
713	a2d7a809c98a6115371d01fddb664b4d	0	0	0	0	1	NA
714	a309f335c1546a87b0aa28344731ad79	0	0	0	0	1	NA
717	a3b976df8e62654c234e2bee22afbb96	0	0	0	0	1	NA
724	a61785441323b3f0e79fb077fd948490	0	0	0	0	1	NA
726	a687b4b68df6a34620c4d9d019ee119b	0	0	0	0	1	NA
727	a6a01c58fb84e0f8e44dbfea12b2235a	0	0	0	0	1	NA
728	a6bfcccbfe181c0875bb0caa33a1c7ea	0	0	0	0	1	NA
729	a720de63e2dd116e83a70c387b0998c2	0	0	0	0	1	NA
730	a72c981083dab1cfec2a54b56f61978c	0	0	0	0	1	NA
731	a7317600d51520a4428a4fbe255a547c	0	0	0	0	1	NA
732	a803b6e460aea99f7cd016e6b16b9140	0	0	0	0	1	NA
733	a84602b4132a69ffd4117d3c599ca4e9	0	0	0	0	1	NA
734	a876485008adca328eb3e113a53bb236	0	0	0	0	1	NA
737	a8d1852179d88e7be3f8844795fb9935	0	0	0	0	1	NA
742	a99d6722d87e3d1e18e059781afe357d	0	0	0	0	1	NA
743	aa52b88d27601e7415c5a711cf25b159	0	0	0	0	1	NA
744	aa59d464f922cda576d969f1c65c44ef	0	0	0	0	1	NA
747	aac0232b5bf6fbda83b465dab326bb49	0	0	0	0	1	NA
754	ac1bf9f98564a7bc33e135bff2e8dd06	0	0	0	0	1	NA
756	ac477dec4fb2ae2a501e8ac4c00f009c	0	0	0	0	1	NA
760	ad3557a52f6118a2828719409cb00437	0	0	0	0	1	NA
761	ad4e1e10dc52e9489a2e74a08abae055	0	0	0	0	1	NA
762	ad5e76a44501f180072a0bf7330048e9	0	0	0	0	1	NA
763	ad5f8fecc67c4af2440ca2c2ed9d540f	0	NA	NA	NA	NA	NA
764	ad6d5c3393584abefc2b05687e7c3426	0	0	0	0	1	NA
765	ad91ae8ab51fa9b7a73838b2e4946884	0	0	0	0	1	NA
767	add3f1f57fa0f4f774b6ecbb371bda88	0	NA	NA	NA	NA	NA
768	ae891e9303eb053b5c1f40ff6a9b83f3	0	0	0	0	1	NA
769	af174667692c6276352a17a1f998cdcc	0	0	0	0	1	NA
770	af1b0836e8cca110614a7bdc6502a796	0	0	0	0	1	NA
771	af36eb6aeee866c78d2bc47f2c14a9ab	0	0	0	0	1	NA
772	af886c0a2c0ed05480dd0ee03b8941c2	0	0	0	0	1	NA
773	af9d130d376b4b0acea24a193cc01b85	0	NA	NA	NA	NA	NA
774	afa858d676ab02b8e7bbdea1395d3861	0	0	0	0	1	NA
775	afd50e3dcb2948aa4393b6892fa8a6c2	0	0	0	0	1	NA
776	afe556600b4c38bfc60e7af46072136b	0	0	0	0	1	NA
778	affc39c8eaf2b9f87d4a404e72b52ba7	0	0	0	0	1	NA
779	b099d7196bcf7c280f8416ab1c2f27df	0	0	0	0	1	NA
781	b167b7265f0a28da3cd5bdc1aae5e1c4	0	0	0	0	1	NA
783	b172ab8418d54d631c8bad3c3c6fff7f	0	0	0	0	1	NA
784	b193bb8fee3d7dfe0c298ab53a32b1b3	0	0	0	0	1	NA
786	b25e05ff8e66579ce4968b821a09c2eb	0	0	0	0	1	NA
787	b26d5e0e7a787749ef153da7cba3cfb3	0	0	0	0	1	NA
788	b2da2aa5d37cf1cef65ed7a22390e5a6	0	0	0	0	1	NA
789	b2fc38f1c605c159ee2a686e1b2f0fc1	0	0	0	0	1	NA
792	b346ad6bfebe5447d759491b2ae4a29b	0	0	0	0	1	NA
793	b380fc8440a0bfececf28e62485bd49a	0	0	0	0	1	NA
796	b43840ab7898ba697c00a617a629cfa4	0	NA	NA	NA	NA	NA
798	b46448e7f2e439b2fd12ad208da7015c	0	0	0	0	1	NA
800	b4aff03c2a954148d7b14678fad098a4	0	0	0	0	1	NA
802	b4ef6ec5015dc3e82e32948d77c4f0fe	0	0	0	0	1	NA
806	b56d1951268c649df3767e422e0c2c2a	0	0	0	0	1	NA
809	b6106c9a26bd36aae9303e0c0305add8	0	0	0	0	1	NA
811	b629aad91aab85e655d4339cd61df8b8	0	0	0	0	1	NA
814	b69f008cdc9ab50cad85794324bb3bc9	0	0	0	0	1	NA
816	b72f6041a1508d1e3e416ff0fdca13e5	0	0	0	0	1	NA
818	b7ce323ad7c9eb99153b3691b4243806	0	0	0	0	1	NA
819	b7d058bcb7893623b820bc00fa98e0a0	0	0	0	0	1	NA
824	b9f38d6583370ed908c52966d158db3e	0	0	0	0	1	NA
825	ba31ce91c2153f437e3fe82a0264f025	0	0	0	0	1	NA
828	ba7d9252063ea5e099e2ca00b44251f3	0	0	0	0	1	NA
830	bab63ad524ba20c7fc1379a604651f7b	0	0	0	0	1	NA
832	bb03d25cb485c884a14a56c7ecd50a8a	0	0	0	0	1	NA
836	bb76377b5fafec066d54ba52905dd627	0	0	0	0	1	NA
837	bc5ce36c53710599a2f60a8024b4c0df	0	0	0	0	1	NA
838	bc6fee389bb7d202258fc4bafa0e618d	0	0	0	0	1	NA
839	bcccaa62369af34290d97800ec7518fa	0	0	0	0	1	NA
844	bdb6fa89617d59c01773f24b0f597d8c	0	0	0	0	1	NA
847	bdf724014e151a7ab7ead822be8631ba	0	0	0	0	1	NA
848	be0e9bef0432c4b7341a8a612945dc6d	0	0	0	0	1	NA
849	be2b1eabb972e9c4ded9928689e5afcb	0	0	0	0	1	NA
850	be50be58c3dd4b078edc453bfd95f836	0	0	0	0	1	NA
852	be6d8ac3fbf7645603dec5c074b3e255	0	0	0	0	1	NA
853	bf00fa4e0f79ee58ba7229a892df5ca5	0	0	0	0	1	NA
860	c213171ee60b605dd6074eae95682596	0	0	0	0	1	NA
861	c268ae8507d6e74a585b036c33cbb710	0	0	0	0	1	NA
865	c37d9c9ad25874294400b3883328dcec	0	0	0	0	1	NA
866	c388666312d804dca41052fd90431449	0	0	0	0	1	NA
867	c44cc3248d547ee64adc880c17952eef	0	0	0	0	1	NA
868	c472f5a9a03ca374a4fdd77ec8f2909b	0	0	0	0	1	NA
869	c4ddec6bd5780ae24986a0cd257c7243	0	0	0	0	1	NA
870	c50aa3d6c14b89a9f92281b2d92cb7d2	0	0	0	0	1	NA
872	c61c77cccf4963b7e38db9e16eb7e79e	0	0	0	0	1	NA
873	c61f48a2bdcaef9c669aea839da42140	0	0	0	0	1	NA
874	c63338c01a561c28abe0c2180f57971f	0	0	0	0	1	NA
877	c6c2424654cc1a9c0c18cc32c3434b74	0	0	0	0	1	NA
878	c75ec97a0c3a73b428da6a3bfb4f0406	0	0	0	0	1	NA
879	c76ba8d443c6cf2eb71de1ac60c9ec38	0	0	0	0	1	NA
884	c7d9a9854b7582f2ced5628f59657352	0	0	0	0	1	NA
888	c8568bd4edeb8f825f98b4aa11692eba	0	0	0	0	1	NA
889	c87d6f72f6a53f10f89ed4914ee9b6e3	0	0	0	0	1	NA
892	c8c4cda7a01284fc68fc85e95cad10b2	0	0	0	0	1	NA
895	c9ffaabdbc6f48bdbac4143a22ff6bfb	0	0	0	0	1	NA
899	cb5603b0f712175c96d9709c3b7e9724	0	0	0	0	1	NA
900	cb84c8f716b910909ceed989a1c78bef	0	0	0	0	1	NA
901	cb966cccc504ea8cee649de74b1168e3	0	0	0	0	1	NA
902	cc42da7b8f349b6d20d6c55e1d68a2c8	0	0	0	0	1	NA
904	cc6875b72d7dcc0d41b43e51a412f039	0	0	0	0	1	NA
905	cc7e400ea71bd1982b729dc0507d97a8	0	0	0	0	1	NA
906	cc9e847a8666a6bdbbe1ce86f4a33efb	0	NA	NA	NA	NA	NA
907	cccc91e7cf4342f3a162e4580bdd6648	0	0	0	0	1	NA
909	cd1bbaace6b3a2d3172eba02cefa3daa	0	0	0	0	1	NA
910	cd3000cba71e893d16d202227eae20c3	0	0	0	0	1	NA
911	cde5da02d4f31510179482c7e8e07111	0	0	0	0	1	NA
913	ce68aa4a8d6575a22138ed25e5869ab0	0	0	0	0	1	NA
914	cec5012c2beb9b481d132ff4a63353bc	0	0	0	0	1	NA
915	cfe004b28ea445725c47eec9cd2b0ef3	0	0	0	0	1	NA
917	d02a0d575629a9919b35e0d4aaf984e9	0	0	0	0	1	NA
920	d175bb737700aa62060d7e7f0cff179f	0	0	0	0	1	NA
921	d1bf52dec19d0d6cb4f5ff6d90ce3b9a	0	0	0	0	1	NA
922	d20fefa7f4386012a80658b4fc5f41e2	0	0	0	0	1	NA
924	d296c5e514dfe3cf4aa92c03a9229f0f	0	NA	NA	NA	NA	NA
929	d2d233b09154d457f9aaf1150f0b59d0	0	0	0	0	1	NA
933	d37a0750e8e6d2aa8c4f8e1c8b9d3959	0	0	0	0	1	NA
937	d445ff996199eee3c490949cb29cb28a	0	0	0	0	1	NA
940	d4c108149319ef856dcded7fce296753	0	0	0	0	1	NA
942	d55e1e20a9a6044cf0778bdad664f0e1	0	0	0	0	1	NA
943	d580beccfc21a0b063c20b5b1845691e	0	0	0	0	1	NA
944	d585c3d62db3372433f6a591dc132bba	0	0	0	0	1	NA
946	d67029f9a55d2e9a6fa9fcdc3f756070	0	0	0	0	1	NA
947	d6da3d9d8506deca07724826515e04da	0	0	0	0	1	NA
950	d7036915e127d783e6ce3e7b69336df8	0	0	0	0	1	NA
951	d76853cf42f737ea6c6e8e5ee5e268cb	0	0	0	0	1	NA
952	d768cf92e3a92efb08909132e8a93749	0	0	0	0	1	NA
954	d863662418e224225f44c3dd28eae377	0	0	0	0	1	NA
955	d8e6a8de8c119e6e0235ddee245482aa	0	0	0	0	1	NA
956	d941b1b5072d052bf11eeb675daf1727	0	0	0	0	1	NA
957	d94699b618c9b4e48a706b4229713135	0	0	0	0	1	NA
959	d9984f200e48e7a091c4879aabe7192f	0	0	0	0	1	NA
961	da1f0a3bdfe6de37361ab19d8a41afac	0	0	0	0	1	NA
965	daa280153d9eaf6c09a0ce0bad2d6b36	0	0	0	0	1	NA
966	dacfb1f8470fe054efd3e594061e2c4e	0	0	0	0	1	NA
967	db7662968b03773a79ce26434d89dced	0	0	0	0	1	NA
969	dc8923154f2250e5a6865d9eae5ade7f	0	0	0	0	1	NA
970	dcc139cb6b6535098ac3e78575e03b5c	0	0	0	0	1	NA
971	dcd4c83edeff6c86cee3821200080f92	0	0	0	0	1	NA
973	dd007220cbb65cf809de0b54e2d60767	0	0	0	0	1	NA
974	dd2ecd70443c9dccd91b705f7549b038	0	0	0	0	1	NA
975	dd491ca5c532f1c86f933e44c388342e	0	0	0	0	1	NA
977	ddb7cec0479e9c2821679cd57be063e0	0	0	0	0	1	NA
980	de7162e14a725428e016b3e9d235e1f7	0	0	0	0	1	NA
983	df6e1cebb97b4c73e3b8fe5ce3a1b942	0	0	0	0	1	NA
984	dfbbc3a199d0a1af0e43bd4d61021ce5	0	0	0	0	1	NA
986	e05ccb376bcb2183a02d5c52ee36af97	0	0	0	0	1	NA
988	e07140a3b0661e888c03767627911652	0	0	0	0	1	NA
989	e0842bd12d7460e4fb661afca2e6d75e	0	0	0	0	1	NA
990	e0dc2e39ea29e2cf72cdf462184165d9	0	0	0	0	1	NA
992	e118a3caab8ae2cc4b489b967efdcfc6	0	0	0	0	1	NA
993	e12cdb7c82ffee009fe20e6a0285f079	0	NA	NA	NA	NA	NA
995	e19e63222a75b0f56511bb308f0cc162	0	0	0	0	1	NA
1001	e2e41a78a657cd70d2348ead68a77e29	0	0	0	0	1	NA
1002	e31db56a568d697dba4dbcae2de433db	0	0	0	0	1	NA
1003	e37ff43373b8dcae076e6fc40ce850fd	0	0	0	0	1	NA
1004	e3a086a60bf6c2f2e1477d21b213d2e9	0	0	0	0	1	NA
1005	e3a4d36e2a3e62c40adea20bb78b9bfc	0	0	0	0	1	NA
1006	e3cf480419b141d15b5212f49ff9a72b	0	0	0	0	1	NA
1007	e3eeeaebf53228275eb1933b0ac24d74	0	0	0	0	1	NA
1009	e4502b3d3128dcc13e6b3de96804b145	0	0	0	0	1	NA
1011	e51b30b9420368a14251d34e767d8002	0	0	0	0	1	NA
1013	e5f0987b7c9faec1b1b81ea815ca8283	0	0	0	0	1	NA
1014	e65fbd0934052371017fdad51a76f4b7	0	0	0	0	1	NA
1015	e69fbb9e45f8fe2477e92276da1cdc6e	0	0	0	0	1	NA
1017	e6f36216f4a5c3df49316359f0b8e185	0	0	0	0	1	NA
1018	e7e4c249b16f445b4413d3772e1e5dbf	0	0	0	0	1	NA
1020	e83c77c0c6bfcd8aac05aa9f03a9e922	0	0	0	0	1	NA
1021	e8494fae9804493eb1d60fe4c0218636	0	0	0	0	1	NA
1023	e850930ede23faa528ad2da7e546c3d5	0	0	0	0	1	NA
1024	e87fc5887b06f4846a0005a42ff58751	0	0	0	0	1	NA
1026	e919848433f0166aebf789378e19b25b	0	0	0	0	1	NA
1027	e91ee674acea15576046fa1356779be0	0	0	0	0	1	NA
1028	e952e68337ffaac2989b0fdf212ea9d0	0	0	0	0	1	NA
1030	e9a7f5b073d8536cb6b418d8c0983a06	0	0	0	0	1	NA
1033	eac12f4f4a1e37ddf2b64756b3112a81	0	0	0	0	1	NA
1036	eb28c9cbe8a1d3853bfa5dc6e4067bd0	0	0	0	0	1	NA
1037	eb35162373bf51e5f667115bf5d0f1fd	0	0	0	0	1	NA
1039	eb93d7b947da65335a9b44fd980d7a63	0	0	0	0	1	NA
1040	eba1c60eaf6533ba7a5303d7c7dad11f	0	0	0	0	1	NA
1041	ebc6206621f5ebd2f8f9d015f6dd2830	0	0	0	0	1	NA
1042	ec18cdfb6239407e12ff9e176bf60bee	0	NA	NA	NA	NA	NA
1047	ec827576883a1a4a8d9509c5f72c8d5f	0	0	0	0	1	NA
1049	ed0fbb789dc3725489c66d77d9f625e8	0	0	0	0	1	NA
1050	ed49b68beb06ea4ad84ba8bf39c010b8	0	0	0	0	1	NA
1051	ed85f11a52c722517a1e513afe25b2f5	0	0	0	0	1	NA
1052	edec3c445a897ac15c1d9cf9f1294ed7	0	0	0	0	1	NA
1053	ee21d9ea52768f09af3f81b3cacb5e2b	0	0	0	0	1	NA
1054	ee2c2a730bab84f0c4a4395d72f24efb	0	0	0	0	1	NA
1055	eec33ff1fe054e6a57df696335652d00	0	0	0	0	1	NA
1058	ef9307466fa7dabdd4a2326a43d479af	0	0	0	0	1	NA
1062	efb365737a19a9e1c11cf6ffb1288bb1	0	0	0	0	1	NA
1063	efdc9977069e000d9d461d2bcfd787e9	0	0	0	0	1	NA
1064	f0768aa23d0bfc89f038df820d0fa893	0	0	0	0	1	NA
1070	f1c099515fcbd37f841a10f6113b6024	0	0	0	0	1	NA
1071	f1d04268931ac76f02c8e98c63778447	0	0	0	0	1	NA
1073	f2a5dbad7c41652ccc770203d20310f2	0	0	0	0	1	NA
1076	f35e75cfa1baeb0f6e28e398de783db3	0	0	0	0	1	NA
1077	f36b62ee7e59e8ef8e97c26ce68400a9	0	0	0	0	1	NA
1080	f442a12dab79dfaad0445231c2ec3237	0	0	0	0	1	NA
1081	f44eeec6aecb5e255f38aa980adbc2c7	0	0	0	0	1	NA
1082	f4890480da70ac2324954b17f00afbec	0	0	0	0	1	NA
1084	f5073f65e749b9925feb3bf3d38c4b78	0	0	0	0	1	NA
1086	f605e3346c182f0f4ec1578a93e0c5f8	0	0	0	0	1	NA
1088	f68105dd06639ef39fe664821f0fd951	0	0	0	0	1	NA
1089	f6a37bdcf6c5032ed2c0769d5640014e	0	0	0	0	1	NA
1093	f787916fc3de77394e26fb12cf2c6b4a	0	0	0	0	1	NA
1094	f7a7361707c80dfa126fbaa653a22917	0	0	0	0	1	NA
1096	f859adde4738b5e3501fff2437e6178e	0	0	0	0	1	NA
1097	f89b06bc75ecd05361c39228f97f2e5a	0	0	0	0	1	NA
1098	f89e31e25b2b2314b91c4c864c1a03f1	0	0	0	0	1	NA
1100	f8ac4ce7fd3f2c5a9fed27669d94b4ec	0	NA	NA	NA	NA	NA
1102	f956a8448eb0dfd0b5610b300d1184fe	0	0	0	0	1	NA
1103	f9870ac388f3514a6700a98c93ed74a2	0	0	0	0	1	NA
1105	f9cb0ccf393d56f5ad786fa15165faf4	0	0	0	0	1	NA
1107	fa7effee3f36b1bcb718ce685892e2fd	0	0	0	0	1	NA
1108	fa86bd658e6c39295bed9a720ab8a6ac	0	0	0	0	1	NA
1109	fa9a6f961e7d12c6f4def6ccbbb611fd	0	0	0	0	1	NA
1110	fae87ce02a125b41b35739534a0137d8	0	0	0	0	1	NA
1111	fb3106b86644876814eb91bfb0ea8a97	0	0	0	0	1	NA
1112	fbbf439af3dabfd9faf9e608028d762e	0	0	0	0	1	NA
1113	fbf7774891ea14c631e088add0bfa21b	0	0	0	0	1	NA
1114	fc011a5293c75c9178355a7c43d3000a	0	0	0	0	1	NA
1115	fc45db8ef9faaa98857602fa044ab2c2	0	0	0	0	1	NA
1117	fc8469594afa4ae8e2f57481de69383e	0	0	0	0	1	NA
1118	fd04540843da598b41aa459749b06c84	0	0	0	0	1	NA
1120	fd302baae68bc3e276026bbe5828e278	0	0	0	0	1	NA
1124	fe23bd214ff4118d6836874e73c827df	0	0	0	0	1	NA
1125	fe44a1b21f87aeca2c59ec8812459f27	0	0	0	0	1	NA
1127	fe95efb6f8234d2627af101029bbb9dd	0	0	0	0	1	NA
1129	fe9d1eda701ca61ed8d1971f9e1fee44	0	0	0	0	1	NA
1130	fefcb6bfc6a58c4a7634be1377e9a600	0	0	0	0	1	NA
1132	ff3cd49e4256b85480e9daf94d08e388	0	0	0	0	1	NA
1133	ff4c99e083783ff7292f4bc521cae2e6	0	0	0	0	1	NA
1134	ff5b123ed2427c398ab6ca47ff2afb6f	0	0	0	0	1	NA
1135	ff95747841f5d3278892a071b2e1e32d	0	0	0	0	1	NA

## Sheet: HEUvsHI
Index	row	baseMean	log2FoldChange	lfcSE	stat	pvalue	padj
2	00c4ee3cce26038cc8e4f14a2334be04	0.212621	-0.141564	3.59267	-0.0394036	0.968569	1
3	01235b4dc2f32eebe7ced908dee5fc7d	3.45728	-0.276667	2.78682	-0.099277	0.920918	1
5	020e60ddec281d4f8f2ac43c08cf7056	0.0310941	0	3.5963	0	1	1
8	02a24ad22d8acfd3a52c46ed92c14640	0.50451	-0.603552	3.59614	-0.167833	0.866714	1
9	037a929b672a5a11903df6a9816a3137	0.254611	2.15939	3.58913	0.601648	0.547409	1
10	03853249d7a3ec2590273a562a737919	0.064852	-1.14958	3.59557	-0.319722	0.749179	1
14	046d851d982bf68777c196f79ea71291	0.0906407	1.04247	3.59414	0.290047	0.771781	1
21	06ac67fc2215ed5916cae65a730e5720	0.18503	1.76656	3.59102	0.491938	0.622763	1
23	06b58b7c6963d2d0b01bfa88a979bd55	0.025578	-0.470123	3.59623	-0.130727	0.895992	1
28	070e4f621043d4e17175e0ccd4700785	0.106557	-0.731867	3.59484	-0.203588	0.838675	1
31	082396255e5c9d6927337b014ccdda39	32.4762	-0.0981739	2.59658	-0.0378088	0.96984	1
33	087044471ab3beb4eee19c6038c24187	9.15278	-0.557212	1.86576	-0.298651	0.765207	1
36	091c875d842ab690a7a8c45cfd646d7b	0.0640186	0	3.5963	0	1	1
41	0a0371bf658a9d972d13db5add2dca28	0.0224304	0.209125	3.59572	0.0581595	0.953622	1
42	0a78bdc2705067ef410032ca86acf058	0.0371566	-0.878519	3.5959	-0.244311	0.80699	1
43	0a982862f86a16f647c7d566258aecc1	0.115101	-0.953937	3.59581	-0.265291	0.790785	1
45	0ad31f331c3f9709dd60f71cac1ae42d	0.0222628	-0.698924	3.59607	-0.194358	0.845896	1
48	0b01cf2a59c6e10151344b1816fcda8e	0.0186541	0	3.5963	0	1	1
49	0b9fe49a239c3f98217be7f3456e354b	1.88663	-2.35916	3.59308	-0.656584	0.511449	1
52	0d00e32634a7eaf86022724a5792d0c7	0.0390568	0.479816	3.59531	0.133456	0.893833	1
53	0d0a6dad8dfc3106c9195792f8c4753d	0.0466954	0	3.5963	0	1	1
55	0d56db6ef13c0824b3a16ef1dedbcd95	0.0521889	0	3.5963	0	1	1
57	0d66df41e7a83916d7028413ace9546c	0.0285958	0.0232886	3.59591	0.00647642	0.994833	1
58	0e43475cb97366872d74082663711474	3.29896	-0.206745	3.31436	-0.0623785	0.950261	1
60	0e8e9e1da59cba2fcc9045d20cac1518	0.774345	2.91582	3.58569	0.813183	0.416113	1
61	0ea8e0da1a1833afb222d35eecc13312	0.390091	2.75599	3.5863	0.768476	0.442204	1
62	0ef77c314cce9e0571510ec9b7e14b1c	0.0523376	0.652643	3.59505	0.181539	0.855944	1
64	0fe60cf6c81c052fae1047ac1065fe8c	0.0185166	0	3.5963	0	1	1
68	1062016a48bde854f1bb4e86299b210a	0.0165407	0.101388	3.59583	0.028196	0.977506	1
70	10e05878bb92544fbd033637b83d894d	0.0453465	0	3.5963	0	1	1
72	117cd384dd5cca1c8a01c2e67a9da0fe	25.0855	0.829149	1.66789	0.497126	0.619101	1
73	11c7a246b0293a7c16616e5aa65898f7	0.0617638	-1.12312	3.59561	-0.312358	0.754769	1
75	1241358b7b1e9048b04ffa27f1a27de2	0.491265	-0.997594	3.59153	-0.277763	0.781195	1
78	1285c6f8f8142d697b8a8ed7c854b65e	0.0868808	-1.32515	3.5953	-0.368578	0.712442	1
79	1285e840e02a73661e6782aaed25a0de	0.0303775	0.307986	3.59557	0.085657	0.931739	1
80	12860a5641c1642bfc501f050ab2bafd	0.0546266	0.0232886	3.59591	0.00647643	0.994833	1
81	12968c161d2e250fd0ea14a034d0688f	0.0805034	-1.02849	3.59572	-0.286031	0.774854	1
83	12d1fe758b251e02ce2ab057976b00a8	0.280626	-0.341229	3.5963	-0.0948834	0.924407	1
84	130e1ae85712473a85c2328802608d89	7.49933	0.605553	2.1315	0.284097	0.776336	1
91	14e5081234b7de5dfc3ee06569d3328e	0.0275368	0	3.5963	0	1	1
92	1536560df83c885ca7c1f890df55d844	0.401028	-0.727032	3.48147	-0.208829	0.834582	1
93	155a601286132163e399ed3eda95112b	0.072271	-1.10419	3.59563	-0.307093	0.758773	1
95	15e003ecdd4228991676eee56008e541	8.32738	0.983664	1.7102	0.575174	0.565173	1
98	167500568fea0c7b6dd3d571745ec4aa	5.07985	0.312652	1.85019	0.168983	0.86581	1
102	1722cd52b12656faed8fdfb13c947ef0	0.07054	0.81924	3.5948	0.227895	0.819728	1
103	173b48bb28b1a160e0b58f7cd26efd23	0.15291	1.54924	3.59204	0.431297	0.666252	1
105	178537371b4fd151eabe92972e54a887	1.23923	-0.341213	3.5963	-0.0948789	0.924411	1
107	17cc194ccad3a6c00ecaa09de6ce2db6	27.164	0.692439	1.63588	0.423282	0.672089	1
109	1844cb16a1a943a22e85eced9ccafe6c	10.4862	-1.21016	1.66858	-0.725262	0.468291	1
111	18b89ade1dfe4ade2e0304faec9c8a34	0.486335	1.98455	3.59001	0.552797	0.580402	1
113	18e3c89a26ac7bc975029250fb9dc433	0.0328505	-0.670574	3.59609	-0.186473	0.852074	1
115	19cb7634213df0f2376819a2cb341b88	0.0566295	-0.0696113	3.59602	-0.0193579	0.984556	1
116	19cdc25634880ffa9af984183788a6d4	0.12789	-1.02849	3.59572	-0.286031	0.774854	1
118	1a885b9456c1091d26a70785c8855201	0.0725125	0.81924	3.5948	0.227895	0.819728	1
119	1b2be5d235902cc732cc55077ec77bc6	0.0271981	-0.069614	3.59602	-0.0193586	0.984555	1
120	1b3b52e39a248fd7eed6010556b74181	0.0785553	0.924805	3.59454	0.257281	0.796962	1
121	1b430ad71dfc363842c6e45628bba364	9.75325	-1.16069	1.82064	-0.63752	0.523786	1
123	1bf61c1bc2bc6293adb03e3df48de92e	0.0628268	0	3.5963	0	1	1
124	1c110ba77a0b7bee68c60050e792d36d	8.79761	-1.52967	1.75308	-0.872563	0.382901	1
126	1c7fb11c103dc6ad8d7cdc02103f528e	0.239689	2.07106	3.58958	0.576964	0.563964	1
128	1d1da0fc183752c789622fce1ac361f8	0.0130189	-0.069614	3.59602	-0.0193586	0.984555	1
129	1d7355ad777d713280442b2b2c10845a	0.0346767	-0.341241	3.5963	-0.0948869	0.924405	1
130	1d7d2e8ed690300e9cf83973af0203d3	0.0920836	0	3.5963	0	1	1
131	1d8b0fb490e8d28302868e291fe711c0	26.9905	-0.185798	1.25804	-0.147688	0.882589	1
132	1d922e4f1bae629682cb691d79645f88	0.0246888	0	3.5963	0	1	1
133	1dc423818035bf32097c132302b5acbe	0.0912546	-0.880162	3.5959	-0.244768	0.806636	1
136	1e2d554dbe5a8fda90c365d28a456e32	0.182386	1.75017	3.5911	0.487363	0.626001	1
139	1f016e7e775e8f20865cd1b792248934	0.0460064	0	3.5963	0	1	1
142	1faac684392066f7419b75837da96151	0.387863	-2.30309	3.59167	-0.641231	0.521372	1
143	1fba0d047d7523ddbcff5abccd4492c3	0.383633	1.47579	3.59064	0.411011	0.681064	1
145	21239519f6ae6500458c4894d6af1738	15.3036	0.669163	1.33314	0.501943	0.615707	1
146	212ff4bdd1fae43670111d49e21f644a	0.0449358	0.563079	3.59518	0.15662	0.875544	1
148	214753cfbe283274691236d32d395793	42.0131	-1.75473	1.55627	-1.12752	0.259522	1
150	21a890129d9cdc2b711ba438fcf232a9	0.00800232	0	3.5963	0	1	1
153	21d5e379849e106fa5b510cfb536e76d	0.0591308	-0.953937	3.59581	-0.265291	0.790785	1
154	21e04d264acdc8e68be24df60da15c98	0.0131695	0.0270667	3.59591	0.00752708	0.993994	1
157	22e3a003f2dc4ed5b1bdd476f1132cc5	0.0909087	-1.26287	3.5954	-0.351245	0.725404	1
158	23066fdec275cb099c28c688ab6e7db4	4.89134	0.169056	2.06729	0.0817766	0.934824	1
159	238b58d8893cebff1d0bf45b5a50d8ca	0.0604275	-1.11127	3.59562	-0.309063	0.757273	1
161	246b7b8b2a33e201f3ce1da3d70e9b8f	0.0345054	-0.851873	3.59593	-0.236899	0.812735	1
162	247bd76d9fe0d9ff3625534a320a0eeb	0.561934	3.19805	3.58476	0.892123	0.372327	1
163	2482621928eb8cb4b768df197399f33f	0.015902	-0.611176	3.59613	-0.169954	0.865047	1
165	24a3e36d6b586bf2b0b487a653744ff5	5.49338	0.396051	2.11156	0.187564	0.851219	1
167	2502d58daea6d60d45d320b9164c22c6	0.263815	2.20183	3.58891	0.61351	0.539539	1
168	252fb886954f9e7ea8bd4449fdb2cd2a	11.7399	-0.668216	1.59361	-0.41931	0.67499	1
169	2563439cc85ce57c98c2ab44d721a246	0.0235133	0.0232886	3.59591	0.00647642	0.994833	1
170	2584b475c1b7fec56a15ea8bb2eb8765	23.5275	-0.522064	1.27163	-0.410547	0.681404	1
171	260d871c85fe37d5058131aacc6a1599	0.0995473	0	3.5963	0	1	1
173	2643a451f4e03ff8ee392eeb8bfbe63d	0.0881751	1.01974	3.59422	0.283717	0.776627	1
180	27ba115b82edd5e8b4667da6d8911396	0.0358381	0.438515	3.59538	0.121966	0.902926	1
181	2834189eefcf169a7f1ce262199f9a1b	0.0864108	0	3.5963	0	1	1
182	2867639a92328cd4ec46af58154e43bc	0.117413	-1.18103	3.59553	-0.328471	0.742556	1
183	287dbbe4455bfa38435a43ade1209be1	0.073774	0.88012	3.59466	0.244841	0.80658	1
184	28c16e1e1d7b96b12ca2427732527d4d	0.328053	-0.552799	3.44291	-0.160562	0.872439	1
189	29992122a244f576848afde68b9e3538	5.08643	0.731633	1.98057	0.369404	0.711826	1
190	2a01766a6a45d5e335d01c1f20c01bba	0.0511572	-1.02451	3.59573	-0.284925	0.775701	1
193	2aacfcf0b8d0d54493ff162115cbf6b5	1.01719	4.13624	3.5827	1.1545	0.248294	1
196	2b70c855f97f3433b1373a971d603892	0.0318039	-0.81896	3.59596	-0.227745	0.819845	1
200	2c412029e6090193c55331f04f63ec58	0.0232647	-0.470123	3.59623	-0.130727	0.895992	1
202	2c6937dc349e1ce9ae246709bf7379cd	31.9596	-0.334382	1.22629	-0.272679	0.7851	1
204	2de592d2f25daf7c2c0b9d1ed1e8b3ba	0.427721	-1.49194	3.44845	-0.432641	0.665276	1
207	2ed1fb35077b72cdc2e279f043a6f406	0.127332	0	3.5963	0	1	1
209	2f1b0b46128f452be7a23d7a14248fca	1.53763	-2.24836	3.57324	-0.629224	0.529203	1
211	2f58b7775f6795b26806e13ac7be1e2e	0.447205	0	3.5963	0	1	1
213	2f9f7978b1ee0df4510fb78a35402e9b	0.486796	0.938494	3.58727	0.261618	0.793616	1
214	2fc2020ec15806dd392d799253a0066b	0.012122	-0.470123	3.59623	-0.130727	0.895992	1
216	2fde5ffcc17a73e33aee3e36328d214c	0.382577	-2.64253	3.59191	-0.735691	0.461919	1
219	3157fa381c3ac87aa17716632467f0b1	0.0111687	-0.069614	3.59602	-0.0193586	0.984555	1
222	3179c57c6a1caf61e470deb56bc67c80	0.011307	0	3.5963	0	1	1
223	31af5448f7b74552c89cd12541296ebf	43.0564	-0.353142	0.953828	-0.370236	0.711207	1
224	31eb2699f7cde5c50779292d952b3ecf	0.131042	-0.739208	3.59603	-0.205562	0.837133	1
225	3213e26ed646cce7c85c628802ce506f	0.195603	1.83103	3.59072	0.509933	0.610099	1
226	32187e752340d4d963ccf4f915e2b6a2	0.0123855	-0.536578	3.59619	-0.149208	0.88139	1
228	324783da6aea3c6fbcfcd544eac13dea	0.0370638	-0.341241	3.5963	-0.0948868	0.924405	1
229	324c21c15f6cd7f659afdf64c3d99bde	0.16917	1.66535	3.59149	0.463693	0.642868	1
231	329c8f4e95926fff4c777307112e6336	8.94408	-0.453246	1.67217	-0.271052	0.786351	1
232	32f370a27d633f9905d57ad5c27d8499	1.18602	4.06396	3.58282	1.13429	0.256672	1
233	33a84a00658ff661e209b470b5fdeeef	0.124421	-0.809435	3.59597	-0.225095	0.821905	1
234	3440f36db4fa0dba38ab86bff4332e2e	0.0880597	-0.953937	3.59581	-0.265291	0.790785	1
235	344a8c0c9442d986a9de866f4c4632cf	0.199975	-0.932434	3.59584	-0.259309	0.795397	1
236	34b1c32092ce0c5049e53703865575ca	0.0197872	0	3.5963	0	1	1
237	34ce1994e881c7be69d94251e57e48fe	0.0631761	0	3.5963	0	1	1
238	34fb9f8a3865b590120618494f29f11c	122.818	-1.00972	1.07501	-0.939271	0.347591	1
240	35e6b00ccd0afece86b6c59c4253a5ab	0.0181321	-0.162506	3.59613	-0.045189	0.963957	1
246	36c8a901eb2fc49c0ca7afe2210aefb7	8.45952	-0.194872	1.91516	-0.101752	0.918953	1
249	36fd32226e14333d400809aaaa6575c3	0.0494319	0.307986	3.59557	0.085657	0.931739	1
250	3740840da9e887f003f950ada8a32fa9	0.0414995	0	3.5963	0	1	1
254	37f34de53c21e3049bf0ae95193705e5	32.977	-0.577878	1.00627	-0.574277	0.565781	1
257	383a379b866400f049d79f602c273a05	0.0101377	-0.470123	3.59623	-0.130727	0.895992	1
261	397ade84b2e0faa94eae7de3afa6d5df	0.0426631	0	3.5963	0	1	1
264	3a179b7c94bc36a82e81a1a4f756d637	21.7618	-0.261869	1.21365	-0.21577	0.829167	1
265	3a1c64d6b57d4e3a8f73d3371b1cb2a7	0.0511559	-0.603574	3.59614	-0.167839	0.86671	1
271	3b2a3d8ec3368f7aaead82572908822f	0.0278426	-0.773615	3.596	-0.215132	0.829664	1
272	3b7632956ecc45b701ab639c9b350064	0.0138332	0	3.5963	0	1	1
273	3baaa1a55f67a004e5bdf88baecff544	0.0247092	0	3.5963	0	1	1
274	3bcbe9e70e2d9fccd0be5671d9437006	0.974159	-0.452499	3.5723	-0.126669	0.899203	1
275	3be39561ac0edb60a012a94adad70b4a	13.5383	-0.252902	1.6093	-0.157151	0.875126	1
277	3c96bd8c55fa2083897af726c78dfffb	0.298618	0.910704	3.58932	0.253726	0.799707	1
279	3d0a133179bc3eb5469139a74da153c3	0.0370332	0	3.5963	0	1	1
281	3d4145055403ae0f7a16f1f78b0c99ba	0.0329614	0	3.5963	0	1	1
285	3e6e71ce2ba02242920a615616e1fa04	0.0322014	-0.603574	3.59614	-0.167839	0.86671	1
288	40c27ce70194cfe9b5a966dc79442958	0.0286235	-0.7808	3.59599	-0.217131	0.828107	1
289	41981d1712bc8253f307bf22e32d4584	7.87011	0.983746	1.90735	0.515765	0.606019	1
290	41989ffc3c5ddc14f4f0204ad5ae33a3	0.0725125	0.81924	3.5948	0.227895	0.819728	1
292	41e9399c3b03cfb290926a9f65fe39b2	0.0254431	-0.740799	3.59603	-0.206005	0.836787	1
296	427d915e79dc1fa840c222ce5744f675	0.423596	2.87531	3.58584	0.801853	0.422638	1
298	42c1ad0edd6dc33775368f2581f33323	0.862556	-1.81406	3.59444	-0.504685	0.61378	1
303	43cf650cf98f13e0edfbcec0e3737e86	0.0276664	0	3.5963	0	1	1
305	44a0e08a1654bef22e5a839908c19c8b	38.3909	-0.321294	0.974543	-0.329686	0.741637	1
311	45b21fe63e10f9d68e1259acc68dcf69	0.05085	-1.02461	3.59573	-0.284951	0.775681	1
314	4698748e8eee9d3b940382ff4c6d8e75	0.0711052	0	3.5963	0	1	1
318	474e024533c0f7428be4af1cab303332	0.140477	-1.34465	3.59527	-0.374006	0.7084	1
319	47c659f076a6f5f27bac6a1367fe7edc	4.38058	0.751021	2.37273	0.316522	0.751606	1
320	47c8fe03685e883c1a9d6b7cbe5eba07	13.0573	0.533352	1.37964	0.386587	0.699062	1
322	4802a9055a20d55e5bdfdddfab6aa500	1.28758	0.188697	2.57739	0.0732124	0.941637	1
323	4811d76c16c75f34fb7eb89ee33afae8	6.78838	0.908894	1.94357	0.467642	0.64004	1
324	481ac0eed6fa506a614e739c000b5738	6.90567	0.511006	1.9254	0.265402	0.7907	1
325	482afd15d4c6d019c1d08236f600a26d	0.0753143	-0.34124	3.5963	-0.0948864	0.924405	1
326	4850df46990a4ae2e41739d8e44c60d8	11.8939	0.771555	1.47132	0.524397	0.600003	1
327	48524a00cd22f685ee4346852bb9a142	0.941281	-0.341216	3.5963	-0.0948797	0.92441	1
328	489dd7c8d1f8e1d353624259934ba747	0.214937	-2.02024	3.59399	-0.562116	0.574037	1
332	4957b6b985dbd719266bc6a509362e62	1.17771	-0.341213	3.5963	-0.094879	0.924411	1
336	4abab5ca70431dd2145fe658cfad4404	0.0650947	0.791245	3.59485	0.220105	0.825789	1
338	4ad03a786f04cfd240fcc7405936ef38	0.0164728	0	3.5963	0	1	1
340	4b520b6416fcff7b0b23f705d5c6c83e	0.0895228	-0.809435	3.59597	-0.225095	0.821905	1
341	4b642ac4444f3efdab75509cd47c8a18	0.0972783	-0.0714668	3.59458	-0.0198818	0.984138	1
343	4b8d55d2ea5a25896bc8fd990000760a	0.0226139	0	3.5963	0	1	1
344	4bae0ab2637d7709616476c5311975b4	0.235133	2.04914	3.5897	0.57084	0.568108	1
345	4bd839372c23bae5fe44781a0e53c3ea	0.0123855	-0.536578	3.59619	-0.149208	0.88139	1
347	4c7ff383c681d064817ba77e7779a9cb	0.420689	2.86575	3.58587	0.799179	0.424187	1
350	4d04be66de7c122b18bbabefda9693f8	23.1681	-1.22254	1.58992	-0.76893	0.441935	1
354	4d7d16496660e358529a8f7ae2613cf7	0.0329614	0	3.5963	0	1	1
357	4ef138d0a637ef13c529286d8978edaa	0.0508731	0.50908	3.59527	0.141597	0.887398	1
358	4f0fe5a51138bb4c1282b4ca647b7017	0.0123546	0	3.5963	0	1	1
359	4f2b83460b1df568b35f0b8fed6c7b23	0.392809	-2.30736	3.59327	-0.642134	0.520786	1
361	504b6be1d50e163c174d2f0f617d7f40	0.0133372	0	3.5963	0	1	1
362	50549d2783b5444075260876915a5e36	0.08779	0.307986	3.59557	0.085657	0.931739	1
363	507e8bfa575a4629ad47b813cc5f7763	7.31651	3.26183	2.2545	1.4468	0.147952	1
364	50c0781927da02dfa77a4801018cbb26	0.706213	0.384628	3.58903	0.107168	0.914656	1
366	5142eb257f86204fe980fb877671d49f	2.44522	1.38868	2.89375	0.47989	0.631305	1
367	51e8b8355bcf5a69dd5509a88980f543	22.6507	-0.545082	1.30832	-0.416627	0.676951	1
368	52264aa69ce92e4fb70afda88e595d45	0.499948	-0.341223	3.5963	-0.0948817	0.924409	1
369	523d96d75f41ebe905456574ad0a15f8	6.86858	1.02036	1.97569	0.516459	0.605534	1
370	52498c45c3fe197300c31f0e392a8496	0.107469	-1.46617	3.59506	-0.407828	0.6834	1
371	5281738a8f60c103fcec08e66f06c4ff	0.0847891	0.116202	3.59581	0.0323159	0.97422	1
373	5311b7f111c7e2c431d23056cc256862	11.4263	0.964982	1.59234	0.606015	0.544505	1
374	534376370672b6724b40f5c46d3c6c4f	0.50858	3.13917	3.58494	0.875656	0.381217	1
377	53fc6e77a9d78597c82da5cfd7514f52	0.670262	-1.63305	3.54614	-0.460514	0.645147	1
380	54b1d388837c83853144a164ee15dd47	0.381081	2.72466	3.58643	0.759714	0.447425	1
381	54b21b52f45276b2b3ed89d5f487321f	5.73158	0.833066	2.39648	0.34762	0.728125	1
382	54ba8c7b4aa57538f3ef56979cd82812	0.215932	1.21493	3.59345	0.338096	0.735291	1
386	557925e2fc372113e6b8aeda961a463d	0.0785553	0.924805	3.59454	0.257281	0.796962	1
388	55996e0353f7d5d9ce175ed06223cd99	0.0636343	-0.670574	3.59609	-0.186473	0.852074	1
390	55eb1cce8b6b487b1ea4514b6f919430	0.0313144	0.0299592	3.59563	0.00833212	0.993352	1
391	55ff08262d6a12ef98d5265db3afa793	0.045706	-0.536578	3.59619	-0.149208	0.88139	1
396	57bd5fd5aa8ebb991971cabf52b73abd	0.0206859	-0.670574	3.59609	-0.186473	0.852074	1
397	57f8a96b996f23a81ca9dd62a0d0750d	0.0506884	-1.01816	3.59573	-0.283157	0.777056	1
398	57ffdee41f8db29d6928c72de1e5d773	0.081776	0	3.5963	0	1	1
402	591a987d6bafe72ac0de7ec346ad1e2f	0.225818	2.00359	3.58992	0.558115	0.576766	1
405	59c101e841db5d9d603b9175cdfec4e2	0.111119	0	3.5963	0	1	1
407	5b200c2373bdd73c989548180c1a844f	0.627446	-0.34122	3.5963	-0.094881	0.924409	1
410	5bb96602dc4c843345b5a0dad8af3e1b	0.184292	-0.341232	3.5963	-0.0948844	0.924407	1
411	5c0abd105b2805c2a3da2d924fe3101e	24.5272	0.214037	1.32349	0.161721	0.871525	1
412	5c1932d97107b14fddd6519e5baff4dc	0.0411484	0.307986	3.59557	0.085657	0.931739	1
413	5c2ee939f3ad9e9d2be74d25667ba75a	0.0613511	0	3.5963	0	1	1
414	5c3a4c462e53b07cd82b0c048ee093e9	10.7083	-0.770151	1.41346	-0.544867	0.585845	1
417	5d43bcbb9245e52b48da9eca7f2febc3	0.011307	0	3.5963	0	1	1
419	5d6d6c05afdbb3cf368a2f0a0328a077	4.64998	2.22029	1.96786	1.12827	0.259205	1
420	5db055e8e7e8c721a866d841c87f9596	0.0655983	0	3.5963	0	1	1
421	5e00d64a9fab963c32fb112eb753791c	0.0302147	0	3.5963	0	1	1
422	5e46380a980f5ef6a290a926baa97386	0.00605275	-0.454305	3.59624	-0.126328	0.899473	1
425	5f1ff4a91b321c0e4a0322233ce98892	49.1133	-0.591074	1.00967	-0.585412	0.558271	1
430	5fe690ba12278dec9ca23dfcd2c968ac	0.0828753	0	3.5963	0	1	1
432	602b07a23bf22703209ca888bef56790	0.0483978	0.605022	3.59512	0.16829	0.866355	1
433	60724664c9d82595cfebbbd39f86eaf6	1.29194	0	3.5963	0	1	1
434	60d7f380fa64d80b75826010dc4975de	0.175794	-0.341233	3.5963	-0.0948845	0.924407	1
435	6124ace9fe4f647515f52a6b96cb2d6e	0.0541006	0	3.5963	0	1	1
437	61475cdc991f91db44962d7db5e8e9d4	0.0807364	0	3.5963	0	1	1
438	61ae5dad24346e323228e2271b7c6cc6	0.0736669	0	3.5963	0	1	1
440	626e15bf8effa0a69795d0d48b7d3fe3	7.91208	0.53417	1.7053	0.313241	0.754097	1
441	628da8a198f844674322568376192738	0.0604271	0.611843	3.59511	0.170188	0.864863	1
442	62a28f3675f95dc8eaa9dd55bbf0019f	0.0795806	0	3.5963	0	1	1
443	62c9bc46db2b6173101201504afb64e6	0.0639947	0	3.5963	0	1	1
445	631651feae427d0776a8344f0337a9f7	0.225236	0	3.5963	0	1	1
448	63a28e35323a235ad60efcfdca491b09	3.8945	0.305742	2.49643	0.122472	0.902525	1
449	64ae296c4e18c2f24399e9f576962f7d	0.052905	0.50908	3.59527	0.141597	0.887398	1
453	655d33117019894dcca90ea4c23e4054	0.0290761	0.33076	3.59553	0.091992	0.926704	1
455	65b26e356162ea310d5f1df1081468a3	0.0301257	0	3.5963	0	1	1
456	65bb97948dab7547cc8439a3cca65342	0.268061	-0.341229	3.5963	-0.0948835	0.924407	1
459	65fee09779b9a26c9cedf7ccfbe7ae0f	0.00528656	-0.175588	3.59615	-0.0488267	0.961057	1
460	6680a2ab9bff511360c2a2b25b65e1b8	1.20367	3.19999	3.58209	0.89333	0.371681	1
462	66b3ad43cc8c573e0e5715fbc88bf552	7.4926	1.71336	1.95415	0.876779	0.380607	1
463	6738bc312d217e3134e0c0276b193784	0.0525607	-0.880162	3.5959	-0.244768	0.806636	1
464	67747112521420765254e34bb2cb68b6	0.0581618	-0.670574	3.59609	-0.186473	0.852074	1
468	694013b609c5faf029fa0db70a774f55	0.0700093	0	3.5963	0	1	1
469	69880ca48af6d6bd41bc6022f4b199a0	10030.9	0.588327	1.44895	0.406036	0.684716	1
470	69c86901a773be5eea4e5208de0c86a6	0.0764184	0.903769	3.5946	0.251424	0.801486	1
471	69ecf42c626c7139dc9d169d73cfa148	14.6177	1.15948	1.32607	0.87437	0.381917	1
475	6b285af49161c5fe976ff1dd19ba1209	0.790071	1.90226	3.58223	0.531028	0.595399	1
476	6bbb3b0c7a8226c9c7d05f1925ca9933	0.0371566	-0.878519	3.5959	-0.244311	0.80699	1
477	6bbe8e00f6e09884875a9a35775f786b	0.0950901	-0.970174	3.59579	-0.269808	0.787308	1
480	6ca607a18bdb915386f142436d21a06a	2.53037	-2.85296	3.13184	-0.910953	0.36232	1
481	6ce0dd2e1378fce774dabf25fc17fde4	0.0908284	-0.341237	3.5963	-0.0948857	0.924406	1
482	6ce7604e712f963bbd0ae0f6b7a3cf5e	0.567248	1.90029	3.58775	0.529659	0.596348	1
484	6d19bb183a62cf4f2a47f28d6584cb13	15.3464	0.259721	1.54062	0.168582	0.866126	1
485	6d6bec2613e20157b1f0c1f12ecabe48	1.40742	-0.341211	3.5963	-0.0948785	0.924411	1
490	708b9a8db643dd36192b21aec940010e	0.0466099	-0.978379	3.59578	-0.272091	0.785552	1
496	7239f8799a7674bbffd5a3c2dc547ba6	0.0435798	-0.952377	3.59581	-0.264857	0.791119	1
498	7266a57f137bd918623e4bfcccbf6918	0.280304	2.28355	3.58851	0.636351	0.524548	1
501	731c517d00e9e4dabd2261d73f834183	5.84537	0.962734	2.20736	0.436147	0.66273	1
503	73b163c158d93bb76e04435450f5d443	6.95386	0.163873	1.92378	0.0851831	0.932116	1
505	74cee9f7848170e074d441104b5d9320	1.74805	-0.341209	3.5963	-0.0948778	0.924412	1
506	74dbd54099984e1c3e5b93687a3460ec	0.0452278	0	3.5963	0	1	1
507	74f333dec952edb98ef5d56d1ae41a8e	0.555265	0	3.5963	0	1	1
508	7612f4d50e2cdf11d7e969e1553b5ae3	0.0395085	0.490353	3.5953	0.136387	0.891515	1
509	76627448c81c612ebaaf6a5f4ca1afc3	0.0631241	0.277442	3.59561	0.0771612	0.938495	1
510	766505f10b877179741d530034258bf1	0.0219492	0.205312	3.59572	0.057099	0.954466	1
511	76afc28fcf7cc456e6cf3453b1f3b0eb	0.0494319	0.307986	3.59557	0.085657	0.931739	1
513	76e57e55ab9afeb29cebfb2b1ac61663	0.13833	0.285106	3.5956	0.079293	0.9368	1
518	781f9cba9b45304dbc85e7711ec96c6e	0.431302	-2.81292	3.5912	-0.783283	0.433461	1
520	7846269cadf0304b531ea68661eef6e9	0.0216982	0.116202	3.59581	0.0323158	0.97422	1
521	78523dbe42937557b78aa70a2120dade	0.0763294	-1.2449	3.59543	-0.346245	0.729158	1
522	78565d077b6e824dcd21530c50dd729e	10.8501	0.332937	1.67272	0.19904	0.842232	1
525	78ae7e3eec946296a30baad30ab5bb67	0.0123546	0	3.5963	0	1	1
527	7a1fef0ee6e4f36488094fb07dda0e1b	5.38286	0.79895	2.19156	0.364558	0.715441	1
532	7b042cf6d37b8fd3a038fcb521e7e93c	0.084598	0.985014	3.59434	0.274046	0.784049	1
536	7b7b24d1fb3a8a35fe9030d98a4a74ff	0.0109923	-0.162506	3.59613	-0.045189	0.963957	1
537	7b905fca49744e722fdb16acc40c4069	0.143055	-1.67822	3.5947	-0.466859	0.640601	1
539	7bf782f517c2ff8fbd9d8ed56995362d	0.130821	-0.880162	3.5959	-0.244768	0.806636	1
540	7c2a481c5e975482f2dce6488fce7e22	0.0476734	0.0232886	3.59591	0.00647642	0.994833	1
541	7d76bc4c4304237faca84654217baf6d	43.8999	1.19768	1.54968	0.772857	0.439607	1
542	7d93d4b1fddbf439125d651e720f4cb6	0.0247711	-0.730965	3.59604	-0.203269	0.838925	1
543	7e390485a56b99dd79fa36b82d54266e	0.0435465	0.544651	3.59521	0.151493	0.879587	1
544	7e483840a73dcb996df1e70a651b536f	0.0266744	0	3.5963	0	1	1
546	7f07102bf374b4f61f1dd6513e04b6ae	0.104149	0.611843	3.59511	0.170188	0.864863	1
547	7f530ef36886f143b208c5f149993fe1	0.021121	0	3.5963	0	1	1
549	7f8708b4e2e90fb19377220f54b23deb	0.155567	0	3.5963	0	1	1
550	7fbb93d82e4abea98be2b43aa3e311fd	17.997	2.09043	1.58257	1.32091	0.186531	1
551	80a59b2d0018153b211b3935e7815311	0.558224	-1.68585	3.59469	-0.468983	0.639082	1
552	80c7f22355128d9ea5659a9e743afa20	0.0142979	-0.162506	3.59613	-0.045189	0.963957	1
554	816e76a07e956ccb8d9f8dccb908cac4	0.0937192	0	3.5963	0	1	1
555	81d99c819296898665ef9b1cce6455b8	0.0888721	-0.670574	3.59609	-0.186473	0.852074	1
557	820d5ba123b6de0b2c8f87134d4e3550	6.77978	0.0664883	1.80818	0.0367708	0.970668	1
559	821d7276fbf38adb23da0ad4dd49d25f	0.0117567	-0.162506	3.59613	-0.045189	0.963957	1
560	82727d8ddf521e6ed26f8e6ef2b3b7f5	2.07531	-1.98465	2.97233	-0.667708	0.50432	1
561	829cb20e47be86ec6adfbb6e91c49187	0.0679402	-1.17582	3.59554	-0.327022	0.743652	1
562	832d25c6e35b69035d7843d70f4c254e	4.50679	0.323087	2.05733	0.157042	0.875212	1
563	8336184f4c06b320762f9ecf25ce7958	0.0264869	0.286846	3.5956	0.0797769	0.936415	1
564	833caaf3d146ebe93bf0dcdfc23f83a6	0.0460064	0	3.5963	0	1	1
565	83600449c7598493dfe162d012b13bc6	0.952064	-0.341216	3.5963	-0.0948797	0.92441	1
566	83682fca076ae82e6c452c9e4aed6074	1.6941	-3.17066	3.58987	-0.883225	0.377115	1
568	83c3e0283eb6687db9f6a150fc8d0468	0.012122	-0.470123	3.59623	-0.130727	0.895992	1
570	8484882f2ccd90416bd19570ba28d6b7	5.68155	0.67099	2.39736	0.279887	0.779564	1
572	84e0b092b7b68a7fb61813d73c0ae688	11.0635	2.20243	2.4704	0.891528	0.372646	1
573	852568f797da2b57fcff235e939b4c1d	28.3184	-0.158522	1.17359	-0.135074	0.892553	1
575	8539d834377c26e6dca3ad0d98a57631	16.8855	0.0186503	1.48252	0.0125801	0.989963	1
576	858abd32f10986bae8d26cbebc51e2df	1.57629	4.76885	3.5819	1.33137	0.183066	1
579	860345b42a7a8f4d90a09df8eff01a51	15.5445	0.0967478	1.50891	0.0641175	0.948877	1
582	861cdfb4d81ed83127c6fdaf3a14b6d8	0.0284026	-0.670574	3.59609	-0.186473	0.852074	1
583	866c92930bbde771c4eece4ea8b05660	0.101523	-1.4283	3.59513	-0.397287	0.691156	1
584	86ca4bf279a0ef91ee14873233225a33	0.0160046	0	3.5963	0	1	1
585	870ae5fee8683199400c66efcef7a7b8	0.0624896	0.209125	3.59572	0.0581595	0.953622	1
586	875e086543be4c3ed3bb40ad79b83783	0.0214768	-0.069614	3.59602	-0.0193586	0.984555	1
587	876bdb49a517c9fa8c63f9f5e1de1a16	0.600631	3.37728	3.58426	0.942253	0.346063	1
590	87ea8aafc8b4d536f3945f1d3995a9c1	0.026339	0.285101	3.5956	0.0792915	0.936801	1
594	88ba612f7c1111e7919d876f8927f667	0.167606	-0.341233	3.5963	-0.0948846	0.924407	1
595	89195c3b9131178b0330fe29b1dee2d9	0.407165	2.55282	3.58718	0.71165	0.476682	1
598	8a21ee15b69be1d07a15bc9a974ec43f	0.0448449	0.0232907	3.59591	0.00647699	0.994832	1
602	8aca1257ccbc6547bb6765fd7da21c72	0.0381647	-0.891164	3.59588	-0.247829	0.804267	1
604	8b20488c5c918cda21484d8da994c1e5	0.0466099	-0.978379	3.59578	-0.272091	0.785552	1
605	8b21552b4f0fd724192609ca7ec1ead1	0.025578	-0.470123	3.59623	-0.130727	0.895992	1
608	8c0c395b3aa3e558436f150d18421ea4	0.294431	0	3.5963	0	1	1
611	8cad3f193ee64a5a40deb17be0021407	0.569556	2.2495	3.58868	0.626832	0.530769	1
612	8cb4902462ecc3ef8942774db413fa93	0.14347	-1.6846	3.59469	-0.468637	0.639329	1
615	8cceeeb6b5dc18d23e49ade2806d0dd2	0.0867466	0	3.5963	0	1	1
616	8d3653a23f772e61cd0a9908959ec523	0.342205	-2.49633	3.59254	-0.694864	0.48714	1
617	8d3922e1eac06a8a5053bd9229979cbb	4.7214	0.371577	2.18115	0.170359	0.864728	1
618	8d3a3b816474d50fcb1fef442097e693	0.217143	-0.374668	3.59565	-0.1042	0.91701	1
619	8da147b806b5d9cffac4c031814534fc	0.102312	-0.880162	3.5959	-0.244768	0.806636	1
620	8dcdd76d8e0e3e0d043324eb6a888084	0.262915	2.19224	3.58896	0.610828	0.541314	1
622	8e44de37447b001e57544caedcccf442	0.0817631	-0.670574	3.59609	-0.186473	0.852074	1
623	8edad018e44bc57c5e55863d43fd211b	0.247544	-0.341234	3.5963	-0.0948849	0.924406	1
624	8f584a700dd4a39cda2b0de37c13f648	0.544632	2.264	3.58861	0.630885	0.528115	1
626	8fdd269cc5f4ca3b73fcdab1576ca007	0.0906407	1.04247	3.59414	0.290047	0.771781	1
628	90b1527627116cc6d67d804da4bef4de	0.0555089	0.691357	3.59499	0.192311	0.847498	1
629	90c97a2e5edbeb9a342482a976688bd9	0.0789279	0.935272	3.59451	0.260195	0.794713	1
630	90d37520868643394423f9e52b3efe89	3.65946	1.34936	2.40971	0.559967	0.575502	1
632	92a891f9d889554b301c1ffca523fd60	0.0460933	0.578892	3.59516	0.16102	0.872078	1
634	92cf958c70e552675fede0fe23917ae8	0.00544821	-0.443305	3.59625	-0.123269	0.901894	1
635	931a41f27677fe4c2e28466af7227a59	0.0435857	-0.951561	3.59581	-0.26463	0.791294	1
637	936cff53f6bc4880d3363eab08494d79	0.168149	-1.80983	3.59445	-0.503506	0.614608	1
638	93907db71e7d4f79439d13c2ecd6ee59	24.9594	0.763741	1.3296	0.574415	0.565687	1
641	941b50eefc5f8e0f121b34c4cfe612e2	0.0838979	-1.30186	3.59534	-0.362098	0.717279	1
643	948d532dbe1bb0dd3ef84424865019b7	0.0785553	0.924805	3.59454	0.257281	0.796962	1
644	94a19a33cf0510656110ac0ab52200db	0.610186	-1.43359	3.59512	-0.398761	0.690069	1
647	9508fd4c7710a07af14f9ca0ab175842	0.104079	0.55079	3.59446	0.153233	0.878214	1
650	95bf354cf1576ca1e9675ed1d42a546d	0.245825	2.11218	3.58937	0.588454	0.556228	1
651	960df3e5070a0b53b4c35658859ba802	0.101292	-0.341239	3.5963	-0.0948862	0.924405	1
652	969eace015b30f2d6d12cef6a38c4a30	0.08568	-0.880162	3.5959	-0.244768	0.806636	1
655	9784cab1b3d9b79bb78bb4f7773aa7e5	0.179443	1.72981	3.59119	0.481682	0.630032	1
660	97e1f2317987e446470a51b8d50ae98b	1.70364	-2.32627	3.5932	-0.647409	0.517367	1
661	98109f72b02484d5e45d447c80fa88e6	0.0362563	0.209125	3.59572	0.0581595	0.953622	1
666	98831f65d0b911f9844547d60490ded0	0.275887	0	3.5963	0	1	1
668	989646a21b4b296f214431c0e39996aa	0.0857824	0	3.5963	0	1	1
669	99356aba09aef8ea170e27ab2e846000	0.0906407	1.04247	3.59414	0.290047	0.771781	1
670	993ca94e8ae3f80b76316b64b83be6cf	0.148026	-0.953934	3.59581	-0.26529	0.790786	1
673	995896c24002596dfb6febd4681bb444	0.0200597	-0.069614	3.59602	-0.0193586	0.984555	1
674	99d513dfe0ef80303d2ee305d770e756	2.4415	1.24961	2.90348	0.430382	0.666918	1
676	9befea281962d73ebbe151375e6445f5	0.512072	0.837064	3.58722	0.233347	0.815492	1
677	9c06cab9acbc4695b9bc648502b4446b	0.157532	-0.630655	3.59495	-0.175428	0.860743	1
678	9c3ad4c92d5b8ad5172ea3c4e085d3b8	14.5542	0.133665	1.44036	0.0927994	0.926063	1
682	9cf526cf304281989bdfd95caa01c469	1.41641	-2.42164	3.59285	-0.674017	0.500301	1
686	9d6baad960e67a10059ac3f200ef6715	0.0272165	0.299311	3.59558	0.0832441	0.933657	1
687	9d77fe9cb9fffaac912be15c972df0d0	0.0667883	-1.16586	3.59555	-0.32425	0.745749	1
688	9d7c07ac73f2b711ae176d205552398b	0.0200597	-0.069614	3.59602	-0.0193586	0.984555	1
691	9e48e9df609edafa746e69772bda0035	10.644	0.775225	1.4467	0.535858	0.592056	1
695	9f23a703273bbbc407cf429eaea73564	3.4029	0.148866	2.51356	0.0592254	0.952773	1
696	9f48a9eea05ff8bb7aac6b74bcae2be0	0.0136083	0.0361951	3.5959	0.0100657	0.991969	1
698	9fe1b5533f78374b38236a64978f0636	8.39164	-0.215957	1.79192	-0.120517	0.904074	1
703	a0f45fdecf630847987223788be58a82	5.98813	0.41859	2.11873	0.197566	0.843384	1
707	a171d0b31b2bce30f900a728b6a4ae3f	0.0302136	0.116202	3.59581	0.0323159	0.97422	1
708	a188980f03f53b85e28ba2a9abd6a846	0.0785553	0.924805	3.59454	0.257281	0.796962	1
711	a25902da69a226d32a866463883deed6	1.13773	-0.193563	3.59171	-0.0538915	0.957022	1
715	a34ba74b4cd4dd8a513610642c516fb5	0.0433965	0.539544	3.59522	0.150073	0.880707	1
716	a381603782dc9827ddea4d404b2601db	0.133347	-1.58755	3.59485	-0.441619	0.658765	1
718	a42c8cd845b28173640d151c613a36a7	0.0244491	0.0232886	3.59591	0.00647642	0.994833	1
719	a4712edfd2b3d95ada0d38ad3e37a545	0.0885589	-1.33672	3.59528	-0.371798	0.710043	1
720	a5a1aec05db630e0821127c9c2c042d0	0.170381	1.66841	3.59148	0.464548	0.642255	1
721	a5a93aa87bed0852cfa8e4a593e594e5	0.018503	0.139114	3.59579	0.0386881	0.969139	1
722	a5a9bce6844fcb7a2cf2190eed8f4512	0.0281613	0	3.5963	0	1	1
723	a5bedeaf1a888a850fbd036c42a92aeb	0.0915243	0	3.5963	0	1	1
725	a65acc596fe2462d663e44a69079be42	0.0211851	-0.069614	3.59602	-0.0193586	0.984555	1
735	a893b8f65bf6477cdcb02aeeb0d45091	0.0544331	0.678944	3.59501	0.188857	0.850205	1
736	a8acd6bdd2e8ef934f12ef3eef73d6dd	0.277749	-0.341229	3.5963	-0.0948834	0.924407	1
738	a8e39b777e9f5e7cf234274d90a4ebb2	0.0639947	0	3.5963	0	1	1
739	a8f59d4cd5d98be80dd247f75cf24c4f	3.16941	-0.345558	2.63684	-0.13105	0.895736	1
740	a9048a781d6444af337c25fc38220db5	17.7364	0.486428	1.37873	0.35281	0.724231	1
741	a95554de90f8295925925c8279b8860f	0.0419578	-0.739212	3.59603	-0.205563	0.837132	1
745	aa5ee52bdde1ff8ecf760cc643cd2c50	0.198733	0	3.5963	0	1	1
746	aa745bb2604767fe95f20fd9867bc515	0.0200597	-0.069614	3.59602	-0.0193586	0.984555	1
748	aacdc941ec1db419598e1a0421ad4cc6	0.0111687	-0.069614	3.59602	-0.0193586	0.984555	1
749	aaee7672eb8b0cac9749232cd2f9bb73	0.0559956	0	3.5963	0	1	1
750	aafa351c12766e37d8b5f88ee9765228	0.0815505	0.955205	3.59444	0.265745	0.790436	1
751	ab207887e17c80d4fefa62065669ff49	0.0838979	-1.30186	3.59534	-0.362098	0.717279	1
752	ab6e5b638a65b712cddea97437ba66d6	0.203357	1.87206	3.59054	0.521388	0.602097	1
753	abe3a714b61e97566692582228582477	75.024	-1.34884	1.03276	-1.30605	0.191536	1
755	ac46fe0703929821fb674ceed50c34e9	0.103516	0	3.5963	0	1	1
757	ac62c79eeedd28a7b1ef2b0a2862df37	0.0824	0.50908	3.59527	0.141597	0.887398	1
758	ac6a88781827e6b0d7b8a49647dfce28	0.529825	-0.341222	3.5963	-0.0948815	0.924409	1
759	ad08f3655761b1c4ab85ce561f20f6e9	0.134932	0.509083	3.59527	0.141598	0.887397	1
766	adbd0a05b0545ab0d77436c326855ff9	0.672267	3.5398	3.58385	0.987708	0.323295	1
777	afe95f9e180abaabad3d7c69d57adb24	0.0282674	0	3.5963	0	1	1
780	b15553b809e744778c2cb204df43a7eb	0.0261688	0.279308	3.59561	0.0776804	0.938082	1
782	b16b247591ac19c643fdcee3bc51cea9	0.0101377	-0.470123	3.59623	-0.130727	0.895992	1
785	b25cc5070c00ebe21e3697749083c6fa	11.4186	-1.27233	1.76133	-0.722367	0.470069	1
790	b31671eca8261ae54175bd9665444f9a	5.3947	-0.23968	2.29559	-0.104409	0.916845	1
791	b3287be563777fa1327a8a1d4d070578	0.582748	-0.341221	3.5963	-0.0948812	0.924409	1
794	b3f5723169ced37eef5d5c56b60f993e	0.0449985	0	3.5963	0	1	1
795	b4067b727cf68ba57429bb22bd7a1740	0.0318039	-0.81896	3.59596	-0.227745	0.819845	1
797	b43cc645e72a3cbed2d89ef357230fe2	7.91336	0.214117	1.90788	0.112228	0.910643	1
799	b4911cff6b36fbfe67594701b1834025	10.2424	1.43769	1.60288	0.896944	0.369749	1
801	b4d0909f2bb06c12d9e3a50f358f92d1	0.0570431	0.307986	3.59557	0.085657	0.931739	1
803	b5369ac43c7ef0e78b7e4d60b08c2172	2.2474	-0.714945	3.00945	-0.237567	0.812217	1
804	b542b2e17f33fd3b68143f7d3c91dc35	0.0267665	0	3.5963	0	1	1
805	b557c0d33ca0d674c6955a63418ba7ce	0.0978441	-1.02849	3.59572	-0.286031	0.774854	1
807	b5c12cfc0fc9e1ee15ff786ba080a900	2.63235	-4.6912	3.58509	-1.30853	0.190694	1
808	b5e694358e7bb6166a5b0a41df2df505	0.0290532	-0.788552	3.59599	-0.219287	0.826427	1
810	b61faf51bbc93fd9d78ada4b82ec116a	0.246734	2.11544	3.58935	0.589364	0.555617	1
812	b669cc775348c46bb6432d33897e8ba0	0.474022	1.00343	3.59307	0.279269	0.780039	1
813	b69c2bbe34ca8882ea3abee065879d79	0.0293917	0.116202	3.59581	0.0323159	0.97422	1
815	b6a20dccaff359a64577d6288058120f	1.31641	0.784689	3.17366	0.247251	0.804714	1
817	b7bbd2a99d45a66d02b9d2f67f102efc	19756.9	-0.999605	1.01901	-0.980961	0.326612	1
820	b86ffad89814a020aab2082b85d210d4	0.120059	0.714623	3.59496	0.198785	0.842431	1
821	b8c608db888bad62b1b5e1b77f15243a	0.0814901	0.611843	3.59511	0.170188	0.864863	1
822	b8da529bdb2ee550161ee4d5670d53ac	0.0502223	0.629457	3.59508	0.175088	0.86101	1
823	b8f2bf58e6e3d0144c44d2bea83044ac	0.254611	2.15939	3.58913	0.601648	0.547409	1
826	ba50717d3a4d8ddb0ddf32a63e405b9e	0.0480139	0	3.5963	0	1	1
827	ba67a600e53ef4ccf77cdcbff4b18c30	0.109253	0.407231	3.59543	0.113264	0.909822	1
829	baac8680e0343f40b68457403b9d779a	0.184376	0.30799	3.59557	0.0856582	0.931738	1
831	badcca36ba69a3f4730add597b4004af	0.0480546	0	3.5963	0	1	1
833	bb0afd4028f1cf1ffb03ab7176631ba7	0.0488941	0.209125	3.59572	0.0581595	0.953622	1
834	bb1f353234f18eeb7cb7dca65fc7a206	0.0620275	0.76476	3.59489	0.212735	0.831533	1
835	bb51eae75c4d09351765ca95faac8cb0	0.0785553	0.924805	3.59454	0.257281	0.796962	1
840	bcfbabae3886524621864a38c7883d52	0.0848436	-1.30746	3.59533	-0.363656	0.716115	1
841	bd3cf518310786df99d6fffb9cbfc3ae	4.85234	0.288315	2.19175	0.131546	0.895344	1
842	bd84d0cb1d9b896fef033a60f6d84976	0.208854	1.90369	3.59039	0.530219	0.59596	1
843	bda9624d82323df522f32efa91282c29	0.0186541	0	3.5963	0	1	1
845	bde718847f41be286a85301fdf2cd739	0.0571915	0.407231	3.59543	0.113264	0.909822	1
846	bdec0acad48348fd9826f19959290593	0.0991949	-0.0696088	3.59602	-0.0193572	0.984556	1
851	be6b36013f2133ecb7124eec217dc9e3	0.125475	-1.10419	3.59563	-0.307093	0.758773	1
854	bf13446fb52b1d1de4db56e2c9a04727	3.02732	0.4472	1.8667	0.239567	0.810666	1
855	bf50aa309432a6fa564735babf0cd5fa	0.05272	0	3.5963	0	1	1
856	c00ccc168f3ec7b9acae23b96aeed71f	0.0834285	0.307986	3.59557	0.085657	0.931739	1
857	c029ebdc79b71af258f6d73c6d1168a9	0.0525607	-0.880162	3.5959	-0.244768	0.806636	1
858	c163236da5e4d3774b2ce269c588a5dd	0.864879	0.464695	3.58059	0.129782	0.896739	1
859	c212396bc7b9b80377545ca99badef29	0.0381647	-0.891164	3.59588	-0.247829	0.804267	1
862	c275b24483e0d450fe8d31de29e850d0	0.306177	1.81251	3.58884	0.505041	0.61353	1
863	c2f97b2b06c26480d33653d191d75bb3	7.0262	-0.180189	1.91095	-0.094293	0.924876	1
864	c357a4fd288698a367ad34cb75ab30ea	0.0349649	-0.670574	3.59609	-0.186473	0.852074	1
871	c5c0f126fb6b2465d3e630499c1e6ff7	0.0108964	-0.5356	3.59619	-0.148936	0.881604	1
875	c65441db0a51cdc5140158fcd122d9e8	0.0181281	-0.069614	3.59602	-0.0193586	0.984555	1
876	c67f0c5962b8ad017538c301a5d19b2a	0.0802889	0.116202	3.59581	0.0323159	0.97422	1
880	c7804755a9e23ce79cae25357a3fc62a	5.60845	1.00508	2.11048	0.476234	0.633908	1
881	c780687f3639dad3ddd6104469a50e52	6.13127	0.843299	1.85132	0.455513	0.64874	1
882	c79ce7b6dc1fdfa00d4f26d4d52bfec6	41.9149	-0.448255	1.1139	-0.402419	0.687376	1
883	c7d0314dfda273c083f9c82bf31dcba6	0.0802889	0.116202	3.59581	0.0323159	0.97422	1
885	c7e527257c6cb167c0eb67e28e206e4d	0.128637	-0.953937	3.59581	-0.265291	0.790785	1
886	c7f21657669020ab8d240455dbd18e86	0.491719	-0.341223	3.5963	-0.0948818	0.924409	1
887	c7fdd4d96720a0cb791d154ca289ead5	0.823392	-0.240836	2.75753	-0.0873376	0.930403	1
890	c897bdbaae7b9d5af7eee5faca833eb4	0.418163	-2.42125	3.59285	-0.673908	0.50037	1
891	c8b671d81ef3859622a969ff73d1be33	0.0520758	0.64841	3.59505	0.180362	0.856869	1
893	c92d94ae88138e874865cf2919b66597	26.1001	-0.30077	1.30059	-0.231256	0.817116	1
894	c943468b20742551fbdcb2ece0cf5aa4	0.0141337	0	3.5963	0	1	1
896	ca037da52ce9f12597f90b61cf72d868	0.529881	-0.341222	3.5963	-0.0948815	0.924409	1
897	ca4bd6342ec0c255437d844f860e11ba	0.100051	-0.809435	3.59597	-0.225095	0.821905	1
898	cacf2b2d45f34766ebc2d31fe6cc7881	0.0131695	0.0270667	3.59591	0.00752708	0.993994	1
903	cc5d47f51ad11146acd9c7f07fe06699	0.0216173	-0.690544	3.59608	-0.192027	0.847721	1
908	cd0cf592b5bece3b7cbb633b912d11ff	0.0429536	0.209125	3.59572	0.0581595	0.953622	1
912	ce17277740100d09e425593bddbac3ca	0.0330813	0.396981	3.59544	0.110412	0.912082	1
916	d00a07d95f132895abbcfa3bc5d5d6bc	21.6329	-0.245447	1.43353	-0.171219	0.864052	1
918	d042a6a1b7ba864910b039b1455a9740	0.07054	0.81924	3.5948	0.227895	0.819728	1
919	d12eccbc22cb0135b892c326cd0d669c	4.38694	-0.0904021	2.37887	-0.0380021	0.969686	1
923	d25a4b6cc40dcb23db6c4c13ba4ae94b	6.90644	0.328537	1.97633	0.166236	0.867971	1
925	d29d7168d2de8c9a26383de45bc9e591	0.0533488	0	3.5963	0	1	1
926	d29ff1c78892f60d196190caea31790f	0.0646617	0.714624	3.59496	0.198785	0.842431	1
927	d2ad24c5aa9a7c3aafade034a1a6942e	0.171618	-0.341233	3.5963	-0.0948845	0.924407	1
928	d2c223bdb465fadcbec63b954c4f20fd	0.0497737	-0.341242	3.5963	-0.094887	0.924405	1
930	d2fe575d46323b414de8515567904b47	0.0522316	0	3.5963	0	1	1
931	d31e5b4b037c8e5752546adee6fb7f56	0.00827436	-0.470123	3.59623	-0.130727	0.895992	1
932	d322d8eee98d7dea325d78f590998b93	0.136039	-0.341235	3.5963	-0.094885	0.924406	1
934	d3cf1782a19a46b09eff733d3f397b74	0.140679	-1.10419	3.59563	-0.307093	0.758773	1
935	d40e7ba2df1deb0ccb102e0f616e5a84	0.00978441	-0.405302	3.59627	-0.112701	0.910268	1
936	d4145844b63f34a7a30a39207142023d	5.75707	3.41465	2.31376	1.47581	0.139996	1
938	d4a7a5c1f464361c88a0ea218ee3e585	28.2388	-0.805534	1.14934	-0.700865	0.483388	1
939	d4b985e7fb7a3649e5f0e087c97f457f	0.251307	-0.34123	3.5963	-0.0948836	0.924407	1
941	d52f267935684087401b783ef37f42c6	0.606605	1.79349	3.5909	0.499455	0.617459	1
945	d5cd1c67b97a281937f14afbfb36c1f6	0.0568842	0	3.5963	0	1	1
948	d6ed596fb63a5b8322f806b66b556999	0.0733411	0.50908	3.59527	0.141597	0.887398	1
949	d6f86e409192013c70b01f307b702962	0.0127216	-0.563386	3.59617	-0.156663	0.875511	1
953	d834ff4349a7b66bc38709951312d13e	3.64189	1.4473	2.40775	0.601103	0.547771	1
958	d984e02c51a1045b438dd7b106c37bd5	0.0631761	0	3.5963	0	1	1
960	d9beb87649b93cc012f61bc5d749b409	0.0214768	-0.069614	3.59602	-0.0193586	0.984555	1
962	da2be4a224fde4038fa5e26458ef4be4	0.0628268	0	3.5963	0	1	1
963	da78a87772ab9689bbeb5d921884957e	14.4736	0.733858	1.43009	0.513154	0.607843	1
964	da923e7927bc71c35b4fa4df1b24f1f6	0.133832	-0.341243	3.5963	-0.0948874	0.924404	1
968	dbd2e1674096ba753476b4b2d497993c	0.156634	-1.7497	3.59457	-0.486763	0.626427	1
972	dcffe497f833595c4dc048163c2caa03	0.070617	0.611843	3.59511	0.170188	0.864863	1
976	ddb1a86b2c7ac4c30a9347f99041dd9f	6.05303	2.77409	2.67678	1.03635	0.300037	1
978	ddddd6b9af4ccdc94bf0392722040357	0.0963079	-1.39161	3.59519	-0.387075	0.698701	1
979	de4cea2bcde4fffcd9dc72327ed35ee8	0.532422	-0.341222	3.5963	-0.0948815	0.924409	1
981	dece9f1074e93e0eef4c3905025eea40	1.42212	-0.341211	3.5963	-0.0948784	0.924411	1
982	ded79b902fc05dd7cdc5e639b2000570	0.107265	0.50908	3.59527	0.141597	0.887398	1
985	dfbbdbffe0ec2894973f8c73639814af	8.03429	0.191438	1.85694	0.103093	0.917889	1
987	e064afca7dee032a9f1dfad5a0070a3f	0.0684909	-0.809435	3.59597	-0.225095	0.821905	1
991	e0ed718d56630cf9f431a6be1af37cb9	0.047579	0.59687	3.59513	0.166022	0.86814	1
994	e12d5031631a20a91b177f14b2441951	0.0254431	-0.740799	3.59603	-0.206005	0.836787	1
996	e233af84126b8a2019e75b2e840373e2	0.0373442	0	3.5963	0	1	1
997	e2368cc384e70146fec757ac4d961998	8.53596	0.366805	1.61276	0.227439	0.820082	1
998	e283c35c9a3ac90952bd59cf12bfc858	0.0235133	0.0232886	3.59591	0.00647642	0.994833	1
999	e28f62779c93af901a270bf873b1cac3	0.14037	-1.66437	3.59473	-0.463004	0.643362	1
1000	e2a09ea4ab54fde612d41e9b99e4191a	1.27909	-3.97112	3.58769	-1.10687	0.268348	1
1008	e3f99453b837eff878d170a81f650b87	0.036366	-0.739212	3.59603	-0.205563	0.837132	1
1010	e496882da9e0d4115f61e734f6bc249c	3.69215	1.04722	2.61723	0.400124	0.689065	1
1012	e5540ca2224e738651e5209a38b14dc0	0.200111	-0.341238	3.5963	-0.0948858	0.924406	1
1016	e6b0e6f8fb1de9067a750c25471809c5	0.042299	0.307986	3.59557	0.085657	0.931739	1
1019	e7fa29c213939d6cdb9383f963f99ee4	2.02107	2.68149	3.58661	0.747638	0.454678	1
1022	e84eecc9c60f5d42b487872be865277e	2.89305	-4.45996	2.8206	-1.58121	0.11383	1
1025	e889a2670d2ee5897db69ace1176ce0b	0.0543844	0.50908	3.59527	0.141597	0.887398	1
1029	e98b341b20e88d0be65a4462ed7ba7d9	0.0795806	0	3.5963	0	1	1
1031	ea1999cbe960a753fd8aad432a9f0170	2.79039	1.44079	3.13884	0.459021	0.646219	1
1032	eaae24790974a46258828e75530ff0c3	0.0511559	-0.603574	3.59614	-0.167839	0.86671	1
1034	eae0cfedd2faf56ae56fe669b44090b4	62.5398	-0.874336	0.938624	-0.931509	0.35159	1
1035	eaf7481bf4ccecf3f5a8bb0d47133445	0.048488	-0.880162	3.5959	-0.244768	0.806636	1
1038	eb432cba6a9ed5a84dba8cf56e4a6289	1.00074	2.15016	3.58917	0.599068	0.549128	1
1043	ec1f67d76d59b39752fa115296eff637	0.982932	-1.38214	3.53108	-0.391421	0.695486	1
1044	ec34c5af4b7822b65005334a82ef066a	0.158437	-1.66436	3.59473	-0.463002	0.643363	1
1045	ec354fbd61ace3bdacca02843bb78a2a	0.0339701	-0.844108	3.59593	-0.23474	0.814411	1
1046	ec7772a2944bb2d465fb7655dc0704c9	1.43043	-0.35239	3.57641	-0.098532	0.92151	1
1048	ecfed4ed448c412970e5dfeef71342ff	0.356828	0.596882	3.59513	0.166025	0.868137	1
1056	ef48c4f145c064261eb56006f2395de1	0.0329456	-0.341242	3.5963	-0.094887	0.924405	1
1057	ef732c1879813d8b73538b0050dd47ef	0.0705291	-0.899002	3.59588	-0.250009	0.80258	1
1059	efa75a98e609805316a78bca21d044f3	0.0254431	-0.740799	3.59603	-0.206005	0.836787	1
1060	efaec6bf5d819e3995a3768ece07130e	8.61484	0.202215	1.79438	0.112694	0.910273	1
1061	efb0aba4b985c9756765d8ff7b3f7eb0	0.26862	-0.341229	3.5963	-0.0948835	0.924407	1
1065	f0aa8cd8c7f0785ccbc67ec473a52220	16.8882	-0.195348	1.36481	-0.143132	0.886186	1
1066	f0c55cdeb9417feaf6795b97e228160e	0.0605929	-1.11049	3.59562	-0.308845	0.757439	1
1067	f1366e1ab720d895723e55befe293cdb	0.683592	-1.58081	3.59486	-0.439742	0.660124	1
1068	f1a3160275e24c1fa46f24470a5ebf95	0.747542	3.69211	3.58351	1.03031	0.302866	1
1069	f1ad6b141632e4b1e3788bc0e48fcce1	6.67655	1.78348	2.16943	0.822095	0.411023	1
1072	f26c8c2a87cfee46b808531fbf61359e	0.00412852	-0.405302	3.59627	-0.112701	0.910268	1
1074	f2a95e73c4c8ffc798b222303e14a30b	1.29589	-0.341212	3.5963	-0.0948787	0.924411	1
1075	f3203b95994ca6e1d8121f7ea347dea3	0.0809286	0	3.5963	0	1	1
1078	f381b34f7dd8d77f8d6dd07bf8c8e63f	12.1417	-0.465116	1.81602	-0.256117	0.79786	1
1079	f39a54afdc834c8c32001c3905a340b5	0.0184167	0	3.5963	0	1	1
1083	f49340a9e53184ccf2e5d3c398e9ffa9	0.0200597	-0.069614	3.59602	-0.0193586	0.984555	1
1085	f5cce58e929ff5d17a92fc95b0ce7253	0.0640754	0.714624	3.59496	0.198785	0.842431	1
1087	f60feabb225869131dfcd7a794d4681c	0.0419542	-0.536578	3.59619	-0.149208	0.88139	1
1090	f71acc93b92c4bfc2f40306e1f10b589	0.0896391	0.714624	3.59496	0.198785	0.842431	1
1091	f74f8111c1e992a6329d6146ccecd056	0.226176	-0.341231	3.5963	-0.0948839	0.924407	1
1092	f75bab695761b9814744584559ad2986	0.16537	0.0643424	3.59469	0.0178993	0.985719	1
1095	f7fe7a0481e9573dd04668711bd6e94c	0.463414	-2.41968	3.59286	-0.673471	0.500648	1
1099	f8ab459fce59e31b35fc811a7083e7dd	0.0339209	0	3.5963	0	1	1
1101	f8adbae7d37573bb5137fc99445c2594	7.94508	1.46095	2.10435	0.694254	0.487523	1
1104	f9acdf408c76f8429d72c692b9de086e	0.0493776	0	3.5963	0	1	1
1106	fa5553dfcc00393697d896a5878c173f	0.0788411	-1.18103	3.59553	-0.328471	0.742556	1
1116	fc7ebf33ea5d41f30b5995473187a46e	0.061332	0	3.5963	0	1	1
1119	fd17f84c0f7bb7e9d98acc674a62e4e7	9.5262	0.353088	1.75214	0.201518	0.840294	1
1121	fd89e25764656eecc7e4fab435292d49	0.0241708	0.0232886	3.59591	0.00647642	0.994833	1
1122	fe095a7ec5462b372fc5bee490b7eae9	24.5561	2.73113	1.94267	1.40587	0.159764	1
1123	fe1ec2ea2d153dd69c96aa86bc37e2a0	9.32913	0.312696	1.81559	0.172229	0.863258	1
1126	fe89a0f2bc751cd41c11ef60989393f8	0.243728	-1.73488	3.5946	-0.482636	0.629354	1
1128	fe9c1b08a6860d5ff5781b189374e824	0.102312	-0.880162	3.5959	-0.244768	0.806636	1
1131	ff048520c1e547f44ba20361782582d9	0.0979732	-0.789178	3.59494	-0.219525	0.826241	1
1136	ffe405b2d59b6438774d7995220bd9cd	1.18045	-0.141685	3.41401	-0.0415011	0.966896	1
1	001727f3d1bf21e164ab98184da4afc3	0	0	0	0	1	NA
4	01b4282a100f607492962e893fd2ffa8	0	0	0	0	1	NA
6	026e1a52d206dcb235867a5ceafe95d9	0	0	0	0	1	NA
7	02742d12d6a724766127cc5118dc9360	0	0	0	0	1	NA
11	039529ccfb450728a014c4d051fcc055	0	0	0	0	1	NA
12	040a94f68121dff0284a23d9e3a9ad1f	0	NA	NA	NA	NA	NA
13	043b3af14f34755f571f3000447a0359	0	0	0	0	1	NA
15	048124ad334869b5a360393542b2e041	0	NA	NA	NA	NA	NA
16	0512d385cb2a178e76d1edc87cb3e594	0	0	0	0	1	NA
17	052e28a850d3f978df8e56457e0b468d	0	0	0	0	1	NA
18	0566daaf684d9481efe174332db671c7	0	0	0	0	1	NA
19	05b3388208b040560bba16c5e301eb9f	0	0	0	0	1	NA
20	062dff627e9392b9c35b3a0bd55171f7	0	0	0	0	1	NA
22	06af60aeef97af28264d49650618d6b3	0	0	0	0	1	NA
24	06b6b3429b984ff246f741e9543cba69	0	0	0	0	1	NA
25	06c7832329bd6b90cd13ffe6a0e2384d	0	0	0	0	1	NA
26	06e1b8a2f7bfba9df107f2c6785146e9	0	0	0	0	1	NA
27	06fe039e6c439c062fea71deda5adb84	0	0	0	0	1	NA
29	072142c591135fa80edc960ba04d8fb1	0	0	0	0	1	NA
30	079061cfbe91ff0d2c014bd28fb04d0f	0	NA	NA	NA	NA	NA
32	08340748d316ca45eda6c62c6a5df45d	0	0	0	0	1	NA
34	08726f9e3d2a0a0b0a089e6ebdcf667f	0	0	0	0	1	NA
35	08a327d752e8ab3711cb3075f4990e7a	0	0	0	0	1	NA
37	095d9d0c1dbb9e387ce99e0f5ccc9622	0	NA	NA	NA	NA	NA
38	0975743d8425b3ad0df682fe095957cb	0	0	0	0	1	NA
39	09d8b5a6a7f7128ad490d0702977232c	0	0	0	0	1	NA
40	09ddc2b3cbf4e651c17af8ad5688bd06	0	0	0	0	1	NA
44	0abdd42b8cd01a2c0d0aea7993b0eae1	0	0	0	0	1	NA
46	0ad35c34fa7f8f518c3216cfd6745d47	0	0	0	0	1	NA
47	0affba549bedaa2fb1e7695ee5e95f24	0	0	0	0	1	NA
50	0bb1ea24e7bd4a8bfa03413a7d971031	0	0	0	0	1	NA
51	0cde394cfab2d92d5445ac87f9cf10e2	0	0	0	0	1	NA
54	0d2583d7787819181ceb72b0d0bf2bfb	0	0	0	0	1	NA
56	0d603b5c7d60159d3cbe2f3ad8a58caf	0	0	0	0	1	NA
59	0e762e9da64556c5f1b859b1b53be7d8	0	0	0	0	1	NA
63	0f2770ee556e221708ab16233b9b7151	0	0	0	0	1	NA
65	1027864f82d05561e3b1270316da9155	0	0	0	0	1	NA
66	1047d3da7338353900aba53efbf10b48	0	0	0	0	1	NA
67	104bda7fb23fd5f8fd26776b50b1b594	0	0	0	0	1	NA
69	1080dc9e5a60dfff11dfb1d58429063e	0	0	0	0	1	NA
71	1121eceec7369b52fb179167bb5430d1	0	0	0	0	1	NA
74	1205a646d4a9187e05b7c22d4cd215f3	0	0	0	0	1	NA
76	1245ed23a55ad76149680e320589979b	0	0	0	0	1	NA
77	124a92e0b12751ccb8c277aa4594e00e	0	0	0	0	1	NA
82	12c72b4cce9c7e231f55f31967e2a7e4	0	0	0	0	1	NA
85	132b34001ae82efdb12beb4e0ffa4452	0	0	0	0	1	NA
86	136eca97e47fe2ffb83d915ad33552e0	0	0	0	0	1	NA
87	139ca9e8600a10e7515e6fd540f15a61	0	0	0	0	1	NA
88	143cec28a4587495fde1706ac0415474	0	0	0	0	1	NA
89	145b985853cd6df0d6261548b73993e7	0	0	0	0	1	NA
90	14dcede8391969bff667b9fb3184b840	0	0	0	0	1	NA
94	1576bbbed163a7df935be4c25e6d5deb	0	0	0	0	1	NA
96	15fbd01fcbb65605bb90e203ebc0c7e3	0	0	0	0	1	NA
97	166df5d3bbb477f4dba2db49864fba01	0	0	0	0	1	NA
99	16789ccace6f8286da14d85381ce4ec4	0	0	0	0	1	NA
100	16a16bacb6d8662ff111c154fb3d242c	0	0	0	0	1	NA
101	16b3f9f88707381ef4bf61505bf07454	0	0	0	0	1	NA
104	176ccac1270bcdd7c29b3bef7b57c26a	0	0	0	0	1	NA
106	17c676059ac9aaa84c3be3658f4221b6	0	0	0	0	1	NA
108	17dd8de712ec498a974d10d276c6f0a9	0	0	0	0	1	NA
110	18630130d765b62c5584087eab8b6283	0	0	0	0	1	NA
112	18bbc5936d03890bcdc72a81a6287b12	0	0	0	0	1	NA
114	191e424623d0bcab9b26622ecfd5ea8d	0	0	0	0	1	NA
117	19e49bf63ec8ca1d977e0b9dae9f79ec	0	0	0	0	1	NA
122	1b87059b8e9bec9b804c1d453cfd97db	0	0	0	0	1	NA
125	1c24eb5824d0213f9a357800c990bca3	0	0	0	0	1	NA
127	1caa7a725df075cfa4a7173bd78eb368	0	0	0	0	1	NA
134	1dcd593fa82b4889406932df1fc6a201	0	0	0	0	1	NA
135	1e2d21fa89cb7bfcc277d7a53666cdeb	0	0	0	0	1	NA
137	1e9ab9006570fed33d4de67c1307b331	0	0	0	0	1	NA
138	1eadf36bdce1a44f6c510c875aa9c722	0	0	0	0	1	NA
140	1f0ec414d672c93c27b848e3bc9a6304	0	0	0	0	1	NA
141	1f75efca7520ae615cbd8ce794c8abd7	0	0	0	0	1	NA
144	2046965685238ae46e4f8a2f69db5eed	0	0	0	0	1	NA
147	214238b67305165f8952b3f730c0c2de	0	0	0	0	1	NA
149	2188ac0b680091c77a4ba82f42b95580	0	0	0	0	1	NA
151	21c4c3975811eb36b71a6a2ed4544d1e	0	0	0	0	1	NA
152	21c51c695a87031720b93ab2b491ac16	0	0	0	0	1	NA
155	2228aab90956663f266bf9f1d0207ed8	0	0	0	0	1	NA
156	229d6f23a90964e0c9a5ad84c477fead	0	0	0	0	1	NA
160	2434a49694b7a0eab04aed72308ff794	0	0	0	0	1	NA
164	249ad0ea973ae18b7d3921abf5e6c8a1	0	0	0	0	1	NA
166	24e557daa4c09ea0c4e00fde79a55747	0	0	0	0	1	NA
172	2624831e243a851dd98d8a6b6f902cab	0	0	0	0	1	NA
174	265390c2ea14aad8ec89d9b8e41dd238	0	NA	NA	NA	NA	NA
175	2655ba2a27704e778529f0b762d7cf0c	0	0	0	0	1	NA
176	26792605d6e963cd98841588e2a13715	0	0	0	0	1	NA
177	26ad3ad0aea58fb9141b900e7b7f8489	0	0	0	0	1	NA
178	2711cb21009e234f63dbb445d17bbacb	0	0	0	0	1	NA
179	278cae9d5c10938d691924aa7b47f47b	0	0	0	0	1	NA
185	2906093ce4a99aa6bd0d0738cb25d932	0	0	0	0	1	NA
186	2909348242b4ee403fe74b76d78bde87	0	0	0	0	1	NA
187	2915480fcfaf34a995c58058eb5709ab	0	0	0	0	1	NA
188	2955216cdd1ed68f11cdcc7c23c3b8be	0	0	0	0	1	NA
191	2a99b3c54495d9e791710f56d7b25be9	0	0	0	0	1	NA
192	2aa339209a5b524eb7c6a1565b87115c	0	0	0	0	1	NA
194	2afb8266378e70c653513d7d24610de9	0	0	0	0	1	NA
195	2b1667b4fad38dfabf5dfcf1dfc18ce0	0	0	0	0	1	NA
197	2b7554adae79b54596743421dd26f507	0	0	0	0	1	NA
198	2c35a3816ed58bf513392482e0408f85	0	0	0	0	1	NA
199	2c3d70c8dbbd40306802f2490d72e28b	0	0	0	0	1	NA
201	2c522388759dbd6a7273da49a01df75a	0	0	0	0	1	NA
203	2d3200073f1fa1983811923034728478	0	0	0	0	1	NA
205	2dfd4d14f641a0085c05a9ff5f0a73f4	0	0	0	0	1	NA
206	2e823eef3d603f6bc67f963c14a56720	0	0	0	0	1	NA
208	2efb0b1756db3655ffb36f869579a6b1	0	0	0	0	1	NA
210	2f327e54596ccb4b6ab36414d32fc5d8	0	NA	NA	NA	NA	NA
212	2f8bb56a143bf2869d8aecbd34851e2c	0	0	0	0	1	NA
215	2fc4bf426981e293e16ab0111d7e0bf4	0	0	0	0	1	NA
217	30e8b24f0e138b5e3f256fc6d57dd8f2	0	0	0	0	1	NA
218	30feba02ae92d326e0fc6edccdf9b7de	0	0	0	0	1	NA
220	31710f04c1d3def7bfea4ec1a43757f0	0	0	0	0	1	NA
221	3172d9414ba6825aa023cf15bf9e1e86	0	0	0	0	1	NA
227	3237a9489e09960de9b9c84b497ecead	0	0	0	0	1	NA
230	325d9c2c4214897e0206bb3a86f7fe4c	0	0	0	0	1	NA
239	357920c0d27286d55932655cbc197c19	0	0	0	0	1	NA
241	35ecd15663780c905b48197636514978	0	0	0	0	1	NA
242	35f6878d8dbf018d48cd897c584f677c	0	0	0	0	1	NA
243	364127c6e391a4abaa2cfe317374705e	0	0	0	0	1	NA
244	36495985078d4ae4d821f20caddba1b3	0	0	0	0	1	NA
245	366f5d3b7084e3fdeead30c66bf32534	0	0	0	0	1	NA
247	36e065a1cc43dd646cfb89e1d952026f	0	0	0	0	1	NA
248	36ebfa61bb5ba15765f8bd91f9db1af8	0	0	0	0	1	NA
251	374d42d208278b0daae564cc3a7f84fb	0	NA	NA	NA	NA	NA
252	376804df0d5670216f7d622f9c2c04c7	0	0	0	0	1	NA
253	37a7479bdb4fde84347f672883906904	0	NA	NA	NA	NA	NA
255	38061dea4a36b2d6b3589a4d1ec0bd4f	0	0	0	0	1	NA
256	3827f46c935cbc100041507c54a5f3b9	0	NA	NA	NA	NA	NA
258	3846e3be5f10e81f0d1253bc4965af75	0	0	0	0	1	NA
259	3860063aba161a6a43d9ad5187638323	0	0	0	0	1	NA
260	38744158690df938a887caa22f3cc2e9	0	0	0	0	1	NA
262	3998f4716baae95a5cdd75a57f3a2b26	0	0	0	0	1	NA
263	3a09c391b4aad7ab67c8eb80e75b9655	0	0	0	0	1	NA
266	3a582b90fca7c84998c9b6b79d926330	0	0	0	0	1	NA
267	3acd5cdfef79164b66d65c2085104ab6	0	0	0	0	1	NA
268	3aee59e786deb814550928381b318052	0	0	0	0	1	NA
269	3af7dffcdf2483c13d78ca14b43b92af	0	0	0	0	1	NA
270	3b15576cc0187a658fc55de04f454f61	0	0	0	0	1	NA
276	3c4f751ba591915bd679ad5cb10e8106	0	0	0	0	1	NA
278	3cc8d797db9ff271e9174566e9f3abed	0	0	0	0	1	NA
280	3d3f0f6a8a938a9b7acd8a1936c68cbd	0	0	0	0	1	NA
282	3dd838c10eb433ec35372b88fa5e78f9	0	0	0	0	1	NA
283	3e06f1f298b47140fe0d8e9b4f092d54	0	0	0	0	1	NA
284	3e134f38191e32a06cd8d8efab7fd91f	0	0	0	0	1	NA
286	3f16e91964e52012fcd250558f2e0407	0	0	0	0	1	NA
287	409ed50bdad0bcb08eaba3f59452cd77	0	0	0	0	1	NA
291	41cd6ac4eb17f1c98c6ca14f0421fa36	0	0	0	0	1	NA
293	41e93e1ef5510dcf95619a394bb9412a	0	0	0	0	1	NA
294	4223bcd67a272248e40cec560a056941	0	0	0	0	1	NA
295	424645418f113f998733f453b02350b4	0	0	0	0	1	NA
297	42b37b99854bf3a7ff04a1ad1e935a8f	0	0	0	0	1	NA
299	42eb07cf3c01cdacfd894df4ac668afe	0	0	0	0	1	NA
300	4338c47a61dcaf5497a47bf00ab1a6a8	0	0	0	0	1	NA
301	437a05973fb048aab36c35568b3e8f04	0	0	0	0	1	NA
302	43b0214139037bdbe486528c34d2ef7d	0	0	0	0	1	NA
304	4407803f2fd3a9be9c745c9211b687db	0	0	0	0	1	NA
306	44a5f4bfb363d36840c5060637bac80f	0	0	0	0	1	NA
307	44db94c45b820c7d269679115a91866f	0	0	0	0	1	NA
308	451e6a0dec58967fd638b3069221fb3f	0	NA	NA	NA	NA	NA
309	45293dcbd39377b3248d2f4c59961e49	0	0	0	0	1	NA
310	458144d1cdafcf483dea70484fdb68a5	0	0	0	0	1	NA
312	45ed37ad37d55add264fe9ca2ff7c0ca	0	0	0	0	1	NA
313	45f7772cb215a8f9d81b3528566e8e7b	0	0	0	0	1	NA
315	46bba58f7618f01c4f42cacc203cb714	0	0	0	0	1	NA
316	46e74bce8e6f68793aeeda8672d94887	0	0	0	0	1	NA
317	474cc1797fe629ec668234e3f3efcf57	0	0	0	0	1	NA
321	47e0e1d94696e4332cf00e358803936a	0	0	0	0	1	NA
329	48af36c99ada8117638fc732ef844ffe	0	0	0	0	1	NA
330	48c5785d5c87d191eccf9ae353befba7	0	0	0	0	1	NA
331	48ecb063354c6d4a1513641a06c5b4b9	0	0	0	0	1	NA
333	4a45a18a3487228ffc006e5edf82e07b	0	NA	NA	NA	NA	NA
334	4a4e4feb4277cbfd2bf8459c62e238ca	0	0	0	0	1	NA
335	4aa9738060086146954dec09345f511e	0	0	0	0	1	NA
337	4ac662703e85d10a598bc746dbc4c77c	0	0	0	0	1	NA
339	4b2747c5cbe96689e98425a149b7d24b	0	0	0	0	1	NA
342	4b73165d1e94d6704a1c7e03ce4a2b35	0	0	0	0	1	NA
346	4c5f44d8470975e1057f0fecab7be9e2	0	0	0	0	1	NA
348	4cefaf5934618a2acd8939338470c9a9	0	0	0	0	1	NA
349	4cfa15b5d9da4c03cbf4c375b0629161	0	0	0	0	1	NA
351	4d2d2eedc1a4d4083dc432f7b5b39a2f	0	0	0	0	1	NA
352	4d41dcb3aa412ac7b6af7f7b5777e108	0	0	0	0	1	NA
353	4d4e3b41d6f325d605ca84567123ea64	0	0	0	0	1	NA
355	4e2334c5299ade1365fc057bb7f8e340	0	0	0	0	1	NA
356	4e6dcf6fb53955d15772d933a524e8b7	0	0	0	0	1	NA
360	4f8120beee6f44729bb6af4e78a144e0	0	0	0	0	1	NA
365	50c1f425ebca7f137dd45b6fff56476d	0	0	0	0	1	NA
372	52cb7105cede286a9b25ae81e8fd59f9	0	0	0	0	1	NA
375	53618ac533887ed80f4edc068f9901e2	0	0	0	0	1	NA
376	53da2b146fcbc0a0135f6fd747bd8f4b	0	0	0	0	1	NA
378	547bb5e2d5270e200cb1667b1f10090b	0	0	0	0	1	NA
379	548f593aa0b9794f5a2a1cd496b2c157	0	0	0	0	1	NA
383	553ac02408e1664222319516144cc06d	0	0	0	0	1	NA
384	556c1c830351bb5b6a2de69519bf9c6e	0	0	0	0	1	NA
385	55780629f43a365150665b9f5e5c2967	0	0	0	0	1	NA
387	5594e20da8256b5e1eb31895a54914b8	0	0	0	0	1	NA
389	55eacbd31f855b42cc3bd9f957b7b945	0	0	0	0	1	NA
392	5625aa6448cab774aa7c87952be7bfbb	0	0	0	0	1	NA
393	56323dee55d0d22acc61320d506e5b4d	0	0	0	0	1	NA
394	568c6a7f25ecfea75559f04049980aad	0	0	0	0	1	NA
395	577a01fe3a056f3273dac3ef9248b355	0	0	0	0	1	NA
399	58098b65ac9e163b6ab5ec2f0d14cdd0	0	0	0	0	1	NA
400	58b2ed7f27527b053c1078fc733a2ad3	0	0	0	0	1	NA
401	58bdc6728569eeab179805a0b1c0be0f	0	0	0	0	1	NA
403	5969900c772aa19f737b0421d2641aab	0	0	0	0	1	NA
404	59bf79f9cd48f65de52ed6453143855c	0	0	0	0	1	NA
406	5afc3e365b04fc8d1d4622aa71d002f6	0	0	0	0	1	NA
408	5b4c17cafbc7ec81e5f7511c0f7d0157	0	0	0	0	1	NA
409	5b8de810233509d46e794e65f18f612a	0	0	0	0	1	NA
415	5cca195f997a98310d457ba35fa64da7	0	0	0	0	1	NA
416	5d3c75a7acedc966541a4bb9d906985e	0	0	0	0	1	NA
418	5d6b0516dfd5a47e4d6e2be4f5957985	0	0	0	0	1	NA
423	5e9b5b0350322533e2ead5efba60321d	0	0	0	0	1	NA
424	5ea1fa72114dd7d3212c66e3918bff22	0	0	0	0	1	NA
426	5f6dbe8f4f4d0591ec0129a42c126ba8	0	NA	NA	NA	NA	NA
427	5f7ea9a4c447b9d0010e2ccb2e24edbd	0	0	0	0	1	NA
428	5f95935af43574c6605a6ddbbba8ab55	0	0	0	0	1	NA
429	5fdc940759d67910670f75d2965ecd34	0	0	0	0	1	NA
431	5ff86de358d40f245549f97c97f04ca2	0	0	0	0	1	NA
436	6137fe63772ea864cd8caa1be695f6b5	0	0	0	0	1	NA
439	625be39b3a6a308e7cd98388d1cd1aaf	0	0	0	0	1	NA
444	63135602eabe056a100ac4b4e5d20f88	0	0	0	0	1	NA
446	636596bbd91d1d732691b5055c62c8d7	0	0	0	0	1	NA
447	636c3318cc223ad324bbbd19531552a0	0	0	0	0	1	NA
450	64b2ec53f751fef10b158a6f9b3de4c1	0	0	0	0	1	NA
451	64db7caa686117d25e44ce7d384c373c	0	0	0	0	1	NA
452	64f9c7b7f224770432814781f39a2a0f	0	0	0	0	1	NA
454	65a3a3ec93beb2cc88e5d045e1e3e8bd	0	0	0	0	1	NA
457	65cfd32b2a1a69f2ab84e7a6059aadd1	0	0	0	0	1	NA
458	65eaaf61acf5b84d3f2aed6a2400bb21	0	0	0	0	1	NA
461	66925ddd0fd9f6db845a18202153d47c	0	0	0	0	1	NA
465	678df62f511545a794b23e9adb6c1ca0	0	NA	NA	NA	NA	NA
466	682403d4e593845db30cc21a414bf19b	0	0	0	0	1	NA
467	69163151988194a8029f77daaf1dfd4b	0	0	0	0	1	NA
472	6a2f6b06affa8f6eea20b1d6a3a7afc5	0	0	0	0	1	NA
473	6aa1ea58729617fc8bd2229f1a380b7e	0	0	0	0	1	NA
474	6ad5818d9f1718a5d9296d33414c6526	0	NA	NA	NA	NA	NA
478	6c6f14fe91943da8b0243721575719d8	0	0	0	0	1	NA
479	6c807c2fd468cd8ebf705f7a0aa766f0	0	0	0	0	1	NA
483	6cf837a984b30bfedd01065c796d3c5a	0	0	0	0	1	NA
486	6e5d974ba9b960cb580094993d36011e	0	0	0	0	1	NA
487	6ec25000de3019ed04d59697fccafe04	0	0	0	0	1	NA
488	700e29c35860edc291efbe1e2cedf2b4	0	0	0	0	1	NA
489	704998f574469f19f7819ab74c7ce8a4	0	0	0	0	1	NA
491	70a0a9d856dc866b2ef591bde906cd40	0	NA	NA	NA	NA	NA
492	71150598fe681f826652b1486af4291b	0	0	0	0	1	NA
493	71edb77469cd038fef00ecaaca51e735	0	0	0	0	1	NA
494	71f76af56cac162a218633e766fd3ff3	0	0	0	0	1	NA
495	721ba21d2d03a14dcee35fe73a4d0455	0	0	0	0	1	NA
497	725873a359b4254f3aa15a1b85f0481e	0	0	0	0	1	NA
499	72b5f6b608f7918d261fe7d3d084fd48	0	0	0	0	1	NA
500	72dd85e51032e0bc190b5f5df8a8664c	0	0	0	0	1	NA
502	734d25761c668dfadaec427ec4236fdc	0	0	0	0	1	NA
504	73d6ac800690a92aa31e36593c91648a	0	0	0	0	1	NA
512	76df227bd7a0bb30b7180fc47c697e4e	0	0	0	0	1	NA
514	76ed4fbd4aed0d1affcdca2728c8f90f	0	0	0	0	1	NA
515	7786b4b6842432bcdab732d4f902abdd	0	0	0	0	1	NA
516	77bb455857fed1f30f3eb28424de99a4	0	0	0	0	1	NA
517	77f5677535cca56bf417d7cfa482e3cf	0	NA	NA	NA	NA	NA
519	7842a056f12d9bf52e4d51e971da459a	0	0	0	0	1	NA
523	785dc05f500b10e1e336f42ea1142238	0	0	0	0	1	NA
524	787f694f2a70e92fb1af9aef27f620bc	0	0	0	0	1	NA
526	79263a834a4347e20748bc3a07b390fb	0	0	0	0	1	NA
528	7a4d3f66166758f0085cbb458d1a52f7	0	0	0	0	1	NA
529	7a63dd92f857b575922ae6ad2a6df8c1	0	0	0	0	1	NA
530	7aa0d9feb5227adcb5ad8754691a05c5	0	0	0	0	1	NA
531	7ac9d7b49c739dc197ea3c578fd5f1af	0	0	0	0	1	NA
533	7b0b601e1447cfe717fd59b916004d6d	0	0	0	0	1	NA
534	7b4687f7aec36bf0584e3b10fd20ab27	0	0	0	0	1	NA
535	7b5c55f1c9d08ef795fc5378c712a8ba	0	NA	NA	NA	NA	NA
538	7b9a7a626be8c54a11945492fdb3065a	0	0	0	0	1	NA
545	7e7aedc08912be66e7749f772ff93957	0	0	0	0	1	NA
548	7f5cbd932305cb2eb5283378bab6643e	0	0	0	0	1	NA
553	813a9480ee085d6b6d7eb750749b2f22	0	0	0	0	1	NA
556	81eefa70a9b86363b687bbadf3b66c23	0	0	0	0	1	NA
558	821d49e09285669c76e0d20d5c4f6fb4	0	0	0	0	1	NA
567	83b171555b7e37a871555ac63596932f	0	0	0	0	1	NA
569	843568dea87012addc38e5df8e0d155e	0	0	0	0	1	NA
571	84989e994a96a325a91721b6cf8a28d3	0	0	0	0	1	NA
574	852fe4a618d0965a4e8c9e4da8f9a3e5	0	0	0	0	1	NA
577	859cc28fb0c59c7a71013bf82159a012	0	0	0	0	1	NA
578	85a9443451d5019aa028100fea41ccd7	0	0	0	0	1	NA
580	861340b4f2f197de177a1590d3f3dc40	0	0	0	0	1	NA
581	8614e0d1b6a22b721eb0e246c97f3618	0	0	0	0	1	NA
588	87940ffc1c4e0da127a283de169fc40f	0	0	0	0	1	NA
589	87b654bafd99337045c3dc00a36d62e7	0	0	0	0	1	NA
591	880ff09d312cb4d1de8c73838cf6c083	0	0	0	0	1	NA
592	8849b3d879d1d521eba5c1c97d17ba49	0	NA	NA	NA	NA	NA
593	889ab3797d4e6e2f7b4976258700f83b	0	0	0	0	1	NA
596	89a5a77c2d60a33a8e5df5d736eb5810	0	0	0	0	1	NA
597	89cebcd00bcce646fb0275c7fac6378b	0	0	0	0	1	NA
599	8a59490ae4a27575260225b3f23561e3	0	0	0	0	1	NA
600	8a59e5e9f706dbb74501adff34c8dd2b	0	0	0	0	1	NA
601	8ac26b294c892e85a161979d01f5a780	0	0	0	0	1	NA
603	8b109936171acea1dc236877c163f186	0	0	0	0	1	NA
606	8b94a66ecd71579903c99c4094d000c3	0	0	0	0	1	NA
607	8bee9c6131545881379878308ef17ba6	0	0	0	0	1	NA
609	8c1f3fb2e78aebb1f34b0574f883f4e2	0	0	0	0	1	NA
610	8c84acee7474460bf88991c7f19607ab	0	0	0	0	1	NA
613	8cc3498eb3753d0303cc5bd2cf8b5df1	0	0	0	0	1	NA
614	8cc5a8592e810ab5421f13297c2ef898	0	0	0	0	1	NA
621	8e40ced7e0fafcdb90a71d17603eb625	0	0	0	0	1	NA
625	8f6ffdc45057f5e47e0035c851059405	0	0	0	0	1	NA
627	9090ce58c8fff619fe2b883ea2f99192	0	0	0	0	1	NA
631	9111842a8fdf49d63af99b8de8432c9d	0	0	0	0	1	NA
633	92a9a545a63253197b0e29cf85289276	0	0	0	0	1	NA
636	9331c450ccf12ec33b9ff4d9a2b5c504	0	0	0	0	1	NA
639	93de1fc943fa68bc78f52d2e17573305	0	0	0	0	1	NA
640	9413ab65a3960d5545aa23799cee148f	0	0	0	0	1	NA
642	9486bd2c3f10e6e94240a928de483150	0	NA	NA	NA	NA	NA
645	94a9dbb12a950f19e97d5789be92f782	0	0	0	0	1	NA
646	94ee575e373e0eab28842c8fbb752647	0	0	0	0	1	NA
648	953aeba8b24acb9ee4bf2c6dbc289bfd	0	NA	NA	NA	NA	NA
649	9542dce945444c871a038c4fce68ed65	0	0	0	0	1	NA
653	9700175d6db51ee962de76a5866183b3	0	0	0	0	1	NA
654	976a6c3b06ccd855312f81f23c049f71	0	0	0	0	1	NA
656	97a228eeac23f96b6e8dd4ce9495b865	0	0	0	0	1	NA
657	97af696ad96ceb598c731d77297e77a6	0	0	0	0	1	NA
658	97b7ba107899b99aa2790ac5c26c9942	0	0	0	0	1	NA
659	97d79c2f9919ca1278392d1688a1b7aa	0	0	0	0	1	NA
662	981c885ea75749cff0122e9c856fabd0	0	0	0	0	1	NA
663	982f5529946fcb7d033563cc13d032d6	0	0	0	0	1	NA
664	9874b952dc62492741fbb609c5ee0ec2	0	0	0	0	1	NA
665	9880c7caee0f8b9b1cde26e529e0c64f	0	0	0	0	1	NA
667	9894d9c9e30c524e700ff9d18e5cc667	0	0	0	0	1	NA
671	993ffddcf34cd3b950e6d3ac46e2968f	0	0	0	0	1	NA
672	995422834f68f27c40fc79c08641a07a	0	0	0	0	1	NA
675	9be505ce74fedcd37e2792c0d7ff027c	0	0	0	0	1	NA
679	9c51d9010e9d677bf0841e0efc59af70	0	0	0	0	1	NA
680	9c93aeb8bf561cfddd2a08b7ef5187ce	0	0	0	0	1	NA
681	9ca514468ec1843439c75dfcfca909db	0	0	0	0	1	NA
683	9d1a1466f9173b14fd221fe725db1e38	0	0	0	0	1	NA
684	9d438b7b9a106ca57dafb27c9088c1af	0	0	0	0	1	NA
685	9d56dcba980e2b714752e6a55c25eb99	0	0	0	0	1	NA
689	9dc7224270157224335aec717cd8a782	0	0	0	0	1	NA
690	9e1a3985cf5eff27fb107fe5f2b79586	0	0	0	0	1	NA
692	9e5959efce16188acb9ef77b51d2b560	0	0	0	0	1	NA
693	9ed0784e15ebf2fac85e59676c3a2291	0	0	0	0	1	NA
694	9ee482906295d57fcabb4456844b561b	0	0	0	0	1	NA
697	9fbceb9ffa17c6b2d177a5d19822c25d	0	0	0	0	1	NA
699	9ff577c3fb2f44e128353c10f9804434	0	0	0	0	1	NA
700	a06da8e9802be74f8c793f1131dfc4cd	0	0	0	0	1	NA
701	a070b3a069d7e99194d63474dcacec3e	0	0	0	0	1	NA
702	a07a6bdd098c154530af675844ecdac0	0	0	0	0	1	NA
704	a1378591e5ddd7ad4dc1d7aa00322c6e	0	0	0	0	1	NA
705	a14b7d8f52267163f64a653b8109421a	0	0	0	0	1	NA
706	a1648b6fece0ae68522472206ba68303	0	0	0	0	1	NA
709	a19073fb7a2407ae59dffe1433b8c5d6	0	0	0	0	1	NA
710	a1de309c9c3644c5ee52fbe824a4827f	0	0	0	0	1	NA
712	a2cb0279e8ac361a86cc0b6e1ab4ca22	0	0	0	0	1	NA
713	a2d7a809c98a6115371d01fddb664b4d	0	0	0	0	1	NA
714	a309f335c1546a87b0aa28344731ad79	0	0	0	0	1	NA
717	a3b976df8e62654c234e2bee22afbb96	0	0	0	0	1	NA
724	a61785441323b3f0e79fb077fd948490	0	0	0	0	1	NA
726	a687b4b68df6a34620c4d9d019ee119b	0	0	0	0	1	NA
727	a6a01c58fb84e0f8e44dbfea12b2235a	0	0	0	0	1	NA
728	a6bfcccbfe181c0875bb0caa33a1c7ea	0	0	0	0	1	NA
729	a720de63e2dd116e83a70c387b0998c2	0	0	0	0	1	NA
730	a72c981083dab1cfec2a54b56f61978c	0	0	0	0	1	NA
731	a7317600d51520a4428a4fbe255a547c	0	0	0	0	1	NA
732	a803b6e460aea99f7cd016e6b16b9140	0	0	0	0	1	NA
733	a84602b4132a69ffd4117d3c599ca4e9	0	0	0	0	1	NA
734	a876485008adca328eb3e113a53bb236	0	0	0	0	1	NA
737	a8d1852179d88e7be3f8844795fb9935	0	0	0	0	1	NA
742	a99d6722d87e3d1e18e059781afe357d	0	0	0	0	1	NA
743	aa52b88d27601e7415c5a711cf25b159	0	0	0	0	1	NA
744	aa59d464f922cda576d969f1c65c44ef	0	0	0	0	1	NA
747	aac0232b5bf6fbda83b465dab326bb49	0	0	0	0	1	NA
754	ac1bf9f98564a7bc33e135bff2e8dd06	0	0	0	0	1	NA
756	ac477dec4fb2ae2a501e8ac4c00f009c	0	0	0	0	1	NA
760	ad3557a52f6118a2828719409cb00437	0	0	0	0	1	NA
761	ad4e1e10dc52e9489a2e74a08abae055	0	0	0	0	1	NA
762	ad5e76a44501f180072a0bf7330048e9	0	0	0	0	1	NA
763	ad5f8fecc67c4af2440ca2c2ed9d540f	0	NA	NA	NA	NA	NA
764	ad6d5c3393584abefc2b05687e7c3426	0	0	0	0	1	NA
765	ad91ae8ab51fa9b7a73838b2e4946884	0	0	0	0	1	NA
767	add3f1f57fa0f4f774b6ecbb371bda88	0	NA	NA	NA	NA	NA
768	ae891e9303eb053b5c1f40ff6a9b83f3	0	0	0	0	1	NA
769	af174667692c6276352a17a1f998cdcc	0	0	0	0	1	NA
770	af1b0836e8cca110614a7bdc6502a796	0	0	0	0	1	NA
771	af36eb6aeee866c78d2bc47f2c14a9ab	0	0	0	0	1	NA
772	af886c0a2c0ed05480dd0ee03b8941c2	0	0	0	0	1	NA
773	af9d130d376b4b0acea24a193cc01b85	0	NA	NA	NA	NA	NA
774	afa858d676ab02b8e7bbdea1395d3861	0	0	0	0	1	NA
775	afd50e3dcb2948aa4393b6892fa8a6c2	0	0	0	0	1	NA
776	afe556600b4c38bfc60e7af46072136b	0	0	0	0	1	NA
778	affc39c8eaf2b9f87d4a404e72b52ba7	0	0	0	0	1	NA
779	b099d7196bcf7c280f8416ab1c2f27df	0	0	0	0	1	NA
781	b167b7265f0a28da3cd5bdc1aae5e1c4	0	0	0	0	1	NA
783	b172ab8418d54d631c8bad3c3c6fff7f	0	0	0	0	1	NA
784	b193bb8fee3d7dfe0c298ab53a32b1b3	0	0	0	0	1	NA
786	b25e05ff8e66579ce4968b821a09c2eb	0	0	0	0	1	NA
787	b26d5e0e7a787749ef153da7cba3cfb3	0	0	0	0	1	NA
788	b2da2aa5d37cf1cef65ed7a22390e5a6	0	0	0	0	1	NA
789	b2fc38f1c605c159ee2a686e1b2f0fc1	0	0	0	0	1	NA
792	b346ad6bfebe5447d759491b2ae4a29b	0	0	0	0	1	NA
793	b380fc8440a0bfececf28e62485bd49a	0	0	0	0	1	NA
796	b43840ab7898ba697c00a617a629cfa4	0	NA	NA	NA	NA	NA
798	b46448e7f2e439b2fd12ad208da7015c	0	0	0	0	1	NA
800	b4aff03c2a954148d7b14678fad098a4	0	0	0	0	1	NA
802	b4ef6ec5015dc3e82e32948d77c4f0fe	0	0	0	0	1	NA
806	b56d1951268c649df3767e422e0c2c2a	0	0	0	0	1	NA
809	b6106c9a26bd36aae9303e0c0305add8	0	0	0	0	1	NA
811	b629aad91aab85e655d4339cd61df8b8	0	0	0	0	1	NA
814	b69f008cdc9ab50cad85794324bb3bc9	0	0	0	0	1	NA
816	b72f6041a1508d1e3e416ff0fdca13e5	0	0	0	0	1	NA
818	b7ce323ad7c9eb99153b3691b4243806	0	0	0	0	1	NA
819	b7d058bcb7893623b820bc00fa98e0a0	0	0	0	0	1	NA
824	b9f38d6583370ed908c52966d158db3e	0	0	0	0	1	NA
825	ba31ce91c2153f437e3fe82a0264f025	0	0	0	0	1	NA
828	ba7d9252063ea5e099e2ca00b44251f3	0	0	0	0	1	NA
830	bab63ad524ba20c7fc1379a604651f7b	0	0	0	0	1	NA
832	bb03d25cb485c884a14a56c7ecd50a8a	0	0	0	0	1	NA
836	bb76377b5fafec066d54ba52905dd627	0	0	0	0	1	NA
837	bc5ce36c53710599a2f60a8024b4c0df	0	0	0	0	1	NA
838	bc6fee389bb7d202258fc4bafa0e618d	0	0	0	0	1	NA
839	bcccaa62369af34290d97800ec7518fa	0	0	0	0	1	NA
844	bdb6fa89617d59c01773f24b0f597d8c	0	0	0	0	1	NA
847	bdf724014e151a7ab7ead822be8631ba	0	0	0	0	1	NA
848	be0e9bef0432c4b7341a8a612945dc6d	0	0	0	0	1	NA
849	be2b1eabb972e9c4ded9928689e5afcb	0	0	0	0	1	NA
850	be50be58c3dd4b078edc453bfd95f836	0	0	0	0	1	NA
852	be6d8ac3fbf7645603dec5c074b3e255	0	0	0	0	1	NA
853	bf00fa4e0f79ee58ba7229a892df5ca5	0	0	0	0	1	NA
860	c213171ee60b605dd6074eae95682596	0	0	0	0	1	NA
861	c268ae8507d6e74a585b036c33cbb710	0	0	0	0	1	NA
865	c37d9c9ad25874294400b3883328dcec	0	0	0	0	1	NA
866	c388666312d804dca41052fd90431449	0	0	0	0	1	NA
867	c44cc3248d547ee64adc880c17952eef	0	0	0	0	1	NA
868	c472f5a9a03ca374a4fdd77ec8f2909b	0	0	0	0	1	NA
869	c4ddec6bd5780ae24986a0cd257c7243	0	0	0	0	1	NA
870	c50aa3d6c14b89a9f92281b2d92cb7d2	0	0	0	0	1	NA
872	c61c77cccf4963b7e38db9e16eb7e79e	0	0	0	0	1	NA
873	c61f48a2bdcaef9c669aea839da42140	0	0	0	0	1	NA
874	c63338c01a561c28abe0c2180f57971f	0	0	0	0	1	NA
877	c6c2424654cc1a9c0c18cc32c3434b74	0	0	0	0	1	NA
878	c75ec97a0c3a73b428da6a3bfb4f0406	0	0	0	0	1	NA
879	c76ba8d443c6cf2eb71de1ac60c9ec38	0	0	0	0	1	NA
884	c7d9a9854b7582f2ced5628f59657352	0	0	0	0	1	NA
888	c8568bd4edeb8f825f98b4aa11692eba	0	0	0	0	1	NA
889	c87d6f72f6a53f10f89ed4914ee9b6e3	0	0	0	0	1	NA
892	c8c4cda7a01284fc68fc85e95cad10b2	0	0	0	0	1	NA
895	c9ffaabdbc6f48bdbac4143a22ff6bfb	0	0	0	0	1	NA
899	cb5603b0f712175c96d9709c3b7e9724	0	0	0	0	1	NA
900	cb84c8f716b910909ceed989a1c78bef	0	0	0	0	1	NA
901	cb966cccc504ea8cee649de74b1168e3	0	0	0	0	1	NA
902	cc42da7b8f349b6d20d6c55e1d68a2c8	0	0	0	0	1	NA
904	cc6875b72d7dcc0d41b43e51a412f039	0	0	0	0	1	NA
905	cc7e400ea71bd1982b729dc0507d97a8	0	0	0	0	1	NA
906	cc9e847a8666a6bdbbe1ce86f4a33efb	0	NA	NA	NA	NA	NA
907	cccc91e7cf4342f3a162e4580bdd6648	0	0	0	0	1	NA
909	cd1bbaace6b3a2d3172eba02cefa3daa	0	0	0	0	1	NA
910	cd3000cba71e893d16d202227eae20c3	0	0	0	0	1	NA
911	cde5da02d4f31510179482c7e8e07111	0	0	0	0	1	NA
913	ce68aa4a8d6575a22138ed25e5869ab0	0	0	0	0	1	NA
914	cec5012c2beb9b481d132ff4a63353bc	0	0	0	0	1	NA
915	cfe004b28ea445725c47eec9cd2b0ef3	0	0	0	0	1	NA
917	d02a0d575629a9919b35e0d4aaf984e9	0	0	0	0	1	NA
920	d175bb737700aa62060d7e7f0cff179f	0	0	0	0	1	NA
921	d1bf52dec19d0d6cb4f5ff6d90ce3b9a	0	0	0	0	1	NA
922	d20fefa7f4386012a80658b4fc5f41e2	0	0	0	0	1	NA
924	d296c5e514dfe3cf4aa92c03a9229f0f	0	NA	NA	NA	NA	NA
929	d2d233b09154d457f9aaf1150f0b59d0	0	0	0	0	1	NA
933	d37a0750e8e6d2aa8c4f8e1c8b9d3959	0	0	0	0	1	NA
937	d445ff996199eee3c490949cb29cb28a	0	0	0	0	1	NA
940	d4c108149319ef856dcded7fce296753	0	0	0	0	1	NA
942	d55e1e20a9a6044cf0778bdad664f0e1	0	0	0	0	1	NA
943	d580beccfc21a0b063c20b5b1845691e	0	0	0	0	1	NA
944	d585c3d62db3372433f6a591dc132bba	0	0	0	0	1	NA
946	d67029f9a55d2e9a6fa9fcdc3f756070	0	0	0	0	1	NA
947	d6da3d9d8506deca07724826515e04da	0	0	0	0	1	NA
950	d7036915e127d783e6ce3e7b69336df8	0	0	0	0	1	NA
951	d76853cf42f737ea6c6e8e5ee5e268cb	0	0	0	0	1	NA
952	d768cf92e3a92efb08909132e8a93749	0	0	0	0	1	NA
954	d863662418e224225f44c3dd28eae377	0	0	0	0	1	NA
955	d8e6a8de8c119e6e0235ddee245482aa	0	0	0	0	1	NA
956	d941b1b5072d052bf11eeb675daf1727	0	0	0	0	1	NA
957	d94699b618c9b4e48a706b4229713135	0	0	0	0	1	NA
959	d9984f200e48e7a091c4879aabe7192f	0	0	0	0	1	NA
961	da1f0a3bdfe6de37361ab19d8a41afac	0	0	0	0	1	NA
965	daa280153d9eaf6c09a0ce0bad2d6b36	0	0	0	0	1	NA
966	dacfb1f8470fe054efd3e594061e2c4e	0	0	0	0	1	NA
967	db7662968b03773a79ce26434d89dced	0	0	0	0	1	NA
969	dc8923154f2250e5a6865d9eae5ade7f	0	0	0	0	1	NA
970	dcc139cb6b6535098ac3e78575e03b5c	0	0	0	0	1	NA
971	dcd4c83edeff6c86cee3821200080f92	0	0	0	0	1	NA
973	dd007220cbb65cf809de0b54e2d60767	0	0	0	0	1	NA
974	dd2ecd70443c9dccd91b705f7549b038	0	0	0	0	1	NA
975	dd491ca5c532f1c86f933e44c388342e	0	0	0	0	1	NA
977	ddb7cec0479e9c2821679cd57be063e0	0	0	0	0	1	NA
980	de7162e14a725428e016b3e9d235e1f7	0	0	0	0	1	NA
983	df6e1cebb97b4c73e3b8fe5ce3a1b942	0	0	0	0	1	NA
984	dfbbc3a199d0a1af0e43bd4d61021ce5	0	0	0	0	1	NA
986	e05ccb376bcb2183a02d5c52ee36af97	0	0	0	0	1	NA
988	e07140a3b0661e888c03767627911652	0	0	0	0	1	NA
989	e0842bd12d7460e4fb661afca2e6d75e	0	0	0	0	1	NA
990	e0dc2e39ea29e2cf72cdf462184165d9	0	0	0	0	1	NA
992	e118a3caab8ae2cc4b489b967efdcfc6	0	0	0	0	1	NA
993	e12cdb7c82ffee009fe20e6a0285f079	0	NA	NA	NA	NA	NA
995	e19e63222a75b0f56511bb308f0cc162	0	0	0	0	1	NA
1001	e2e41a78a657cd70d2348ead68a77e29	0	0	0	0	1	NA
1002	e31db56a568d697dba4dbcae2de433db	0	0	0	0	1	NA
1003	e37ff43373b8dcae076e6fc40ce850fd	0	0	0	0	1	NA
1004	e3a086a60bf6c2f2e1477d21b213d2e9	0	0	0	0	1	NA
1005	e3a4d36e2a3e62c40adea20bb78b9bfc	0	0	0	0	1	NA
1006	e3cf480419b141d15b5212f49ff9a72b	0	0	0	0	1	NA
1007	e3eeeaebf53228275eb1933b0ac24d74	0	0	0	0	1	NA
1009	e4502b3d3128dcc13e6b3de96804b145	0	0	0	0	1	NA
1011	e51b30b9420368a14251d34e767d8002	0	0	0	0	1	NA
1013	e5f0987b7c9faec1b1b81ea815ca8283	0	0	0	0	1	NA
1014	e65fbd0934052371017fdad51a76f4b7	0	0	0	0	1	NA
1015	e69fbb9e45f8fe2477e92276da1cdc6e	0	0	0	0	1	NA
1017	e6f36216f4a5c3df49316359f0b8e185	0	0	0	0	1	NA
1018	e7e4c249b16f445b4413d3772e1e5dbf	0	0	0	0	1	NA
1020	e83c77c0c6bfcd8aac05aa9f03a9e922	0	0	0	0	1	NA
1021	e8494fae9804493eb1d60fe4c0218636	0	0	0	0	1	NA
1023	e850930ede23faa528ad2da7e546c3d5	0	0	0	0	1	NA
1024	e87fc5887b06f4846a0005a42ff58751	0	0	0	0	1	NA
1026	e919848433f0166aebf789378e19b25b	0	0	0	0	1	NA
1027	e91ee674acea15576046fa1356779be0	0	0	0	0	1	NA
1028	e952e68337ffaac2989b0fdf212ea9d0	0	0	0	0	1	NA
1030	e9a7f5b073d8536cb6b418d8c0983a06	0	0	0	0	1	NA
1033	eac12f4f4a1e37ddf2b64756b3112a81	0	0	0	0	1	NA
1036	eb28c9cbe8a1d3853bfa5dc6e4067bd0	0	0	0	0	1	NA
1037	eb35162373bf51e5f667115bf5d0f1fd	0	0	0	0	1	NA
1039	eb93d7b947da65335a9b44fd980d7a63	0	0	0	0	1	NA
1040	eba1c60eaf6533ba7a5303d7c7dad11f	0	0	0	0	1	NA
1041	ebc6206621f5ebd2f8f9d015f6dd2830	0	0	0	0	1	NA
1042	ec18cdfb6239407e12ff9e176bf60bee	0	NA	NA	NA	NA	NA
1047	ec827576883a1a4a8d9509c5f72c8d5f	0	0	0	0	1	NA
1049	ed0fbb789dc3725489c66d77d9f625e8	0	0	0	0	1	NA
1050	ed49b68beb06ea4ad84ba8bf39c010b8	0	0	0	0	1	NA
1051	ed85f11a52c722517a1e513afe25b2f5	0	0	0	0	1	NA
1052	edec3c445a897ac15c1d9cf9f1294ed7	0	0	0	0	1	NA
1053	ee21d9ea52768f09af3f81b3cacb5e2b	0	0	0	0	1	NA
1054	ee2c2a730bab84f0c4a4395d72f24efb	0	0	0	0	1	NA
1055	eec33ff1fe054e6a57df696335652d00	0	0	0	0	1	NA
1058	ef9307466fa7dabdd4a2326a43d479af	0	0	0	0	1	NA
1062	efb365737a19a9e1c11cf6ffb1288bb1	0	0	0	0	1	NA
1063	efdc9977069e000d9d461d2bcfd787e9	0	0	0	0	1	NA
1064	f0768aa23d0bfc89f038df820d0fa893	0	0	0	0	1	NA
1070	f1c099515fcbd37f841a10f6113b6024	0	0	0	0	1	NA
1071	f1d04268931ac76f02c8e98c63778447	0	0	0	0	1	NA
1073	f2a5dbad7c41652ccc770203d20310f2	0	0	0	0	1	NA
1076	f35e75cfa1baeb0f6e28e398de783db3	0	0	0	0	1	NA
1077	f36b62ee7e59e8ef8e97c26ce68400a9	0	0	0	0	1	NA
1080	f442a12dab79dfaad0445231c2ec3237	0	0	0	0	1	NA
1081	f44eeec6aecb5e255f38aa980adbc2c7	0	0	0	0	1	NA
1082	f4890480da70ac2324954b17f00afbec	0	0	0	0	1	NA
1084	f5073f65e749b9925feb3bf3d38c4b78	0	0	0	0	1	NA
1086	f605e3346c182f0f4ec1578a93e0c5f8	0	0	0	0	1	NA
1088	f68105dd06639ef39fe664821f0fd951	0	0	0	0	1	NA
1089	f6a37bdcf6c5032ed2c0769d5640014e	0	0	0	0	1	NA
1093	f787916fc3de77394e26fb12cf2c6b4a	0	0	0	0	1	NA
1094	f7a7361707c80dfa126fbaa653a22917	0	0	0	0	1	NA
1096	f859adde4738b5e3501fff2437e6178e	0	0	0	0	1	NA
1097	f89b06bc75ecd05361c39228f97f2e5a	0	0	0	0	1	NA
1098	f89e31e25b2b2314b91c4c864c1a03f1	0	0	0	0	1	NA
1100	f8ac4ce7fd3f2c5a9fed27669d94b4ec	0	NA	NA	NA	NA	NA
1102	f956a8448eb0dfd0b5610b300d1184fe	0	0	0	0	1	NA
1103	f9870ac388f3514a6700a98c93ed74a2	0	0	0	0	1	NA
1105	f9cb0ccf393d56f5ad786fa15165faf4	0	0	0	0	1	NA
1107	fa7effee3f36b1bcb718ce685892e2fd	0	0	0	0	1	NA
1108	fa86bd658e6c39295bed9a720ab8a6ac	0	0	0	0	1	NA
1109	fa9a6f961e7d12c6f4def6ccbbb611fd	0	0	0	0	1	NA
1110	fae87ce02a125b41b35739534a0137d8	0	0	0	0	1	NA
1111	fb3106b86644876814eb91bfb0ea8a97	0	0	0	0	1	NA
1112	fbbf439af3dabfd9faf9e608028d762e	0	0	0	0	1	NA
1113	fbf7774891ea14c631e088add0bfa21b	0	0	0	0	1	NA
1114	fc011a5293c75c9178355a7c43d3000a	0	0	0	0	1	NA
1115	fc45db8ef9faaa98857602fa044ab2c2	0	0	0	0	1	NA
1117	fc8469594afa4ae8e2f57481de69383e	0	0	0	0	1	NA
1118	fd04540843da598b41aa459749b06c84	0	0	0	0	1	NA
1120	fd302baae68bc3e276026bbe5828e278	0	0	0	0	1	NA
1124	fe23bd214ff4118d6836874e73c827df	0	0	0	0	1	NA
1125	fe44a1b21f87aeca2c59ec8812459f27	0	0	0	0	1	NA
1127	fe95efb6f8234d2627af101029bbb9dd	0	0	0	0	1	NA
1129	fe9d1eda701ca61ed8d1971f9e1fee44	0	0	0	0	1	NA
1130	fefcb6bfc6a58c4a7634be1377e9a600	0	0	0	0	1	NA
1132	ff3cd49e4256b85480e9daf94d08e388	0	0	0	0	1	NA
1133	ff4c99e083783ff7292f4bc521cae2e6	0	0	0	0	1	NA
1134	ff5b123ed2427c398ab6ca47ff2afb6f	0	0	0	0	1	NA
1135	ff95747841f5d3278892a071b2e1e32d	0	0	0	0	1	NA

## Sheet: CFvsCAE
Index	row	baseMean	log2FoldChange	lfcSE	stat	pvalue	padj	Taxonomy
572	84e0b092b7b68a7fb61813d73c0ae688	20.3056	23.8867	3.70218	6.45208	1.10327e-10	6.39897e-08	Aspergillus_penicillioides_ASV1
31	082396255e5c9d6927337b014ccdda39	32.4762	22.6248	4.16928	5.42654	5.74558e-08	1.66622e-05	Candida_albicans_ASV6
807	b5c12cfc0fc9e1ee15ff786ba080a900	6.65796	26.9172	5.69868	4.72342	2.31914e-06	0.000448367	Rhodosporidiobolus_colostri_ASV1
2	00c4ee3cce26038cc8e4f14a2334be04	0.120106	-0.231796	5.70599	-0.0406233	0.967596	1
3	01235b4dc2f32eebe7ced908dee5fc7d	4.0193	3.47865	4.20683	0.826905	0.408291	1
5	020e60ddec281d4f8f2ac43c08cf7056	0.0310941	0	5.70599	0	1	1
8	02a24ad22d8acfd3a52c46ed92c14640	0.443772	2.49072	5.70216	0.436803	0.662254	1
9	037a929b672a5a11903df6a9816a3137	2.33655	4.85596	5.25502	0.924062	0.355454	1
11	039529ccfb450728a014c4d051fcc055	0.164489	1.48582	5.7042	0.260478	0.794495	1
14	046d851d982bf68777c196f79ea71291	0.0906407	0.965102	5.70501	0.169167	0.865665	1
19	05b3388208b040560bba16c5e301eb9f	0.157013	1.44167	5.70427	0.252735	0.800473	1
22	06af60aeef97af28264d49650618d6b3	0.129616	0	5.70599	0	1	1
23	06b58b7c6963d2d0b01bfa88a979bd55	0.137519	0	5.70599	0	1	1
28	070e4f621043d4e17175e0ccd4700785	0.106557	0.202028	5.70574	0.0354078	0.971755	1
33	087044471ab3beb4eee19c6038c24187	9.15278	-1.27904	2.95926	-0.432217	0.665584	1
41	0a0371bf658a9d972d13db5add2dca28	0.0224304	0.200084	5.70575	0.0350672	0.972026	1
42	0a78bdc2705067ef410032ca86acf058	0.0371566	0.428908	5.70559	0.0751734	0.940077	1
43	0a982862f86a16f647c7d566258aecc1	0.115101	0	5.70599	0	1	1
45	0ad31f331c3f9709dd60f71cac1ae42d	0.0222628	0.21903	5.70573	0.0383877	0.969379	1
48	0b01cf2a59c6e10151344b1816fcda8e	0.0186541	0	5.70599	0	1	1
49	0b9fe49a239c3f98217be7f3456e354b	3.95881	-0.00511729	4.12207	-0.00124144	0.999009	1
52	0d00e32634a7eaf86022724a5792d0c7	0.0390568	0.428908	5.70559	0.0751734	0.940077	1
53	0d0a6dad8dfc3106c9195792f8c4753d	0.0466954	0.552842	5.70546	0.096897	0.922808	1
55	0d56db6ef13c0824b3a16ef1dedbcd95	0.0521889	0.616645	5.70539	0.108081	0.913931	1
57	0d66df41e7a83916d7028413ace9546c	0.0285958	0.0524949	5.70584	0.00920021	0.992659	1
58	0e43475cb97366872d74082663711474	5.46368	-0.403697	3.8047	-0.106105	0.915499	1
60	0e8e9e1da59cba2fcc9045d20cac1518	0.35732	-0.231814	5.70599	-0.0406265	0.967594	1
61	0ea8e0da1a1833afb222d35eecc13312	0.609538	2.40775	5.70235	0.422239	0.67285	1
62	0ef77c314cce9e0571510ec9b7e14b1c	0.0523376	0.616379	5.70539	0.108034	0.913968	1
64	0fe60cf6c81c052fae1047ac1065fe8c	0.0185166	0	5.70599	0	1	1
68	1062016a48bde854f1bb4e86299b210a	0.0165407	0.125933	5.70579	0.022071	0.982391	1
70	10e05878bb92544fbd033637b83d894d	0.0453465	0.536666	5.70548	0.0940616	0.92506	1
72	117cd384dd5cca1c8a01c2e67a9da0fe	25.0855	2.35166	2.64228	0.890012	0.37346	1
74	1205a646d4a9187e05b7c22d4cd215f3	0.0785063	0.874851	5.70511	0.153345	0.878126	1
75	1241358b7b1e9048b04ffa27f1a27de2	0.208751	0.779344	5.70521	0.136602	0.891345	1
79	1285e840e02a73661e6782aaed25a0de	0.0303775	0.273918	5.7057	0.0480077	0.96171	1
80	12860a5641c1642bfc501f050ab2bafd	0.0546266	0	5.70599	0	1	1
81	12968c161d2e250fd0ea14a034d0688f	0.0805034	-2.68063	5.68931	-0.471169	0.63752	1
84	130e1ae85712473a85c2328802608d89	7.49933	-0.827268	3.36621	-0.245756	0.805871	1
87	139ca9e8600a10e7515e6fd540f15a61	0.480914	2.75537	5.7016	0.483262	0.62891	1
91	14e5081234b7de5dfc3ee06569d3328e	0.0275368	0	5.70599	0	1	1
92	1536560df83c885ca7c1f890df55d844	0.612648	1.61257	5.24425	0.307493	0.758468	1
93	155a601286132163e399ed3eda95112b	0.072271	0	5.70599	0	1	1
95	15e003ecdd4228991676eee56008e541	8.32738	0.345354	2.7245	0.126759	0.899131	1
98	167500568fea0c7b6dd3d571745ec4aa	5.07985	0.535724	2.94592	0.181853	0.855698	1
101	16b3f9f88707381ef4bf61505bf07454	0.111688	0	5.70599	0	1	1
102	1722cd52b12656faed8fdfb13c947ef0	0.07054	0	5.70599	0	1	1
103	173b48bb28b1a160e0b58f7cd26efd23	0.15291	0.8315	5.70516	0.145745	0.884122	1
107	17cc194ccad3a6c00ecaa09de6ce2db6	27.164	-1.54356	2.58922	-0.59615	0.551075	1
109	1844cb16a1a943a22e85eced9ccafe6c	10.4862	-1.07148	2.65514	-0.403551	0.686543	1
111	18b89ade1dfe4ade2e0304faec9c8a34	2.97369	0.530922	4.3643	0.121651	0.903175	1
113	18e3c89a26ac7bc975029250fb9dc433	0.0328505	0	5.70599	0	1	1
115	19cb7634213df0f2376819a2cb341b88	0.206853	0.273908	5.7057	0.048006	0.961711	1
116	19cdc25634880ffa9af984183788a6d4	0.12789	0	5.70599	0	1	1
118	1a885b9456c1091d26a70785c8855201	0.0725125	0.689583	5.70531	0.120867	0.903796	1
119	1b2be5d235902cc732cc55077ec77bc6	0.0271981	0	5.70599	0	1	1
120	1b3b52e39a248fd7eed6010556b74181	0.0785553	0.779344	5.70521	0.136602	0.891345	1
121	1b430ad71dfc363842c6e45628bba364	8.55375	4.47555	2.95177	1.51623	0.129462	1
123	1bf61c1bc2bc6293adb03e3df48de92e	0.0628268	0.727615	5.70527	0.127534	0.898518	1
124	1c110ba77a0b7bee68c60050e792d36d	8.79761	-0.508613	2.78849	-0.182398	0.855271	1
126	1c7fb11c103dc6ad8d7cdc02103f528e	0.0932006	-0.231792	5.70599	-0.0406226	0.967597	1
127	1caa7a725df075cfa4a7173bd78eb368	0.581176	3.02123	5.7011	0.529938	0.596155	1
128	1d1da0fc183752c789622fce1ac361f8	0.0130189	-0.0195021	5.70588	-0.0034179	0.997273	1
129	1d7355ad777d713280442b2b2c10845a	0.0346767	0.399934	5.70561	0.0700949	0.944118	1
130	1d7d2e8ed690300e9cf83973af0203d3	0.0920836	0.512987	5.7055	0.0899109	0.928358	1
131	1d8b0fb490e8d28302868e291fe711c0	26.9905	-0.044417	1.99683	-0.0222438	0.982254	1
132	1d922e4f1bae629682cb691d79645f88	0.0246888	0	5.70599	0	1	1
133	1dc423818035bf32097c132302b5acbe	0.0912546	0	5.70599	0	1	1
134	1dcd593fa82b4889406932df1fc6a201	0.0999317	0	5.70599	0	1	1
136	1e2d554dbe5a8fda90c365d28a456e32	0.678723	3.24179	5.70074	0.568663	0.569585	1
139	1f016e7e775e8f20865cd1b792248934	0.0460064	-0.0195021	5.70588	-0.0034179	0.997273	1
142	1faac684392066f7419b75837da96151	0.387863	-0.231809	5.70599	-0.0406256	0.967594	1
143	1fba0d047d7523ddbcff5abccd4492c3	0.383633	-0.231816	5.70599	-0.0406267	0.967593	1
145	21239519f6ae6500458c4894d6af1738	15.3036	0.101701	2.11546	0.0480754	0.961656	1
146	212ff4bdd1fae43670111d49e21f644a	0.0449358	0.531682	5.70548	0.0931879	0.925754	1
148	214753cfbe283274691236d32d395793	42.0131	1.46263	2.46276	0.593898	0.55258	1
150	21a890129d9cdc2b711ba438fcf232a9	0.00800232	-0.0415373	5.70589	-0.00727971	0.994192	1
153	21d5e379849e106fa5b510cfb536e76d	0.0591308	0	5.70599	0	1	1
154	21e04d264acdc8e68be24df60da15c98	0.0131695	0	5.70599	0	1	1
157	22e3a003f2dc4ed5b1bdd476f1132cc5	0.197391	1.67002	5.70385	0.292789	0.769684	1
158	23066fdec275cb099c28c688ab6e7db4	4.89134	-1.13323	3.24214	-0.349532	0.72669	1
159	238b58d8893cebff1d0bf45b5a50d8ca	0.0604275	0.705105	5.70529	0.123588	0.901641	1
161	246b7b8b2a33e201f3ce1da3d70e9b8f	0.0345054	0.399171	5.70561	0.0699611	0.944225	1
162	247bd76d9fe0d9ff3625534a320a0eeb	0.714578	-0.0195597	5.70588	-0.00342799	0.997265	1
163	2482621928eb8cb4b768df197399f33f	0.144904	0.11206	5.7058	0.0196397	0.984331	1
165	24a3e36d6b586bf2b0b487a653744ff5	5.49338	1.96987	3.3022	0.596532	0.55082	1
167	2502d58daea6d60d45d320b9164c22c6	0.493215	2.78869	5.70154	0.489112	0.624762	1
168	252fb886954f9e7ea8bd4449fdb2cd2a	11.7399	-0.854741	2.53986	-0.336531	0.736471	1
169	2563439cc85ce57c98c2ab44d721a246	0.0235133	0	5.70599	0	1	1
170	2584b475c1b7fec56a15ea8bb2eb8765	23.5275	0.276683	2.01568	0.137265	0.890821	1
171	260d871c85fe37d5058131aacc6a1599	0.0995473	0.869928	5.70512	0.152482	0.878807	1
173	2643a451f4e03ff8ee392eeb8bfbe63d	0.0881751	0	5.70599	0	1	1
175	2655ba2a27704e778529f0b762d7cf0c	0.202722	-0.231804	5.70599	-0.0406246	0.967595	1
176	26792605d6e963cd98841588e2a13715	0.460883	2.69504	5.70172	0.472672	0.636447	1
178	2711cb21009e234f63dbb445d17bbacb	0.070763	0	5.70599	0	1	1
180	27ba115b82edd5e8b4667da6d8911396	0.0358381	0.41749	5.7056	0.073172	0.941669	1
181	2834189eefcf169a7f1ce262199f9a1b	0.0864108	0	5.70599	0	1	1
183	287dbbe4455bfa38435a43ade1209be1	0.073774	0.831515	5.70516	0.145748	0.88412	1
184	28c16e1e1d7b96b12ca2427732527d4d	0.545032	1.00845	5.24722	0.192186	0.847596	1
189	29992122a244f576848afde68b9e3538	5.08643	0.156014	3.1015	0.0503029	0.959881	1
190	2a01766a6a45d5e335d01c1f20c01bba	0.178361	-1.63797	5.70018	-0.287354	0.773842	1
193	2aacfcf0b8d0d54493ff162115cbf6b5	1.01719	3.82255	5.69998	0.670625	0.502459	1
196	2b70c855f97f3433b1373a971d603892	0.0318039	0.360106	5.70564	0.0631141	0.949676	1
200	2c412029e6090193c55331f04f63ec58	0.0232647	0	5.70599	0	1	1
202	2c6937dc349e1ce9ae246709bf7379cd	31.9596	0.135844	1.94685	0.0697763	0.944372	1
204	2de592d2f25daf7c2c0b9d1ed1e8b3ba	0.968205	3.6733	5.26466	0.697728	0.485347	1
207	2ed1fb35077b72cdc2e279f043a6f406	0.127332	0.200084	5.70575	0.0350672	0.972026	1
209	2f1b0b46128f452be7a23d7a14248fca	3.1745	0.348019	4.18086	0.083241	0.93366	1
211	2f58b7775f6795b26806e13ac7be1e2e	0.284903	-3.64782	5.67826	-0.64242	0.520601	1
213	2f9f7978b1ee0df4510fb78a35402e9b	0.486796	1.76538	5.70367	0.309516	0.756929	1
214	2fc2020ec15806dd392d799253a0066b	0.012122	-0.0914924	5.70592	-0.0160346	0.987207	1
216	2fde5ffcc17a73e33aee3e36328d214c	0.182475	1.57853	5.70403	0.276739	0.78198	1
218	30feba02ae92d326e0fc6edccdf9b7de	0.140664	-0.231798	5.70599	-0.0406236	0.967596	1
219	3157fa381c3ac87aa17716632467f0b1	0.0111687	-0.0195021	5.70588	-0.0034179	0.997273	1
222	3179c57c6a1caf61e470deb56bc67c80	0.011307	0	5.70599	0	1	1
223	31af5448f7b74552c89cd12541296ebf	43.0564	0.180082	1.5139	0.118953	0.905313	1
224	31eb2699f7cde5c50779292d952b3ecf	0.394412	2.47135	5.70221	0.433403	0.664722	1
225	3213e26ed646cce7c85c628802ce506f	0.426222	2.58805	5.70195	0.453889	0.649908	1
226	32187e752340d4d963ccf4f915e2b6a2	0.0123855	-0.0195021	5.70588	-0.0034179	0.997273	1
228	324783da6aea3c6fbcfcd544eac13dea	0.0370638	0.428429	5.70559	0.0750893	0.940144	1
229	324c21c15f6cd7f659afdf64c3d99bde	0.412144	2.54165	5.70205	0.445743	0.655783	1
231	329c8f4e95926fff4c777307112e6336	8.94408	0.242403	2.65432	0.0913241	0.927235	1
232	32f370a27d633f9905d57ad5c27d8499	1.67587	-0.231858	5.70599	-0.040634	0.967588	1
233	33a84a00658ff661e209b470b5fdeeef	0.124421	0.273918	5.7057	0.0480077	0.96171	1
234	3440f36db4fa0dba38ab86bff4332e2e	0.0880597	0.428908	5.70559	0.0751734	0.940077	1
235	344a8c0c9442d986a9de866f4c4632cf	0.199975	-1.99776	5.69439	-0.35083	0.725716	1
236	34b1c32092ce0c5049e53703865575ca	0.0197872	0	5.70599	0	1	1
237	34ce1994e881c7be69d94251e57e48fe	0.0631761	0.733922	5.70526	0.12864	0.897643	1
238	34fb9f8a3865b590120618494f29f11c	122.818	-0.622846	1.70308	-0.365717	0.714576	1
240	35e6b00ccd0afece86b6c59c4253a5ab	0.0181321	0	5.70599	0	1	1
246	36c8a901eb2fc49c0ca7afe2210aefb7	8.45952	0.141718	3.04947	0.0464731	0.962933	1
249	36fd32226e14333d400809aaaa6575c3	0.118785	0.794021	5.7052	0.139175	0.889312	1
250	3740840da9e887f003f950ada8a32fa9	0.0414995	0	5.70599	0	1	1
254	37f34de53c21e3049bf0ae95193705e5	32.977	-0.288348	1.59689	-0.180568	0.856707	1
257	383a379b866400f049d79f602c273a05	0.0101377	0	5.70599	0	1	1
261	397ade84b2e0faa94eae7de3afa6d5df	0.0426631	0.200084	5.70575	0.0350672	0.972026	1
264	3a179b7c94bc36a82e81a1a4f756d637	21.7618	-0.510974	1.92539	-0.265387	0.790711	1
265	3a1c64d6b57d4e3a8f73d3371b1cb2a7	0.0511559	0	5.70599	0	1	1
271	3b2a3d8ec3368f7aaead82572908822f	0.0278426	0.306723	5.70568	0.0537576	0.957128	1
272	3b7632956ecc45b701ab639c9b350064	0.0138332	0	5.70599	0	1	1
273	3baaa1a55f67a004e5bdf88baecff544	0.0247092	0.200084	5.70575	0.0350672	0.972026	1
274	3bcbe9e70e2d9fccd0be5671d9437006	0.974159	-0.439439	5.68389	-0.077313	0.938375	1
275	3be39561ac0edb60a012a94adad70b4a	13.5383	0.17434	2.55561	0.0682186	0.945612	1
277	3c96bd8c55fa2083897af726c78dfffb	0.089051	0.965358	5.70501	0.169212	0.86563	1
279	3d0a133179bc3eb5469139a74da153c3	0.0370332	0	5.70599	0	1	1
281	3d4145055403ae0f7a16f1f78b0c99ba	0.0329614	0.376761	5.70563	0.0660333	0.947351	1
285	3e6e71ce2ba02242920a615616e1fa04	0.0322014	-1.6688	5.69984	-0.292779	0.769691	1
288	40c27ce70194cfe9b5a966dc79442958	0.0286235	0.314857	5.70567	0.0551832	0.955993	1
289	41981d1712bc8253f307bf22e32d4584	7.87011	-0.035088	3.02696	-0.0115918	0.990751	1
290	41989ffc3c5ddc14f4f0204ad5ae33a3	0.0725125	0.689583	5.70531	0.120867	0.903796	1
292	41e9399c3b03cfb290926a9f65fe39b2	0.0254431	0.267732	5.70571	0.0469236	0.962574	1
293	41e93e1ef5510dcf95619a394bb9412a	0.10581	0	5.70599	0	1	1
295	424645418f113f998733f453b02350b4	0.202612	1.17919	5.70471	0.206704	0.836241	1
296	427d915e79dc1fa840c222ce5744f675	0.652046	3.18259	5.70083	0.558268	0.576662	1
298	42c1ad0edd6dc33775368f2581f33323	0.862556	0.63686	5.70537	0.111625	0.911121	1
303	43cf650cf98f13e0edfbcec0e3737e86	0.0276664	0	5.70599	0	1	1
305	44a0e08a1654bef22e5a839908c19c8b	38.3909	0.288722	1.54743	0.186582	0.851989	1
314	4698748e8eee9d3b940382ff4c6d8e75	0.0711052	0.512987	5.7055	0.0899109	0.928358	1
315	46bba58f7618f01c4f42cacc203cb714	0.103173	0	5.70599	0	1	1
318	474e024533c0f7428be4af1cab303332	0.140477	0.444582	5.70557	0.0779206	0.937891	1
319	47c659f076a6f5f27bac6a1367fe7edc	4.38058	5.50931	3.71566	1.48273	0.138147	1
320	47c8fe03685e883c1a9d6b7cbe5eba07	13.0573	-0.0782104	2.18399	-0.0358108	0.971433	1
322	4802a9055a20d55e5bdfdddfab6aa500	2.08848	-0.85897	3.72016	-0.230896	0.817395	1
323	4811d76c16c75f34fb7eb89ee33afae8	6.78838	0.33085	3.13135	0.105657	0.915854	1
324	481ac0eed6fa506a614e739c000b5738	6.90567	5.44825	3.05648	1.78253	0.0746632	1
325	482afd15d4c6d019c1d08236f600a26d	0.0753143	0	5.70599	0	1	1
326	4850df46990a4ae2e41739d8e44c60d8	11.8939	0.0771249	2.3294	0.0331094	0.973587	1
327	48524a00cd22f685ee4346852bb9a142	1.10654	3.94411	5.69985	0.691966	0.488959	1
328	489dd7c8d1f8e1d353624259934ba747	0.214937	1.75518	5.70369	0.307727	0.75829	1
332	4957b6b985dbd719266bc6a509362e62	1.47192	-4.40347	5.67591	-0.775818	0.437856	1
335	4aa9738060086146954dec09345f511e	0.102726	1.06912	5.70487	0.187406	0.851343	1
336	4abab5ca70431dd2145fe658cfad4404	0.0650947	0.749881	5.70524	0.131437	0.895429	1
338	4ad03a786f04cfd240fcc7405936ef38	0.0164728	0.0524949	5.70584	0.00920021	0.992659	1
340	4b520b6416fcff7b0b23f705d5c6c83e	0.0895228	0	5.70599	0	1	1
341	4b642ac4444f3efdab75509cd47c8a18	0.0972783	1.03003	5.70492	0.180551	0.85672	1
343	4b8d55d2ea5a25896bc8fd990000760a	0.0226139	0	5.70599	0	1	1
345	4bd839372c23bae5fe44781a0e53c3ea	0.0123855	-0.0195021	5.70588	-0.0034179	0.997273	1
350	4d04be66de7c122b18bbabefda9693f8	23.1681	1.10913	2.50838	0.442168	0.658367	1
354	4d7d16496660e358529a8f7ae2613cf7	0.0329614	0.376761	5.70563	0.0660333	0.947351	1
357	4ef138d0a637ef13c529286d8978edaa	0.0508731	0	5.70599	0	1	1
358	4f0fe5a51138bb4c1282b4ca647b7017	0.0123546	-0.0195021	5.70588	-0.0034179	0.997273	1
359	4f2b83460b1df568b35f0b8fed6c7b23	0.756801	3.3231	5.16195	0.643768	0.519726	1
361	504b6be1d50e163c174d2f0f617d7f40	0.0133372	0.0652593	5.70583	0.0114373	0.990875	1
362	50549d2783b5444075260876915a5e36	0.08779	0.273918	5.7057	0.0480077	0.96171	1
363	507e8bfa575a4629ad47b813cc5f7763	4.3176	3.48733	3.95352	0.882081	0.377733	1
364	50c0781927da02dfa77a4801018cbb26	1.47425	-0.948719	5.32715	-0.178091	0.858651	1
365	50c1f425ebca7f137dd45b6fff56476d	0.774059	-0.231835	5.70599	-0.04063	0.967591	1
366	5142eb257f86204fe980fb877671d49f	2.44522	4.55856	4.61235	0.988337	0.322988	1
367	51e8b8355bcf5a69dd5509a88980f543	22.6507	-0.396705	2.07796	-0.190911	0.848595	1
368	52264aa69ce92e4fb70afda88e595d45	1.31644	0	5.70599	0	1	1
369	523d96d75f41ebe905456574ad0a15f8	6.86858	0.238778	3.13886	0.0760716	0.939362	1
371	5281738a8f60c103fcec08e66f06c4ff	0.0847891	0.126258	5.70579	0.0221281	0.982346	1
373	5311b7f111c7e2c431d23056cc256862	11.4263	0.146019	2.53662	0.0575644	0.954096	1
374	534376370672b6724b40f5c46d3c6c4f	0.50858	2.83279	5.70145	0.496854	0.619292	1
376	53da2b146fcbc0a0135f6fd747bd8f4b	0.12291	0	5.70599	0	1	1
377	53fc6e77a9d78597c82da5cfd7514f52	0.670262	2.26044	5.65884	0.399452	0.68956	1
380	54b1d388837c83853144a164ee15dd47	0.381081	2.43741	5.70228	0.427446	0.669055	1
381	54b21b52f45276b2b3ed89d5f487321f	5.73158	5.64005	3.75659	1.50138	0.133258	1
382	54ba8c7b4aa57538f3ef56979cd82812	0.191868	0.05248	5.70584	0.0091976	0.992661	1
386	557925e2fc372113e6b8aeda961a463d	0.0785553	0.779344	5.70521	0.136602	0.891345	1
388	55996e0353f7d5d9ce175ed06223cd99	0.0636343	0	5.70599	0	1	1
390	55eb1cce8b6b487b1ea4514b6f919430	0.0313144	-0.0195079	5.70588	-0.00341892	0.997272	1
391	55ff08262d6a12ef98d5265db3afa793	0.045706	-0.231779	5.70599	-0.0406203	0.967599	1
396	57bd5fd5aa8ebb991971cabf52b73abd	0.0206859	0	5.70599	0	1	1
397	57f8a96b996f23a81ca9dd62a0d0750d	0.0506884	0	5.70599	0	1	1
398	57ffdee41f8db29d6928c72de1e5d773	0.081776	0	5.70599	0	1	1
405	59c101e841db5d9d603b9175cdfec4e2	0.111119	-2.97078	5.6866	-0.522418	0.601379	1
407	5b200c2373bdd73c989548180c1a844f	0.33271	2.25724	5.70267	0.395822	0.692236	1
410	5bb96602dc4c843345b5a0dad8af3e1b	0.171966	1.52863	5.70412	0.267986	0.78871	1
411	5c0abd105b2805c2a3da2d924fe3101e	24.5272	-0.720159	2.09757	-0.34333	0.731351	1
412	5c1932d97107b14fddd6519e5baff4dc	0.0411484	0	5.70599	0	1	1
413	5c2ee939f3ad9e9d2be74d25667ba75a	0.0613511	0.715599	5.70528	0.125428	0.900185	1
414	5c3a4c462e53b07cd82b0c048ee093e9	10.7083	-0.488522	2.24727	-0.217384	0.827909	1
417	5d43bcbb9245e52b48da9eca7f2febc3	0.011307	0	5.70599	0	1	1
419	5d6d6c05afdbb3cf368a2f0a0328a077	4.64998	5.39777	3.14207	1.7179	0.0858147	1
420	5db055e8e7e8c721a866d841c87f9596	0.0655983	0	5.70599	0	1	1
421	5e00d64a9fab963c32fb112eb753791c	0.0302147	0.338543	5.70565	0.0593346	0.952686	1
422	5e46380a980f5ef6a290a926baa97386	0.00605275	-0.0833429	5.70592	-0.0146064	0.988346	1
425	5f1ff4a91b321c0e4a0322233ce98892	49.1133	-0.121646	1.60448	-0.0758166	0.939565	1
427	5f7ea9a4c447b9d0010e2ccb2e24edbd	0.0791487	0	5.70599	0	1	1
430	5fe690ba12278dec9ca23dfcd2c968ac	0.0828753	0.428908	5.70559	0.0751734	0.940077	1
432	602b07a23bf22703209ca888bef56790	0.0483978	0.571142	5.70544	0.100105	0.920261	1
434	60d7f380fa64d80b75826010dc4975de	0.385145	2.45066	5.70225	0.429771	0.667362	1
435	6124ace9fe4f647515f52a6b96cb2d6e	0.0541006	0.0524949	5.70584	0.00920021	0.992659	1
437	61475cdc991f91db44962d7db5e8e9d4	0.0807364	0	5.70599	0	1	1
438	61ae5dad24346e323228e2271b7c6cc6	0.0736669	0.351098	5.70565	0.0615351	0.950933	1
440	626e15bf8effa0a69795d0d48b7d3fe3	7.91208	-0.172394	2.72128	-0.0633503	0.949488	1
441	628da8a198f844674322568376192738	0.0604271	0.512987	5.7055	0.0899109	0.928358	1
442	62a28f3675f95dc8eaa9dd55bbf0019f	0.0795806	0.883359	5.7051	0.154837	0.87695	1
443	62c9bc46db2b6173101201504afb64e6	0.0639947	0.428908	5.70559	0.0751734	0.940077	1
448	63a28e35323a235ad60efcfdca491b09	2.91009	-1.32705	4.68079	-0.283511	0.776785	1
449	64ae296c4e18c2f24399e9f576962f7d	0.052905	0	5.70599	0	1	1
450	64b2ec53f751fef10b158a6f9b3de4c1	0.182386	1.58843	5.70402	0.278477	0.780647	1
453	655d33117019894dcca90ea4c23e4054	0.0290761	0.322364	5.70567	0.056499	0.954944	1
455	65b26e356162ea310d5f1df1081468a3	0.0301257	0	5.70599	0	1	1
456	65bb97948dab7547cc8439a3cca65342	0.518534	2.85934	5.7014	0.501516	0.616008	1
459	65fee09779b9a26c9cedf7ccfbe7ae0f	0.00528656	-0.101937	5.70593	-0.017865	0.985747	1
460	6680a2ab9bff511360c2a2b25b65e1b8	1.62161	3.78851	5.70001	0.66465	0.506275	1
462	66b3ad43cc8c573e0e5715fbc88bf552	7.4926	0.0442601	3.1323	0.0141302	0.988726	1
463	6738bc312d217e3134e0c0276b193784	0.0525607	0	5.70599	0	1	1
464	67747112521420765254e34bb2cb68b6	0.0581618	0	5.70599	0	1	1
468	694013b609c5faf029fa0db70a774f55	0.0700093	0.797397	5.70519	0.139767	0.888844	1
469	69880ca48af6d6bd41bc6022f4b199a0	10030.9	-0.476352	2.30047	-0.207067	0.835957	1
470	69c86901a773be5eea4e5208de0c86a6	0.0764184	0	5.70599	0	1	1
471	69ecf42c626c7139dc9d169d73cfa148	14.6177	0.347146	2.11654	0.164016	0.869719	1
475	6b285af49161c5fe976ff1dd19ba1209	0.418696	2.5626	5.702	0.449422	0.653127	1
476	6bbb3b0c7a8226c9c7d05f1925ca9933	0.0371566	0.428908	5.70559	0.0751734	0.940077	1
477	6bbe8e00f6e09884875a9a35775f786b	0.0950901	0.900358	5.70508	0.157817	0.874601	1
480	6ca607a18bdb915386f142436d21a06a	3.48542	3.6641	4.39384	0.833918	0.404327	1
481	6ce0dd2e1378fce774dabf25fc17fde4	0.0908284	-0.231793	5.70599	-0.0406227	0.967597	1
482	6ce7604e712f963bbd0ae0f6b7a3cf5e	0.567248	1.84573	5.7035	0.323613	0.746231	1
484	6d19bb183a62cf4f2a47f28d6584cb13	15.3464	1.27418	2.44649	0.520821	0.602491	1
488	700e29c35860edc291efbe1e2cedf2b4	0.123445	0	5.70599	0	1	1
490	708b9a8db643dd36192b21aec940010e	0.0466099	0.512987	5.7055	0.0899109	0.928358	1
493	71edb77469cd038fef00ecaaca51e735	0.273777	0	5.70599	0	1	1
495	721ba21d2d03a14dcee35fe73a4d0455	0.490114	2.7802	5.70155	0.487622	0.625818	1
499	72b5f6b608f7918d261fe7d3d084fd48	0.209701	0	5.70599	0	1	1
501	731c517d00e9e4dabd2261d73f834183	5.84537	0.887014	3.55737	0.249345	0.803094	1
503	73b163c158d93bb76e04435450f5d443	6.95386	0.343523	3.04124	0.112955	0.910066	1
505	74cee9f7848170e074d441104b5d9320	1.80825	4.65229	5.69931	0.81629	0.414335	1
506	74dbd54099984e1c3e5b93687a3460ec	0.0452278	0	5.70599	0	1	1
508	7612f4d50e2cdf11d7e969e1553b5ae3	0.0395085	0	5.70599	0	1	1
509	76627448c81c612ebaaf6a5f4ca1afc3	0.0631241	0.731057	5.70526	0.128137	0.89804	1
510	766505f10b877179741d530034258bf1	0.0219492	0	5.70599	0	1	1
511	76afc28fcf7cc456e6cf3453b1f3b0eb	0.0494319	0	5.70599	0	1	1
513	76e57e55ab9afeb29cebfb2b1ac61663	0.13833	-0.231802	5.70599	-0.0406243	0.967595	1
518	781f9cba9b45304dbc85e7711ec96c6e	0.771812	3.42485	5.70046	0.600802	0.547972	1
520	7846269cadf0304b531ea68661eef6e9	0.175053	0.861815	5.70513	0.15106	0.879929	1
522	78565d077b6e824dcd21530c50dd729e	10.8501	0.257383	2.6634	0.0966367	0.923015	1
525	78ae7e3eec946296a30baad30ab5bb67	0.0123546	-0.0195021	5.70588	-0.0034179	0.997273	1
527	7a1fef0ee6e4f36488094fb07dda0e1b	5.38286	0.152495	3.46713	0.0439831	0.964918	1
529	7a63dd92f857b575922ae6ad2a6df8c1	3.21623	-0.231877	5.70599	-0.0406375	0.967585	1
532	7b042cf6d37b8fd3a038fcb521e7e93c	0.084598	0.869928	5.70512	0.152482	0.878807	1
536	7b7b24d1fb3a8a35fe9030d98a4a74ff	0.0109923	-0.0914924	5.70592	-0.0160346	0.987207	1
537	7b905fca49744e722fdb16acc40c4069	0.143055	0	5.70599	0	1	1
539	7bf782f517c2ff8fbd9d8ed56995362d	0.130821	0	5.70599	0	1	1
540	7c2a481c5e975482f2dce6488fce7e22	0.0476734	0.0524949	5.70584	0.00920021	0.992659	1
541	7d76bc4c4304237faca84654217baf6d	43.8999	-0.552677	2.46881	-0.223864	0.822863	1
542	7d93d4b1fddbf439125d651e720f4cb6	0.0247711	0.200084	5.70575	0.0350672	0.972026	1
543	7e390485a56b99dd79fa36b82d54266e	0.0435465	0	5.70599	0	1	1
544	7e483840a73dcb996df1e70a651b536f	0.0266744	0.286773	5.70569	0.0502608	0.959915	1
546	7f07102bf374b4f61f1dd6513e04b6ae	0.104149	-0.231786	5.70599	-0.0406215	0.967598	1
547	7f530ef36886f143b208c5f149993fe1	0.021121	0	5.70599	0	1	1
549	7f8708b4e2e90fb19377220f54b23deb	0.155567	-3.56752	5.681	-0.627974	0.530021	1
550	7fbb93d82e4abea98be2b43aa3e311fd	20.0517	4.88789	2.48467	1.96722	0.049158	1
551	80a59b2d0018153b211b3935e7815311	0.757043	1.36304	5.68411	0.239798	0.810487	1
552	80c7f22355128d9ea5659a9e743afa20	0.0142979	-0.0914924	5.70592	-0.0160346	0.987207	1
554	816e76a07e956ccb8d9f8dccb908cac4	0.0937192	0	5.70599	0	1	1
555	81d99c819296898665ef9b1cce6455b8	0.0888721	0.126258	5.70579	0.0221281	0.982346	1
557	820d5ba123b6de0b2c8f87134d4e3550	5.52768	-1.93281	2.93836	-0.657786	0.510676	1
559	821d7276fbf38adb23da0ad4dd49d25f	0.0117567	0	5.70599	0	1	1
560	82727d8ddf521e6ed26f8e6ef2b3b7f5	3.19921	0.223836	4.42809	0.0505491	0.959685	1
562	832d25c6e35b69035d7843d70f4c254e	4.50679	-0.637017	3.2438	-0.19638	0.844313	1
563	8336184f4c06b320762f9ecf25ce7958	0.0264869	0.284016	5.7057	0.0497776	0.9603	1
564	833caaf3d146ebe93bf0dcdfc23f83a6	0.0460064	-0.0195021	5.70588	-0.0034179	0.997273	1
565	83600449c7598493dfe162d012b13bc6	0.879598	3.27977	5.70068	0.575331	0.565068	1
566	83682fca076ae82e6c452c9e4aed6074	3.78839	5.0902	4.38682	1.16034	0.245911	1
568	83c3e0283eb6687db9f6a150fc8d0468	0.012122	-0.0914924	5.70592	-0.0160346	0.987207	1
570	8484882f2ccd90416bd19570ba28d6b7	5.68155	0.157375	3.82332	0.0411618	0.967167	1
573	852568f797da2b57fcff235e939b4c1d	28.3184	-0.292733	1.866	-0.156877	0.875342	1
575	8539d834377c26e6dca3ad0d98a57631	16.8855	0.141408	2.35763	0.0599791	0.952172	1
576	858abd32f10986bae8d26cbebc51e2df	0.725701	3.3381	5.70059	0.585572	0.558163	1
579	860345b42a7a8f4d90a09df8eff01a51	15.5445	-0.358179	2.3975	-0.149397	0.88124	1
582	861cdfb4d81ed83127c6fdaf3a14b6d8	0.0284026	0	5.70599	0	1	1
583	866c92930bbde771c4eece4ea8b05660	0.258014	1.43783	5.70428	0.252061	0.800994	1
584	86ca4bf279a0ef91ee14873233225a33	0.0160046	0.114602	5.7058	0.0200852	0.983975	1
585	870ae5fee8683199400c66efcef7a7b8	0.0624896	0	5.70599	0	1	1
586	875e086543be4c3ed3bb40ad79b83783	0.0214768	-0.0195021	5.70588	-0.0034179	0.997273	1
587	876bdb49a517c9fa8c63f9f5e1de1a16	0.600631	-0.231827	5.70599	-0.0406287	0.967592	1
590	87ea8aafc8b4d536f3945f1d3995a9c1	0.026339	0	5.70599	0	1	1
591	880ff09d312cb4d1de8c73838cf6c083	0.0680413	0	5.70599	0	1	1
594	88ba612f7c1111e7919d876f8927f667	0.167606	0.768593	5.70522	0.134717	0.892835	1
595	89195c3b9131178b0330fe29b1dee2d9	0.638616	-0.835001	5.6896	-0.146759	0.883322	1
598	8a21ee15b69be1d07a15bc9a974ec43f	0.0448449	-0.0195063	5.70588	-0.00341864	0.997272	1
602	8aca1257ccbc6547bb6765fd7da21c72	0.0381647	0.44459	5.70557	0.077922	0.93789	1
604	8b20488c5c918cda21484d8da994c1e5	0.0466099	0.512987	5.7055	0.0899109	0.928358	1
605	8b21552b4f0fd724192609ca7ec1ead1	0.025578	-0.231778	5.70599	-0.0406202	0.967599	1
607	8bee9c6131545881379878308ef17ba6	0.103516	1.08316	5.70485	0.189867	0.849413	1
608	8c0c395b3aa3e558436f150d18421ea4	0.294431	0.600033	5.70541	0.105169	0.916242	1
611	8cad3f193ee64a5a40deb17be0021407	0.272903	2.02296	5.70316	0.354709	0.722807	1
612	8cb4902462ecc3ef8942774db413fa93	0.14347	1.36178	5.70441	0.238725	0.811319	1
615	8cceeeb6b5dc18d23e49ade2806d0dd2	0.0867466	0	5.70599	0	1	1
616	8d3653a23f772e61cd0a9908959ec523	1.86639	-0.231861	5.70339	-0.0406533	0.967572	1
617	8d3922e1eac06a8a5053bd9229979cbb	4.7214	-0.349452	3.49268	-0.100053	0.920303	1
618	8d3a3b816474d50fcb1fef442097e693	0.217143	0	5.70599	0	1	1
619	8da147b806b5d9cffac4c031814534fc	0.102312	0	5.70599	0	1	1
620	8dcdd76d8e0e3e0d043324eb6a888084	0.391857	2.47131	5.70221	0.433396	0.664727	1
622	8e44de37447b001e57544caedcccf442	0.0817631	0	5.70599	0	1	1
623	8edad018e44bc57c5e55863d43fd211b	0.426589	-0.23181	5.70599	-0.0406257	0.967594	1
624	8f584a700dd4a39cda2b0de37c13f648	0.759643	1.80826	5.68355	0.318157	0.750366	1
626	8fdd269cc5f4ca3b73fcdab1576ca007	0.0906407	0.965102	5.70501	0.169167	0.865665	1
628	90b1527627116cc6d67d804da4bef4de	0.0555089	0.653886	5.70535	0.114609	0.908755	1
629	90c97a2e5edbeb9a342482a976688bd9	0.84899	0	5.70599	0	1	1
630	90d37520868643394423f9e52b3efe89	4.77735	4.93265	3.53996	1.39342	0.163493	1
632	92a891f9d889554b301c1ffca523fd60	0.0460933	0	5.70599	0	1	1
634	92cf958c70e552675fede0fe23917ae8	0.00544821	-0.0976387	5.70593	-0.0171118	0.986347	1
635	931a41f27677fe4c2e28466af7227a59	0.0435857	0.516551	5.7055	0.0905357	0.927862	1
638	93907db71e7d4f79439d13c2ecd6ee59	24.9594	-1.10993	2.10444	-0.527423	0.5979	1
641	941b50eefc5f8e0f121b34c4cfe612e2	0.0838979	0.91978	5.70506	0.161222	0.871919	1
643	948d532dbe1bb0dd3ef84424865019b7	0.0785553	0.779344	5.70521	0.136602	0.891345	1
644	94a19a33cf0510656110ac0ab52200db	0.610186	-3.04143	5.68595	-0.534903	0.592717	1
647	9508fd4c7710a07af14f9ca0ab175842	0.104079	1.0817	5.70485	0.189611	0.849614	1
650	95bf354cf1576ca1e9675ed1d42a546d	0.245825	1.90718	5.70338	0.334395	0.738081	1
651	960df3e5070a0b53b4c35658859ba802	0.101292	0.600033	5.70541	0.105169	0.916242	1
652	969eace015b30f2d6d12cef6a38c4a30	0.08568	0.351098	5.70565	0.0615351	0.950933	1
655	9784cab1b3d9b79bb78bb4f7773aa7e5	0.179443	1.57026	5.70405	0.275288	0.783095	1
660	97e1f2317987e446470a51b8d50ae98b	2.51217	2.38391	5.7024	0.418053	0.675908	1
661	98109f72b02484d5e45d447c80fa88e6	0.0362563	0.200084	5.70575	0.0350672	0.972026	1
664	9874b952dc62492741fbb609c5ee0ec2	0.102726	1.06912	5.70487	0.187406	0.851343	1
666	98831f65d0b911f9844547d60490ded0	0.275887	0.779344	5.70521	0.136602	0.891345	1
668	989646a21b4b296f214431c0e39996aa	0.0857824	0	5.70599	0	1	1
669	99356aba09aef8ea170e27ab2e846000	0.0906407	0.965102	5.70501	0.169167	0.865665	1
670	993ca94e8ae3f80b76316b64b83be6cf	0.148026	-1.77215	5.69853	-0.310984	0.755813	1
673	995896c24002596dfb6febd4681bb444	0.0200597	0	5.70599	0	1	1
674	99d513dfe0ef80303d2ee305d770e756	2.4415	4.74168	4.56254	1.03926	0.298682	1
676	9befea281962d73ebbe151375e6445f5	0.789023	3.03704	5.64434	0.538068	0.59053	1
677	9c06cab9acbc4695b9bc648502b4446b	0.0401193	-0.231782	5.70599	-0.0406208	0.967598	1
678	9c3ad4c92d5b8ad5172ea3c4e085d3b8	14.5542	-0.264819	2.28147	-0.116074	0.907594	1
682	9cf526cf304281989bdfd95caa01c469	2.624	1.92662	5.47876	0.351653	0.725099	1
685	9d56dcba980e2b714752e6a55c25eb99	0.847742	3.5617	5.70028	0.624828	0.532084	1
686	9d6baad960e67a10059ac3f200ef6715	0.0272165	0	5.70599	0	1	1
687	9d77fe9cb9fffaac912be15c972df0d0	0.0667883	0.76861	5.70522	0.13472	0.892833	1
688	9d7c07ac73f2b711ae176d205552398b	0.0200597	0	5.70599	0	1	1
691	9e48e9df609edafa746e69772bda0035	10.644	0.742492	2.28993	0.324242	0.745755	1
694	9ee482906295d57fcabb4456844b561b	0.107399	0	5.70599	0	1	1
695	9f23a703273bbbc407cf429eaea73564	4.02441	0.642879	3.76162	0.170905	0.864299	1
696	9f48a9eea05ff8bb7aac6b74bcae2be0	0.0136083	0	5.70599	0	1	1
698	9fe1b5533f78374b38236a64978f0636	8.39164	-1.15177	2.87067	-0.401222	0.688257	1
703	a0f45fdecf630847987223788be58a82	5.98813	0.673197	3.3678	0.199892	0.841565	1
707	a171d0b31b2bce30f900a728b6a4ae3f	0.0302136	0.126258	5.70579	0.0221281	0.982346	1
708	a188980f03f53b85e28ba2a9abd6a846	0.0785553	0.779344	5.70521	0.136602	0.891345	1
711	a25902da69a226d32a866463883deed6	1.92107	4.3854	4.65939	0.941195	0.346605	1
715	a34ba74b4cd4dd8a513610642c516fb5	0.0433965	0.509277	5.70551	0.0892606	0.928875	1
716	a381603782dc9827ddea4d404b2601db	0.0206426	0.126258	5.70579	0.0221281	0.982346	1
718	a42c8cd845b28173640d151c613a36a7	0.0244491	0.0524949	5.70584	0.00920021	0.992659	1
719	a4712edfd2b3d95ada0d38ad3e37a545	0.0885589	0.958559	5.70502	0.16802	0.866567	1
720	a5a1aec05db630e0821127c9c2c042d0	0.811617	3.49837	5.70036	0.61371	0.539407	1
721	a5a93aa87bed0852cfa8e4a593e594e5	0.018503	0.158273	5.70577	0.0277391	0.97787	1
722	a5a9bce6844fcb7a2cf2190eed8f4512	0.0281613	0	5.70599	0	1	1
723	a5bedeaf1a888a850fbd036c42a92aeb	0.0915243	0	5.70599	0	1	1
725	a65acc596fe2462d663e44a69079be42	0.0211851	0	5.70599	0	1	1
735	a893b8f65bf6477cdcb02aeeb0d45091	0.0544331	0	5.70599	0	1	1
738	a8e39b777e9f5e7cf234274d90a4ebb2	0.0639947	0.428908	5.70559	0.0751734	0.940077	1
739	a8f59d4cd5d98be80dd247f75cf24c4f	3.16941	4.22398	4.1989	1.00597	0.314429	1
740	a9048a781d6444af337c25fc38220db5	17.7364	0.244024	2.18263	0.111803	0.91098	1
741	a95554de90f8295925925c8279b8860f	0.0419578	-1.94866	5.69644	-0.342084	0.732287	1
743	aa52b88d27601e7415c5a711cf25b159	0.102726	1.06912	5.70487	0.187406	0.851343	1
745	aa5ee52bdde1ff8ecf760cc643cd2c50	0.198733	-3.40326	5.67934	-0.599235	0.549016	1
746	aa745bb2604767fe95f20fd9867bc515	0.0200597	0	5.70599	0	1	1
748	aacdc941ec1db419598e1a0421ad4cc6	0.0111687	-0.0195021	5.70588	-0.0034179	0.997273	1
749	aaee7672eb8b0cac9749232cd2f9bb73	0.0559956	0	5.70599	0	1	1
750	aafa351c12766e37d8b5f88ee9765228	0.0815505	0	5.70599	0	1	1
751	ab207887e17c80d4fefa62065669ff49	0.0838979	0.91978	5.70506	0.161222	0.871919	1
752	ab6e5b638a65b712cddea97437ba66d6	0.203357	1.69664	5.7038	0.297457	0.766117	1
753	abe3a714b61e97566692582228582477	75.024	0.375438	1.64402	0.228366	0.819362	1
754	ac1bf9f98564a7bc33e135bff2e8dd06	0.569548	2.98894	5.70116	0.524269	0.600091	1
755	ac46fe0703929821fb674ceed50c34e9	0.103516	-0.47339	5.70014	-0.0830489	0.933813	1
757	ac62c79eeedd28a7b1ef2b0a2862df37	0.0824	0.428908	5.70559	0.0751734	0.940077	1
758	ac6a88781827e6b0d7b8a49647dfce28	0.529825	2.89004	5.70134	0.506906	0.61222	1
759	ad08f3655761b1c4ab85ce561f20f6e9	0.134932	0.428905	5.70559	0.0751728	0.940077	1
766	adbd0a05b0545ab0d77436c326855ff9	0.386507	2.45288	5.70225	0.430161	0.667078	1
777	afe95f9e180abaabad3d7c69d57adb24	0.0282674	0	5.70599	0	1	1
780	b15553b809e744778c2cb204df43a7eb	0.0261688	0.273918	5.7057	0.0480077	0.96171	1
782	b16b247591ac19c643fdcee3bc51cea9	0.0101377	0	5.70599	0	1	1
785	b25cc5070c00ebe21e3697749083c6fa	11.4186	-0.182774	2.81597	-0.0649062	0.948249	1
790	b31671eca8261ae54175bd9665444f9a	5.3947	-0.468006	3.63181	-0.128863	0.897466	1
791	b3287be563777fa1327a8a1d4d070578	0.894037	3.63226	5.70019	0.637216	0.523984	1
794	b3f5723169ced37eef5d5c56b60f993e	0.0449985	-2.02545	5.6956	-0.355617	0.722128	1
795	b4067b727cf68ba57429bb22bd7a1740	0.0318039	0.360106	5.70564	0.0631141	0.949676	1
797	b43cc645e72a3cbed2d89ef357230fe2	7.91336	-0.206495	3.01883	-0.0684024	0.945465	1
799	b4911cff6b36fbfe67594701b1834025	10.2424	-0.551007	2.58011	-0.21356	0.83089	1
801	b4d0909f2bb06c12d9e3a50f358f92d1	0.0570431	0.273918	5.7057	0.0480077	0.96171	1
803	b5369ac43c7ef0e78b7e4d60b08c2172	3.42996	0.8958	3.95641	0.226417	0.820877	1
804	b542b2e17f33fd3b68143f7d3c91dc35	0.0267665	-0.163316	5.70597	-0.028622	0.977166	1
805	b557c0d33ca0d674c6955a63418ba7ce	0.0978441	0.512987	5.7055	0.0899109	0.928358	1
806	b56d1951268c649df3767e422e0c2c2a	1.16433	4.01791	5.69978	0.704924	0.480858	1
808	b5e694358e7bb6166a5b0a41df2df505	0.0290532	0.324497	5.70567	0.0568728	0.954647	1
810	b61faf51bbc93fd9d78ada4b82ec116a	0.494872	-0.231822	5.70599	-0.0406278	0.967593	1
812	b669cc775348c46bb6432d33897e8ba0	0.474022	2.66626	5.70178	0.467619	0.640057	1
813	b69c2bbe34ca8882ea3abee065879d79	0.0293917	0	5.70599	0	1	1
815	b6a20dccaff359a64577d6288058120f	1.1566	1.17809	5.37003	0.219382	0.826352	1
817	b7bbd2a99d45a66d02b9d2f67f102efc	19756.9	-0.166853	1.61977	-0.103011	0.917954	1
820	b86ffad89814a020aab2082b85d210d4	0.120059	0.126253	5.70579	0.0221272	0.982347	1
821	b8c608db888bad62b1b5e1b77f15243a	0.0814901	0.512987	5.7055	0.0899109	0.928358	1
822	b8da529bdb2ee550161ee4d5670d53ac	0.0502223	0.594395	5.70541	0.104181	0.917026	1
825	ba31ce91c2153f437e3fe82a0264f025	0.0988367	1.0426	5.70491	0.182755	0.85499	1
826	ba50717d3a4d8ddb0ddf32a63e405b9e	0.0480139	0.568677	5.70544	0.0996728	0.920604	1
827	ba67a600e53ef4ccf77cdcbff4b18c30	0.109253	0	5.70599	0	1	1
829	baac8680e0343f40b68457403b9d779a	0.337098	0.779334	5.70521	0.1366	0.891347	1
831	badcca36ba69a3f4730add597b4004af	0.0480546	0	5.70599	0	1	1
833	bb0afd4028f1cf1ffb03ab7176631ba7	0.0488941	0.200084	5.70575	0.0350672	0.972026	1
834	bb1f353234f18eeb7cb7dca65fc7a206	0.534105	2.90178	5.70132	0.508966	0.610776	1
835	bb51eae75c4d09351765ca95faac8cb0	0.0785553	0.779344	5.70521	0.136602	0.891345	1
840	bcfbabae3886524621864a38c7883d52	0.0848436	0.925877	5.70505	0.162291	0.871077	1
841	bd3cf518310786df99d6fffb9cbfc3ae	4.85234	1.09577	3.46555	0.31619	0.751858	1
842	bd84d0cb1d9b896fef033a60f6d84976	1.19867	-0.32717	5.67056	-0.0576961	0.953991	1
843	bda9624d82323df522f32efa91282c29	0.0186541	0	5.70599	0	1	1
844	bdb6fa89617d59c01773f24b0f597d8c	0.102726	1.06912	5.70487	0.187406	0.851343	1
845	bde718847f41be286a85301fdf2cd739	0.0571915	0.351098	5.70565	0.0615351	0.950933	1
846	bdec0acad48348fd9826f19959290593	0.0991949	-0.930056	5.70352	-0.163067	0.870466	1
851	be6b36013f2133ecb7124eec217dc9e3	0.125475	0	5.70599	0	1	1
854	bf13446fb52b1d1de4db56e2c9a04727	5.62866	0.820842	2.76949	0.296387	0.766934	1
855	bf50aa309432a6fa564735babf0cd5fa	0.05272	0	5.70599	0	1	1
856	c00ccc168f3ec7b9acae23b96aeed71f	0.0834285	0.273918	5.7057	0.0480077	0.96171	1
857	c029ebdc79b71af258f6d73c6d1168a9	0.0525607	-0.231784	5.70599	-0.0406212	0.967598	1
858	c163236da5e4d3774b2ce269c588a5dd	1.04452	3.86158	5.69994	0.677477	0.498103	1
859	c212396bc7b9b80377545ca99badef29	0.0381647	0.44459	5.70557	0.077922	0.93789	1
861	c268ae8507d6e74a585b036c33cbb710	0.105937	0.779344	5.70521	0.136602	0.891345	1
862	c275b24483e0d450fe8d31de29e850d0	0.306177	1.50653	5.70416	0.264111	0.791694	1
863	c2f97b2b06c26480d33653d191d75bb3	7.0262	-0.154611	3.02536	-0.0511051	0.959242	1
864	c357a4fd288698a367ad34cb75ab30ea	0.0349649	-1.75592	5.69873	-0.308124	0.757988	1
871	c5c0f126fb6b2465d3e630499c1e6ff7	0.0108964	0.0189857	5.70586	0.0033274	0.997345	1
875	c65441db0a51cdc5140158fcd122d9e8	0.0181281	-0.0195021	5.70588	-0.0034179	0.997273	1
876	c67f0c5962b8ad017538c301a5d19b2a	0.0802889	0.126258	5.70579	0.0221281	0.982346	1
879	c76ba8d443c6cf2eb71de1ac60c9ec38	0.111688	0	5.70599	0	1	1
880	c7804755a9e23ce79cae25357a3fc62a	5.60845	-0.653009	3.38118	-0.193131	0.846857	1
881	c780687f3639dad3ddd6104469a50e52	6.13127	0.45939	2.94242	0.156126	0.875933	1
882	c79ce7b6dc1fdfa00d4f26d4d52bfec6	41.9149	0.039735	1.76763	0.0224793	0.982066	1
883	c7d0314dfda273c083f9c82bf31dcba6	0.0802889	0.126258	5.70579	0.0221281	0.982346	1
885	c7e527257c6cb167c0eb67e28e206e4d	0.128637	0	5.70599	0	1	1
886	c7f21657669020ab8d240455dbd18e86	0.356642	-4.77439	5.67443	-0.841386	0.400132	1
887	c7fdd4d96720a0cb791d154ca289ead5	1.40562	2.06334	4.07352	0.506525	0.612488	1
890	c897bdbaae7b9d5af7eee5faca833eb4	0.468453	-0.231819	5.70599	-0.0406272	0.967593	1
891	c8b671d81ef3859622a969ff73d1be33	0.0520758	0.612215	5.70539	0.107305	0.914547	1
893	c92d94ae88138e874865cf2919b66597	26.1001	-0.274793	2.06399	-0.133137	0.894085	1
894	c943468b20742551fbdcb2ece0cf5aa4	0.0141337	0	5.70599	0	1	1
896	ca037da52ce9f12597f90b61cf72d868	0.762409	2.94959	5.70123	0.51736	0.604905	1
897	ca4bd6342ec0c255437d844f860e11ba	0.100051	0	5.70599	0	1	1
898	cacf2b2d45f34766ebc2d31fe6cc7881	0.0131695	0	5.70599	0	1	1
903	cc5d47f51ad11146acd9c7f07fe06699	0.0216173	-1.34152	5.70286	-0.235236	0.814025	1
908	cd0cf592b5bece3b7cbb633b912d11ff	0.0429536	0.200084	5.70575	0.0350672	0.972026	1
912	ce17277740100d09e425593bddbac3ca	0.0330813	0.380803	5.70562	0.0667417	0.946787	1
916	d00a07d95f132895abbcfa3bc5d5d6bc	21.6329	0.218456	2.26576	0.0964159	0.92319	1
918	d042a6a1b7ba864910b039b1455a9740	0.07054	0	5.70599	0	1	1
919	d12eccbc22cb0135b892c326cd0d669c	3.55553	0.176963	4.1981	0.0421531	0.966377	1
921	d1bf52dec19d0d6cb4f5ff6d90ce3b9a	0.0755493	0	5.70599	0	1	1
923	d25a4b6cc40dcb23db6c4c13ba4ae94b	6.90644	1.25537	3.12204	0.402101	0.68761	1
925	d29d7168d2de8c9a26383de45bc9e591	0.0533488	0.629912	5.70537	0.110407	0.912087	1
926	d29ff1c78892f60d196190caea31790f	0.0646617	0	5.70599	0	1	1
927	d2ad24c5aa9a7c3aafade034a1a6942e	0.164489	1.48582	5.7042	0.260478	0.794495	1
928	d2c223bdb465fadcbec63b954c4f20fd	0.0497737	0.273918	5.7057	0.0480077	0.96171	1
930	d2fe575d46323b414de8515567904b47	0.0522316	0	5.70599	0	1	1
931	d31e5b4b037c8e5752546adee6fb7f56	0.00827436	-0.231778	5.70599	-0.0406202	0.967599	1
934	d3cf1782a19a46b09eff733d3f397b74	0.140679	0	5.70599	0	1	1
935	d40e7ba2df1deb0ccb102e0f616e5a84	0.00978441	-0.163316	5.70597	-0.028622	0.977166	1
936	d4145844b63f34a7a30a39207142023d	5.75707	0.817814	3.77194	0.216815	0.828353	1
937	d445ff996199eee3c490949cb29cb28a	0.112987	0	5.70599	0	1	1
938	d4a7a5c1f464361c88a0ea218ee3e585	28.2388	-0.282681	1.82606	-0.154804	0.876976	1
939	d4b985e7fb7a3649e5f0e087c97f457f	0.251307	1.92932	5.70334	0.33828	0.735152	1
941	d52f267935684087401b783ef37f42c6	0.606605	2.17458	5.70284	0.381316	0.702969	1
945	d5cd1c67b97a281937f14afbfb36c1f6	0.0568842	0.351098	5.70565	0.0615351	0.950933	1
948	d6ed596fb63a5b8322f806b66b556999	0.0733411	0.428908	5.70559	0.0751734	0.940077	1
949	d6f86e409192013c70b01f307b702962	0.0127216	0.0524949	5.70584	0.00920021	0.992659	1
953	d834ff4349a7b66bc38709951312d13e	8.04223	4.64798	3.42319	1.35779	0.17453	1
958	d984e02c51a1045b438dd7b106c37bd5	0.0631761	0.733922	5.70526	0.12864	0.897643	1
959	d9984f200e48e7a091c4879aabe7192f	0.206859	-0.231804	5.70599	-0.0406247	0.967595	1
960	d9beb87649b93cc012f61bc5d749b409	0.0214768	-0.0195021	5.70588	-0.0034179	0.997273	1
962	da2be4a224fde4038fa5e26458ef4be4	0.0628268	0.727615	5.70527	0.127534	0.898518	1
963	da78a87772ab9689bbeb5d921884957e	14.4736	0.0976202	2.27559	0.0428988	0.965782	1
964	da923e7927bc71c35b4fa4df1b24f1f6	0.227886	0.126244	5.70579	0.0221255	0.982348	1
966	dacfb1f8470fe054efd3e594061e2c4e	0.242996	1.8927	5.70341	0.331854	0.74	1
968	dbd2e1674096ba753476b4b2d497993c	0.024244	0.0524949	5.70584	0.00920021	0.992659	1
972	dcffe497f833595c4dc048163c2caa03	0.070617	0	5.70599	0	1	1
975	dd491ca5c532f1c86f933e44c388342e	0.166888	1.06876	5.70487	0.187343	0.851392	1
976	ddb1a86b2c7ac4c30a9347f99041dd9f	1.92611	2.26349	5.70266	0.396919	0.691427	1
978	ddddd6b9af4ccdc94bf0392722040357	0.0963079	0	5.70599	0	1	1
979	de4cea2bcde4fffcd9dc72327ed35ee8	1.54297	4.42235	5.69946	0.775925	0.437793	1
981	dece9f1074e93e0eef4c3905025eea40	0.540382	2.91603	5.70129	0.511469	0.609023	1
982	ded79b902fc05dd7cdc5e639b2000570	0.107265	0.428908	5.70559	0.0751734	0.940077	1
985	dfbbdbffe0ec2894973f8c73639814af	8.03429	0.624482	2.91556	0.21419	0.830399	1
987	e064afca7dee032a9f1dfad5a0070a3f	0.0684909	0.273918	5.7057	0.0480077	0.96171	1
991	e0ed718d56630cf9f431a6be1af37cb9	0.047579	0.563583	5.70545	0.0987797	0.921313	1
994	e12d5031631a20a91b177f14b2441951	0.180436	0.267712	5.70571	0.04692	0.962577	1
996	e233af84126b8a2019e75b2e840373e2	0.0373442	0.434776	5.70558	0.0762019	0.939259	1
997	e2368cc384e70146fec757ac4d961998	8.53596	0.463903	2.54297	0.182426	0.855249	1
998	e283c35c9a3ac90952bd59cf12bfc858	0.0235133	-0.23178	5.70599	-0.0406205	0.967598	1
999	e28f62779c93af901a270bf873b1cac3	0.403934	2.51363	5.70211	0.440824	0.65934	1
1000	e2a09ea4ab54fde612d41e9b99e4191a	3.26058	0.596763	4.62288	0.129089	0.897287	1
1001	e2e41a78a657cd70d2348ead68a77e29	0.124832	0	5.70599	0	1	1
1006	e3cf480419b141d15b5212f49ff9a72b	0.0966834	1.02176	5.70493	0.179102	0.857858	1
1007	e3eeeaebf53228275eb1933b0ac24d74	0.0706685	0	5.70599	0	1	1
1008	e3f99453b837eff878d170a81f650b87	0.036366	0.200084	5.70575	0.0350672	0.972026	1
1010	e496882da9e0d4115f61e734f6bc249c	1.48913	-0.847726	5.66929	-0.149529	0.881136	1
1012	e5540ca2224e738651e5209a38b14dc0	0.200111	0.351093	5.70565	0.0615344	0.950934	1
1016	e6b0e6f8fb1de9067a750c25471809c5	0.042299	0.273918	5.7057	0.0480077	0.96171	1
1017	e6f36216f4a5c3df49316359f0b8e185	0.629537	3.13387	5.70091	0.549713	0.582516	1
1019	e7fa29c213939d6cdb9383f963f99ee4	4.26643	5.33994	4.41965	1.20823	0.22696	1
1022	e84eecc9c60f5d42b487872be865277e	3.20532	4.35542	4.40142	0.98955	0.322394	1
1025	e889a2670d2ee5897db69ace1176ce0b	0.0543844	0.428908	5.70559	0.0751734	0.940077	1
1029	e98b341b20e88d0be65a4462ed7ba7d9	0.0795806	0.883359	5.7051	0.154837	0.87695	1
1031	ea1999cbe960a753fd8aad432a9f0170	1.15629	4.0084	5.69979	0.703253	0.481898	1
1032	eaae24790974a46258828e75530ff0c3	0.0511559	0	5.70599	0	1	1
1034	eae0cfedd2faf56ae56fe669b44090b4	62.5398	0.0207243	1.49239	0.0138866	0.98892	1
1035	eaf7481bf4ccecf3f5a8bb0d47133445	0.048488	0.351098	5.70565	0.0615351	0.950933	1
1037	eb35162373bf51e5f667115bf5d0f1fd	0.102726	1.06912	5.70487	0.187406	0.851343	1
1038	eb432cba6a9ed5a84dba8cf56e4a6289	1.06213	-0.231844	5.70599	-0.0406317	0.96759	1
1043	ec1f67d76d59b39752fa115296eff637	0.783983	3.1836	5.70083	0.558444	0.576541	1
1044	ec34c5af4b7822b65005334a82ef066a	0.158437	1.30829	5.7045	0.229344	0.818602	1
1045	ec354fbd61ace3bdacca02843bb78a2a	0.0339701	-1.73301	5.69903	-0.304089	0.76106	1
1046	ec7772a2944bb2d465fb7655dc0704c9	2.71209	4.78777	4.96869	0.963589	0.335252	1
1048	ecfed4ed448c412970e5dfeef71342ff	0.441199	2.20491	5.70278	0.386638	0.699024	1
1054	ee2c2a730bab84f0c4a4395d72f24efb	0.0385949	0.453573	5.70556	0.0794966	0.936638	1
1056	ef48c4f145c064261eb56006f2395de1	0.0329456	0.351098	5.70565	0.0615351	0.950933	1
1057	ef732c1879813d8b73538b0050dd47ef	0.0705291	-0.231786	5.70599	-0.0406214	0.967598	1
1059	efa75a98e609805316a78bca21d044f3	0.0254431	0.267732	5.70571	0.0469236	0.962574	1
1060	efaec6bf5d819e3995a3768ece07130e	8.61484	-0.43436	2.85768	-0.151997	0.879189	1
1065	f0aa8cd8c7f0785ccbc67ec473a52220	16.8882	-0.320186	2.16494	-0.147896	0.882425	1
1066	f0c55cdeb9417feaf6795b97e228160e	0.0605929	0.703929	5.70529	0.123382	0.901805	1
1067	f1366e1ab720d895723e55befe293cdb	1.30985	3.61948	5.70021	0.634973	0.525446	1
1068	f1a3160275e24c1fa46f24470a5ebf95	1.51816	4.39999	5.69947	0.771999	0.440115	1
1069	f1ad6b141632e4b1e3788bc0e48fcce1	6.67655	-1.22939	3.48016	-0.353258	0.723895	1
1072	f26c8c2a87cfee46b808531fbf61359e	0.00412852	-0.163316	5.70597	-0.028622	0.977166	1
1074	f2a95e73c4c8ffc798b222303e14a30b	1.15396	2.69346	5.70172	0.472393	0.636646	1
1075	f3203b95994ca6e1d8121f7ea347dea3	0.0809286	0.0726875	5.70583	0.0127392	0.989836	1
1077	f36b62ee7e59e8ef8e97c26ce68400a9	0.244463	-4.22288	5.67677	-0.743887	0.456945	1
1078	f381b34f7dd8d77f8d6dd07bf8c8e63f	13.7499	4.22808	2.95452	1.43105	0.152415	1
1079	f39a54afdc834c8c32001c3905a340b5	0.0184167	-0.0914924	5.70592	-0.0160346	0.987207	1
1083	f49340a9e53184ccf2e5d3c398e9ffa9	0.0200597	0	5.70599	0	1	1
1085	f5cce58e929ff5d17a92fc95b0ce7253	0.0640754	0	5.70599	0	1	1
1087	f60feabb225869131dfcd7a794d4681c	0.0419542	0	5.70599	0	1	1
1089	f6a37bdcf6c5032ed2c0769d5640014e	0.135566	0	5.70599	0	1	1
1090	f71acc93b92c4bfc2f40306e1f10b589	0.0896391	0.600033	5.70541	0.105169	0.916242	1
1091	f74f8111c1e992a6329d6146ccecd056	0.536465	1.81262	5.70357	0.317805	0.750633	1
1092	f75bab695761b9814744584559ad2986	0.351274	2.13746	5.70292	0.374802	0.707808	1
1095	f7fe7a0481e9573dd04668711bd6e94c	0.749437	-0.231834	5.70599	-0.0406299	0.967591	1
1096	f859adde4738b5e3501fff2437e6178e	0.102726	1.06912	5.70487	0.187406	0.851343	1
1099	f8ab459fce59e31b35fc811a7083e7dd	0.0339209	0	5.70599	0	1	1
1101	f8adbae7d37573bb5137fc99445c2594	7.94508	-0.67283	3.40069	-0.197851	0.843162	1
1104	f9acdf408c76f8429d72c692b9de086e	0.0493776	0	5.70599	0	1	1
1106	fa5553dfcc00393697d896a5878c173f	0.0788411	0	5.70599	0	1	1
1116	fc7ebf33ea5d41f30b5995473187a46e	0.061332	0	5.70599	0	1	1
1118	fd04540843da598b41aa459749b06c84	0.128941	1.26617	5.70457	0.221957	0.824347	1
1119	fd17f84c0f7bb7e9d98acc674a62e4e7	9.5262	-0.675178	2.77057	-0.243697	0.807466	1
1121	fd89e25764656eecc7e4fab435292d49	0.0241708	0.0524949	5.70584	0.00920021	0.992659	1
1122	fe095a7ec5462b372fc5bee490b7eae9	24.5561	1.65831	2.97091	0.558182	0.57672	1
1123	fe1ec2ea2d153dd69c96aa86bc37e2a0	9.32913	1.19614	2.88559	0.414523	0.678491	1
1126	fe89a0f2bc751cd41c11ef60989393f8	0.243728	1.42054	5.70431	0.249029	0.803339	1
1128	fe9c1b08a6860d5ff5781b189374e824	0.102312	0	5.70599	0	1	1
1131	ff048520c1e547f44ba20361782582d9	0.0979732	1.03915	5.70491	0.182149	0.855466	1
1136	ffe405b2d59b6438774d7995220bd9cd	1.42072	2.51304	5.09779	0.492967	0.622036	1
1	001727f3d1bf21e164ab98184da4afc3	0	0	0	0	1	NA
4	01b4282a100f607492962e893fd2ffa8	0	0	0	0	1	NA
6	026e1a52d206dcb235867a5ceafe95d9	0	0	0	0	1	NA
7	02742d12d6a724766127cc5118dc9360	0	0	0	0	1	NA
10	03853249d7a3ec2590273a562a737919	0	0	0	0	1	NA
12	040a94f68121dff0284a23d9e3a9ad1f	0	NA	NA	NA	NA	NA
13	043b3af14f34755f571f3000447a0359	0	0	0	0	1	NA
15	048124ad334869b5a360393542b2e041	0	NA	NA	NA	NA	NA
16	0512d385cb2a178e76d1edc87cb3e594	0	0	0	0	1	NA
17	052e28a850d3f978df8e56457e0b468d	0	0	0	0	1	NA
18	0566daaf684d9481efe174332db671c7	0	0	0	0	1	NA
20	062dff627e9392b9c35b3a0bd55171f7	0	0	0	0	1	NA
21	06ac67fc2215ed5916cae65a730e5720	0	0	0	0	1	NA
24	06b6b3429b984ff246f741e9543cba69	0	0	0	0	1	NA
25	06c7832329bd6b90cd13ffe6a0e2384d	0	0	0	0	1	NA
26	06e1b8a2f7bfba9df107f2c6785146e9	0	0	0	0	1	NA
27	06fe039e6c439c062fea71deda5adb84	0	0	0	0	1	NA
29	072142c591135fa80edc960ba04d8fb1	0	0	0	0	1	NA
30	079061cfbe91ff0d2c014bd28fb04d0f	0	NA	NA	NA	NA	NA
32	08340748d316ca45eda6c62c6a5df45d	0	0	0	0	1	NA
34	08726f9e3d2a0a0b0a089e6ebdcf667f	0	0	0	0	1	NA
35	08a327d752e8ab3711cb3075f4990e7a	0	0	0	0	1	NA
36	091c875d842ab690a7a8c45cfd646d7b	0	0	0	0	1	NA
37	095d9d0c1dbb9e387ce99e0f5ccc9622	0	NA	NA	NA	NA	NA
38	0975743d8425b3ad0df682fe095957cb	0	0	0	0	1	NA
39	09d8b5a6a7f7128ad490d0702977232c	0	0	0	0	1	NA
40	09ddc2b3cbf4e651c17af8ad5688bd06	0	0	0	0	1	NA
44	0abdd42b8cd01a2c0d0aea7993b0eae1	0	0	0	0	1	NA
46	0ad35c34fa7f8f518c3216cfd6745d47	0	0	0	0	1	NA
47	0affba549bedaa2fb1e7695ee5e95f24	0	0	0	0	1	NA
50	0bb1ea24e7bd4a8bfa03413a7d971031	0	0	0	0	1	NA
51	0cde394cfab2d92d5445ac87f9cf10e2	0	0	0	0	1	NA
54	0d2583d7787819181ceb72b0d0bf2bfb	0	0	0	0	1	NA
56	0d603b5c7d60159d3cbe2f3ad8a58caf	0	0	0	0	1	NA
59	0e762e9da64556c5f1b859b1b53be7d8	0	0	0	0	1	NA
63	0f2770ee556e221708ab16233b9b7151	0	0	0	0	1	NA
65	1027864f82d05561e3b1270316da9155	0	0	0	0	1	NA
66	1047d3da7338353900aba53efbf10b48	0	0	0	0	1	NA
67	104bda7fb23fd5f8fd26776b50b1b594	0	0	0	0	1	NA
69	1080dc9e5a60dfff11dfb1d58429063e	0	0	0	0	1	NA
71	1121eceec7369b52fb179167bb5430d1	0	0	0	0	1	NA
73	11c7a246b0293a7c16616e5aa65898f7	0	0	0	0	1	NA
76	1245ed23a55ad76149680e320589979b	0	0	0	0	1	NA
77	124a92e0b12751ccb8c277aa4594e00e	0	0	0	0	1	NA
78	1285c6f8f8142d697b8a8ed7c854b65e	0	0	0	0	1	NA
82	12c72b4cce9c7e231f55f31967e2a7e4	0	0	0	0	1	NA
83	12d1fe758b251e02ce2ab057976b00a8	0	0	0	0	1	NA
85	132b34001ae82efdb12beb4e0ffa4452	0	0	0	0	1	NA
86	136eca97e47fe2ffb83d915ad33552e0	0	0	0	0	1	NA
88	143cec28a4587495fde1706ac0415474	0	0	0	0	1	NA
89	145b985853cd6df0d6261548b73993e7	0	0	0	0	1	NA
90	14dcede8391969bff667b9fb3184b840	0	0	0	0	1	NA
94	1576bbbed163a7df935be4c25e6d5deb	0	0	0	0	1	NA
96	15fbd01fcbb65605bb90e203ebc0c7e3	0	0	0	0	1	NA
97	166df5d3bbb477f4dba2db49864fba01	0	0	0	0	1	NA
99	16789ccace6f8286da14d85381ce4ec4	0	0	0	0	1	NA
100	16a16bacb6d8662ff111c154fb3d242c	0	0	0	0	1	NA
104	176ccac1270bcdd7c29b3bef7b57c26a	0	0	0	0	1	NA
105	178537371b4fd151eabe92972e54a887	0	0	0	0	1	NA
106	17c676059ac9aaa84c3be3658f4221b6	0	0	0	0	1	NA
108	17dd8de712ec498a974d10d276c6f0a9	0	0	0	0	1	NA
110	18630130d765b62c5584087eab8b6283	0	0	0	0	1	NA
112	18bbc5936d03890bcdc72a81a6287b12	0	0	0	0	1	NA
114	191e424623d0bcab9b26622ecfd5ea8d	0	0	0	0	1	NA
117	19e49bf63ec8ca1d977e0b9dae9f79ec	0	0	0	0	1	NA
122	1b87059b8e9bec9b804c1d453cfd97db	0	0	0	0	1	NA
125	1c24eb5824d0213f9a357800c990bca3	0	0	0	0	1	NA
135	1e2d21fa89cb7bfcc277d7a53666cdeb	0	0	0	0	1	NA
137	1e9ab9006570fed33d4de67c1307b331	0	0	0	0	1	NA
138	1eadf36bdce1a44f6c510c875aa9c722	0	0	0	0	1	NA
140	1f0ec414d672c93c27b848e3bc9a6304	0	0	0	0	1	NA
141	1f75efca7520ae615cbd8ce794c8abd7	0	0	0	0	1	NA
144	2046965685238ae46e4f8a2f69db5eed	0	0	0	0	1	NA
147	214238b67305165f8952b3f730c0c2de	0	0	0	0	1	NA
149	2188ac0b680091c77a4ba82f42b95580	0	0	0	0	1	NA
151	21c4c3975811eb36b71a6a2ed4544d1e	0	0	0	0	1	NA
152	21c51c695a87031720b93ab2b491ac16	0	0	0	0	1	NA
155	2228aab90956663f266bf9f1d0207ed8	0	0	0	0	1	NA
156	229d6f23a90964e0c9a5ad84c477fead	0	0	0	0	1	NA
160	2434a49694b7a0eab04aed72308ff794	0	0	0	0	1	NA
164	249ad0ea973ae18b7d3921abf5e6c8a1	0	0	0	0	1	NA
166	24e557daa4c09ea0c4e00fde79a55747	0	0	0	0	1	NA
172	2624831e243a851dd98d8a6b6f902cab	0	0	0	0	1	NA
174	265390c2ea14aad8ec89d9b8e41dd238	0	NA	NA	NA	NA	NA
177	26ad3ad0aea58fb9141b900e7b7f8489	0	0	0	0	1	NA
179	278cae9d5c10938d691924aa7b47f47b	0	0	0	0	1	NA
182	2867639a92328cd4ec46af58154e43bc	0	0	0	0	1	NA
185	2906093ce4a99aa6bd0d0738cb25d932	0	0	0	0	1	NA
186	2909348242b4ee403fe74b76d78bde87	0	0	0	0	1	NA
187	2915480fcfaf34a995c58058eb5709ab	0	0	0	0	1	NA
188	2955216cdd1ed68f11cdcc7c23c3b8be	0	0	0	0	1	NA
191	2a99b3c54495d9e791710f56d7b25be9	0	0	0	0	1	NA
192	2aa339209a5b524eb7c6a1565b87115c	0	0	0	0	1	NA
194	2afb8266378e70c653513d7d24610de9	0	0	0	0	1	NA
195	2b1667b4fad38dfabf5dfcf1dfc18ce0	0	0	0	0	1	NA
197	2b7554adae79b54596743421dd26f507	0	0	0	0	1	NA
198	2c35a3816ed58bf513392482e0408f85	0	0	0	0	1	NA
199	2c3d70c8dbbd40306802f2490d72e28b	0	0	0	0	1	NA
201	2c522388759dbd6a7273da49a01df75a	0	0	0	0	1	NA
203	2d3200073f1fa1983811923034728478	0	0	0	0	1	NA
205	2dfd4d14f641a0085c05a9ff5f0a73f4	0	0	0	0	1	NA
206	2e823eef3d603f6bc67f963c14a56720	0	0	0	0	1	NA
208	2efb0b1756db3655ffb36f869579a6b1	0	0	0	0	1	NA
210	2f327e54596ccb4b6ab36414d32fc5d8	0	NA	NA	NA	NA	NA
212	2f8bb56a143bf2869d8aecbd34851e2c	0	0	0	0	1	NA
215	2fc4bf426981e293e16ab0111d7e0bf4	0	0	0	0	1	NA
217	30e8b24f0e138b5e3f256fc6d57dd8f2	0	0	0	0	1	NA
220	31710f04c1d3def7bfea4ec1a43757f0	0	0	0	0	1	NA
221	3172d9414ba6825aa023cf15bf9e1e86	0	0	0	0	1	NA
227	3237a9489e09960de9b9c84b497ecead	0	0	0	0	1	NA
230	325d9c2c4214897e0206bb3a86f7fe4c	0	0	0	0	1	NA
239	357920c0d27286d55932655cbc197c19	0	0	0	0	1	NA
241	35ecd15663780c905b48197636514978	0	0	0	0	1	NA
242	35f6878d8dbf018d48cd897c584f677c	0	0	0	0	1	NA
243	364127c6e391a4abaa2cfe317374705e	0	0	0	0	1	NA
244	36495985078d4ae4d821f20caddba1b3	0	0	0	0	1	NA
245	366f5d3b7084e3fdeead30c66bf32534	0	0	0	0	1	NA
247	36e065a1cc43dd646cfb89e1d952026f	0	0	0	0	1	NA
248	36ebfa61bb5ba15765f8bd91f9db1af8	0	0	0	0	1	NA
251	374d42d208278b0daae564cc3a7f84fb	0	NA	NA	NA	NA	NA
252	376804df0d5670216f7d622f9c2c04c7	0	0	0	0	1	NA
253	37a7479bdb4fde84347f672883906904	0	NA	NA	NA	NA	NA
255	38061dea4a36b2d6b3589a4d1ec0bd4f	0	0	0	0	1	NA
256	3827f46c935cbc100041507c54a5f3b9	0	NA	NA	NA	NA	NA
258	3846e3be5f10e81f0d1253bc4965af75	0	0	0	0	1	NA
259	3860063aba161a6a43d9ad5187638323	0	0	0	0	1	NA
260	38744158690df938a887caa22f3cc2e9	0	0	0	0	1	NA
262	3998f4716baae95a5cdd75a57f3a2b26	0	0	0	0	1	NA
263	3a09c391b4aad7ab67c8eb80e75b9655	0	0	0	0	1	NA
266	3a582b90fca7c84998c9b6b79d926330	0	0	0	0	1	NA
267	3acd5cdfef79164b66d65c2085104ab6	0	0	0	0	1	NA
268	3aee59e786deb814550928381b318052	0	0	0	0	1	NA
269	3af7dffcdf2483c13d78ca14b43b92af	0	0	0	0	1	NA
270	3b15576cc0187a658fc55de04f454f61	0	0	0	0	1	NA
276	3c4f751ba591915bd679ad5cb10e8106	0	0	0	0	1	NA
278	3cc8d797db9ff271e9174566e9f3abed	0	0	0	0	1	NA
280	3d3f0f6a8a938a9b7acd8a1936c68cbd	0	0	0	0	1	NA
282	3dd838c10eb433ec35372b88fa5e78f9	0	0	0	0	1	NA
283	3e06f1f298b47140fe0d8e9b4f092d54	0	0	0	0	1	NA
284	3e134f38191e32a06cd8d8efab7fd91f	0	0	0	0	1	NA
286	3f16e91964e52012fcd250558f2e0407	0	0	0	0	1	NA
287	409ed50bdad0bcb08eaba3f59452cd77	0	0	0	0	1	NA
291	41cd6ac4eb17f1c98c6ca14f0421fa36	0	0	0	0	1	NA
294	4223bcd67a272248e40cec560a056941	0	0	0	0	1	NA
297	42b37b99854bf3a7ff04a1ad1e935a8f	0	0	0	0	1	NA
299	42eb07cf3c01cdacfd894df4ac668afe	0	0	0	0	1	NA
300	4338c47a61dcaf5497a47bf00ab1a6a8	0	0	0	0	1	NA
301	437a05973fb048aab36c35568b3e8f04	0	0	0	0	1	NA
302	43b0214139037bdbe486528c34d2ef7d	0	0	0	0	1	NA
304	4407803f2fd3a9be9c745c9211b687db	0	0	0	0	1	NA
306	44a5f4bfb363d36840c5060637bac80f	0	0	0	0	1	NA
307	44db94c45b820c7d269679115a91866f	0	0	0	0	1	NA
308	451e6a0dec58967fd638b3069221fb3f	0	NA	NA	NA	NA	NA
309	45293dcbd39377b3248d2f4c59961e49	0	0	0	0	1	NA
310	458144d1cdafcf483dea70484fdb68a5	0	0	0	0	1	NA
311	45b21fe63e10f9d68e1259acc68dcf69	0	0	0	0	1	NA
312	45ed37ad37d55add264fe9ca2ff7c0ca	0	0	0	0	1	NA
313	45f7772cb215a8f9d81b3528566e8e7b	0	0	0	0	1	NA
316	46e74bce8e6f68793aeeda8672d94887	0	0	0	0	1	NA
317	474cc1797fe629ec668234e3f3efcf57	0	0	0	0	1	NA
321	47e0e1d94696e4332cf00e358803936a	0	0	0	0	1	NA
329	48af36c99ada8117638fc732ef844ffe	0	0	0	0	1	NA
330	48c5785d5c87d191eccf9ae353befba7	0	0	0	0	1	NA
331	48ecb063354c6d4a1513641a06c5b4b9	0	0	0	0	1	NA
333	4a45a18a3487228ffc006e5edf82e07b	0	NA	NA	NA	NA	NA
334	4a4e4feb4277cbfd2bf8459c62e238ca	0	0	0	0	1	NA
337	4ac662703e85d10a598bc746dbc4c77c	0	0	0	0	1	NA
339	4b2747c5cbe96689e98425a149b7d24b	0	0	0	0	1	NA
342	4b73165d1e94d6704a1c7e03ce4a2b35	0	0	0	0	1	NA
344	4bae0ab2637d7709616476c5311975b4	0	0	0	0	1	NA
346	4c5f44d8470975e1057f0fecab7be9e2	0	0	0	0	1	NA
347	4c7ff383c681d064817ba77e7779a9cb	0	0	0	0	1	NA
348	4cefaf5934618a2acd8939338470c9a9	0	0	0	0	1	NA
349	4cfa15b5d9da4c03cbf4c375b0629161	0	0	0	0	1	NA
351	4d2d2eedc1a4d4083dc432f7b5b39a2f	0	0	0	0	1	NA
352	4d41dcb3aa412ac7b6af7f7b5777e108	0	0	0	0	1	NA
353	4d4e3b41d6f325d605ca84567123ea64	0	0	0	0	1	NA
355	4e2334c5299ade1365fc057bb7f8e340	0	0	0	0	1	NA
356	4e6dcf6fb53955d15772d933a524e8b7	0	0	0	0	1	NA
360	4f8120beee6f44729bb6af4e78a144e0	0	0	0	0	1	NA
370	52498c45c3fe197300c31f0e392a8496	0	0	0	0	1	NA
372	52cb7105cede286a9b25ae81e8fd59f9	0	0	0	0	1	NA
375	53618ac533887ed80f4edc068f9901e2	0	0	0	0	1	NA
378	547bb5e2d5270e200cb1667b1f10090b	0	0	0	0	1	NA
379	548f593aa0b9794f5a2a1cd496b2c157	0	0	0	0	1	NA
383	553ac02408e1664222319516144cc06d	0	0	0	0	1	NA
384	556c1c830351bb5b6a2de69519bf9c6e	0	0	0	0	1	NA
385	55780629f43a365150665b9f5e5c2967	0	0	0	0	1	NA
387	5594e20da8256b5e1eb31895a54914b8	0	0	0	0	1	NA
389	55eacbd31f855b42cc3bd9f957b7b945	0	0	0	0	1	NA
392	5625aa6448cab774aa7c87952be7bfbb	0	0	0	0	1	NA
393	56323dee55d0d22acc61320d506e5b4d	0	0	0	0	1	NA
394	568c6a7f25ecfea75559f04049980aad	0	0	0	0	1	NA
395	577a01fe3a056f3273dac3ef9248b355	0	0	0	0	1	NA
399	58098b65ac9e163b6ab5ec2f0d14cdd0	0	0	0	0	1	NA
400	58b2ed7f27527b053c1078fc733a2ad3	0	0	0	0	1	NA
401	58bdc6728569eeab179805a0b1c0be0f	0	0	0	0	1	NA
402	591a987d6bafe72ac0de7ec346ad1e2f	0	0	0	0	1	NA
403	5969900c772aa19f737b0421d2641aab	0	0	0	0	1	NA
404	59bf79f9cd48f65de52ed6453143855c	0	0	0	0	1	NA
406	5afc3e365b04fc8d1d4622aa71d002f6	0	0	0	0	1	NA
408	5b4c17cafbc7ec81e5f7511c0f7d0157	0	0	0	0	1	NA
409	5b8de810233509d46e794e65f18f612a	0	0	0	0	1	NA
415	5cca195f997a98310d457ba35fa64da7	0	0	0	0	1	NA
416	5d3c75a7acedc966541a4bb9d906985e	0	0	0	0	1	NA
418	5d6b0516dfd5a47e4d6e2be4f5957985	0	0	0	0	1	NA
423	5e9b5b0350322533e2ead5efba60321d	0	0	0	0	1	NA
424	5ea1fa72114dd7d3212c66e3918bff22	0	0	0	0	1	NA
426	5f6dbe8f4f4d0591ec0129a42c126ba8	0	NA	NA	NA	NA	NA
428	5f95935af43574c6605a6ddbbba8ab55	0	0	0	0	1	NA
429	5fdc940759d67910670f75d2965ecd34	0	0	0	0	1	NA
431	5ff86de358d40f245549f97c97f04ca2	0	0	0	0	1	NA
433	60724664c9d82595cfebbbd39f86eaf6	0	0	0	0	1	NA
436	6137fe63772ea864cd8caa1be695f6b5	0	0	0	0	1	NA
439	625be39b3a6a308e7cd98388d1cd1aaf	0	0	0	0	1	NA
444	63135602eabe056a100ac4b4e5d20f88	0	0	0	0	1	NA
445	631651feae427d0776a8344f0337a9f7	0	0	0	0	1	NA
446	636596bbd91d1d732691b5055c62c8d7	0	0	0	0	1	NA
447	636c3318cc223ad324bbbd19531552a0	0	0	0	0	1	NA
451	64db7caa686117d25e44ce7d384c373c	0	0	0	0	1	NA
452	64f9c7b7f224770432814781f39a2a0f	0	0	0	0	1	NA
454	65a3a3ec93beb2cc88e5d045e1e3e8bd	0	0	0	0	1	NA
457	65cfd32b2a1a69f2ab84e7a6059aadd1	0	0	0	0	1	NA
458	65eaaf61acf5b84d3f2aed6a2400bb21	0	0	0	0	1	NA
461	66925ddd0fd9f6db845a18202153d47c	0	0	0	0	1	NA
465	678df62f511545a794b23e9adb6c1ca0	0	NA	NA	NA	NA	NA
466	682403d4e593845db30cc21a414bf19b	0	0	0	0	1	NA
467	69163151988194a8029f77daaf1dfd4b	0	0	0	0	1	NA
472	6a2f6b06affa8f6eea20b1d6a3a7afc5	0	0	0	0	1	NA
473	6aa1ea58729617fc8bd2229f1a380b7e	0	0	0	0	1	NA
474	6ad5818d9f1718a5d9296d33414c6526	0	NA	NA	NA	NA	NA
478	6c6f14fe91943da8b0243721575719d8	0	0	0	0	1	NA
479	6c807c2fd468cd8ebf705f7a0aa766f0	0	0	0	0	1	NA
483	6cf837a984b30bfedd01065c796d3c5a	0	0	0	0	1	NA
485	6d6bec2613e20157b1f0c1f12ecabe48	0	0	0	0	1	NA
486	6e5d974ba9b960cb580094993d36011e	0	0	0	0	1	NA
487	6ec25000de3019ed04d59697fccafe04	0	0	0	0	1	NA
489	704998f574469f19f7819ab74c7ce8a4	0	0	0	0	1	NA
491	70a0a9d856dc866b2ef591bde906cd40	0	NA	NA	NA	NA	NA
492	71150598fe681f826652b1486af4291b	0	0	0	0	1	NA
494	71f76af56cac162a218633e766fd3ff3	0	0	0	0	1	NA
496	7239f8799a7674bbffd5a3c2dc547ba6	0	0	0	0	1	NA
497	725873a359b4254f3aa15a1b85f0481e	0	0	0	0	1	NA
498	7266a57f137bd918623e4bfcccbf6918	0	0	0	0	1	NA
500	72dd85e51032e0bc190b5f5df8a8664c	0	0	0	0	1	NA
502	734d25761c668dfadaec427ec4236fdc	0	0	0	0	1	NA
504	73d6ac800690a92aa31e36593c91648a	0	0	0	0	1	NA
507	74f333dec952edb98ef5d56d1ae41a8e	0	0	0	0	1	NA
512	76df227bd7a0bb30b7180fc47c697e4e	0	0	0	0	1	NA
514	76ed4fbd4aed0d1affcdca2728c8f90f	0	0	0	0	1	NA
515	7786b4b6842432bcdab732d4f902abdd	0	0	0	0	1	NA
516	77bb455857fed1f30f3eb28424de99a4	0	0	0	0	1	NA
517	77f5677535cca56bf417d7cfa482e3cf	0	NA	NA	NA	NA	NA
519	7842a056f12d9bf52e4d51e971da459a	0	0	0	0	1	NA
521	78523dbe42937557b78aa70a2120dade	0	0	0	0	1	NA
523	785dc05f500b10e1e336f42ea1142238	0	0	0	0	1	NA
524	787f694f2a70e92fb1af9aef27f620bc	0	0	0	0	1	NA
526	79263a834a4347e20748bc3a07b390fb	0	0	0	0	1	NA
528	7a4d3f66166758f0085cbb458d1a52f7	0	0	0	0	1	NA
530	7aa0d9feb5227adcb5ad8754691a05c5	0	0	0	0	1	NA
531	7ac9d7b49c739dc197ea3c578fd5f1af	0	0	0	0	1	NA
533	7b0b601e1447cfe717fd59b916004d6d	0	0	0	0	1	NA
534	7b4687f7aec36bf0584e3b10fd20ab27	0	0	0	0	1	NA
535	7b5c55f1c9d08ef795fc5378c712a8ba	0	NA	NA	NA	NA	NA
538	7b9a7a626be8c54a11945492fdb3065a	0	0	0	0	1	NA
545	7e7aedc08912be66e7749f772ff93957	0	0	0	0	1	NA
548	7f5cbd932305cb2eb5283378bab6643e	0	0	0	0	1	NA
553	813a9480ee085d6b6d7eb750749b2f22	0	0	0	0	1	NA
556	81eefa70a9b86363b687bbadf3b66c23	0	0	0	0	1	NA
558	821d49e09285669c76e0d20d5c4f6fb4	0	0	0	0	1	NA
561	829cb20e47be86ec6adfbb6e91c49187	0	0	0	0	1	NA
567	83b171555b7e37a871555ac63596932f	0	0	0	0	1	NA
569	843568dea87012addc38e5df8e0d155e	0	0	0	0	1	NA
571	84989e994a96a325a91721b6cf8a28d3	0	0	0	0	1	NA
574	852fe4a618d0965a4e8c9e4da8f9a3e5	0	0	0	0	1	NA
577	859cc28fb0c59c7a71013bf82159a012	0	0	0	0	1	NA
578	85a9443451d5019aa028100fea41ccd7	0	0	0	0	1	NA
580	861340b4f2f197de177a1590d3f3dc40	0	0	0	0	1	NA
581	8614e0d1b6a22b721eb0e246c97f3618	0	0	0	0	1	NA
588	87940ffc1c4e0da127a283de169fc40f	0	0	0	0	1	NA
589	87b654bafd99337045c3dc00a36d62e7	0	0	0	0	1	NA
592	8849b3d879d1d521eba5c1c97d17ba49	0	NA	NA	NA	NA	NA
593	889ab3797d4e6e2f7b4976258700f83b	0	0	0	0	1	NA
596	89a5a77c2d60a33a8e5df5d736eb5810	0	0	0	0	1	NA
597	89cebcd00bcce646fb0275c7fac6378b	0	0	0	0	1	NA
599	8a59490ae4a27575260225b3f23561e3	0	0	0	0	1	NA
600	8a59e5e9f706dbb74501adff34c8dd2b	0	0	0	0	1	NA
601	8ac26b294c892e85a161979d01f5a780	0	0	0	0	1	NA
603	8b109936171acea1dc236877c163f186	0	0	0	0	1	NA
606	8b94a66ecd71579903c99c4094d000c3	0	0	0	0	1	NA
609	8c1f3fb2e78aebb1f34b0574f883f4e2	0	0	0	0	1	NA
610	8c84acee7474460bf88991c7f19607ab	0	0	0	0	1	NA
613	8cc3498eb3753d0303cc5bd2cf8b5df1	0	0	0	0	1	NA
614	8cc5a8592e810ab5421f13297c2ef898	0	0	0	0	1	NA
621	8e40ced7e0fafcdb90a71d17603eb625	0	0	0	0	1	NA
625	8f6ffdc45057f5e47e0035c851059405	0	0	0	0	1	NA
627	9090ce58c8fff619fe2b883ea2f99192	0	0	0	0	1	NA
631	9111842a8fdf49d63af99b8de8432c9d	0	0	0	0	1	NA
633	92a9a545a63253197b0e29cf85289276	0	0	0	0	1	NA
636	9331c450ccf12ec33b9ff4d9a2b5c504	0	0	0	0	1	NA
637	936cff53f6bc4880d3363eab08494d79	0	0	0	0	1	NA
639	93de1fc943fa68bc78f52d2e17573305	0	0	0	0	1	NA
640	9413ab65a3960d5545aa23799cee148f	0	0	0	0	1	NA
642	9486bd2c3f10e6e94240a928de483150	0	NA	NA	NA	NA	NA
645	94a9dbb12a950f19e97d5789be92f782	0	0	0	0	1	NA
646	94ee575e373e0eab28842c8fbb752647	0	0	0	0	1	NA
648	953aeba8b24acb9ee4bf2c6dbc289bfd	0	NA	NA	NA	NA	NA
649	9542dce945444c871a038c4fce68ed65	0	0	0	0	1	NA
653	9700175d6db51ee962de76a5866183b3	0	0	0	0	1	NA
654	976a6c3b06ccd855312f81f23c049f71	0	0	0	0	1	NA
656	97a228eeac23f96b6e8dd4ce9495b865	0	0	0	0	1	NA
657	97af696ad96ceb598c731d77297e77a6	0	0	0	0	1	NA
658	97b7ba107899b99aa2790ac5c26c9942	0	0	0	0	1	NA
659	97d79c2f9919ca1278392d1688a1b7aa	0	0	0	0	1	NA
662	981c885ea75749cff0122e9c856fabd0	0	0	0	0	1	NA
663	982f5529946fcb7d033563cc13d032d6	0	0	0	0	1	NA
665	9880c7caee0f8b9b1cde26e529e0c64f	0	0	0	0	1	NA
667	9894d9c9e30c524e700ff9d18e5cc667	0	0	0	0	1	NA
671	993ffddcf34cd3b950e6d3ac46e2968f	0	0	0	0	1	NA
672	995422834f68f27c40fc79c08641a07a	0	0	0	0	1	NA
675	9be505ce74fedcd37e2792c0d7ff027c	0	0	0	0	1	NA
679	9c51d9010e9d677bf0841e0efc59af70	0	0	0	0	1	NA
680	9c93aeb8bf561cfddd2a08b7ef5187ce	0	0	0	0	1	NA
681	9ca514468ec1843439c75dfcfca909db	0	0	0	0	1	NA
683	9d1a1466f9173b14fd221fe725db1e38	0	0	0	0	1	NA
684	9d438b7b9a106ca57dafb27c9088c1af	0	0	0	0	1	NA
689	9dc7224270157224335aec717cd8a782	0	0	0	0	1	NA
690	9e1a3985cf5eff27fb107fe5f2b79586	0	0	0	0	1	NA
692	9e5959efce16188acb9ef77b51d2b560	0	0	0	0	1	NA
693	9ed0784e15ebf2fac85e59676c3a2291	0	0	0	0	1	NA
697	9fbceb9ffa17c6b2d177a5d19822c25d	0	0	0	0	1	NA
699	9ff577c3fb2f44e128353c10f9804434	0	0	0	0	1	NA
700	a06da8e9802be74f8c793f1131dfc4cd	0	0	0	0	1	NA
701	a070b3a069d7e99194d63474dcacec3e	0	0	0	0	1	NA
702	a07a6bdd098c154530af675844ecdac0	0	0	0	0	1	NA
704	a1378591e5ddd7ad4dc1d7aa00322c6e	0	0	0	0	1	NA
705	a14b7d8f52267163f64a653b8109421a	0	0	0	0	1	NA
706	a1648b6fece0ae68522472206ba68303	0	0	0	0	1	NA
709	a19073fb7a2407ae59dffe1433b8c5d6	0	0	0	0	1	NA
710	a1de309c9c3644c5ee52fbe824a4827f	0	0	0	0	1	NA
712	a2cb0279e8ac361a86cc0b6e1ab4ca22	0	0	0	0	1	NA
713	a2d7a809c98a6115371d01fddb664b4d	0	0	0	0	1	NA
714	a309f335c1546a87b0aa28344731ad79	0	0	0	0	1	NA
717	a3b976df8e62654c234e2bee22afbb96	0	0	0	0	1	NA
724	a61785441323b3f0e79fb077fd948490	0	0	0	0	1	NA
726	a687b4b68df6a34620c4d9d019ee119b	0	0	0	0	1	NA
727	a6a01c58fb84e0f8e44dbfea12b2235a	0	0	0	0	1	NA
728	a6bfcccbfe181c0875bb0caa33a1c7ea	0	0	0	0	1	NA
729	a720de63e2dd116e83a70c387b0998c2	0	0	0	0	1	NA
730	a72c981083dab1cfec2a54b56f61978c	0	0	0	0	1	NA
731	a7317600d51520a4428a4fbe255a547c	0	0	0	0	1	NA
732	a803b6e460aea99f7cd016e6b16b9140	0	0	0	0	1	NA
733	a84602b4132a69ffd4117d3c599ca4e9	0	0	0	0	1	NA
734	a876485008adca328eb3e113a53bb236	0	0	0	0	1	NA
736	a8acd6bdd2e8ef934f12ef3eef73d6dd	0	0	0	0	1	NA
737	a8d1852179d88e7be3f8844795fb9935	0	0	0	0	1	NA
742	a99d6722d87e3d1e18e059781afe357d	0	0	0	0	1	NA
744	aa59d464f922cda576d969f1c65c44ef	0	0	0	0	1	NA
747	aac0232b5bf6fbda83b465dab326bb49	0	0	0	0	1	NA
756	ac477dec4fb2ae2a501e8ac4c00f009c	0	0	0	0	1	NA
760	ad3557a52f6118a2828719409cb00437	0	0	0	0	1	NA
761	ad4e1e10dc52e9489a2e74a08abae055	0	0	0	0	1	NA
762	ad5e76a44501f180072a0bf7330048e9	0	0	0	0	1	NA
763	ad5f8fecc67c4af2440ca2c2ed9d540f	0	NA	NA	NA	NA	NA
764	ad6d5c3393584abefc2b05687e7c3426	0	0	0	0	1	NA
765	ad91ae8ab51fa9b7a73838b2e4946884	0	0	0	0	1	NA
767	add3f1f57fa0f4f774b6ecbb371bda88	0	NA	NA	NA	NA	NA
768	ae891e9303eb053b5c1f40ff6a9b83f3	0	0	0	0	1	NA
769	af174667692c6276352a17a1f998cdcc	0	0	0	0	1	NA
770	af1b0836e8cca110614a7bdc6502a796	0	0	0	0	1	NA
771	af36eb6aeee866c78d2bc47f2c14a9ab	0	0	0	0	1	NA
772	af886c0a2c0ed05480dd0ee03b8941c2	0	0	0	0	1	NA
773	af9d130d376b4b0acea24a193cc01b85	0	NA	NA	NA	NA	NA
774	afa858d676ab02b8e7bbdea1395d3861	0	0	0	0	1	NA
775	afd50e3dcb2948aa4393b6892fa8a6c2	0	0	0	0	1	NA
776	afe556600b4c38bfc60e7af46072136b	0	0	0	0	1	NA
778	affc39c8eaf2b9f87d4a404e72b52ba7	0	0	0	0	1	NA
779	b099d7196bcf7c280f8416ab1c2f27df	0	0	0	0	1	NA
781	b167b7265f0a28da3cd5bdc1aae5e1c4	0	0	0	0	1	NA
783	b172ab8418d54d631c8bad3c3c6fff7f	0	0	0	0	1	NA
784	b193bb8fee3d7dfe0c298ab53a32b1b3	0	0	0	0	1	NA
786	b25e05ff8e66579ce4968b821a09c2eb	0	0	0	0	1	NA
787	b26d5e0e7a787749ef153da7cba3cfb3	0	0	0	0	1	NA
788	b2da2aa5d37cf1cef65ed7a22390e5a6	0	0	0	0	1	NA
789	b2fc38f1c605c159ee2a686e1b2f0fc1	0	0	0	0	1	NA
792	b346ad6bfebe5447d759491b2ae4a29b	0	0	0	0	1	NA
793	b380fc8440a0bfececf28e62485bd49a	0	0	0	0	1	NA
796	b43840ab7898ba697c00a617a629cfa4	0	NA	NA	NA	NA	NA
798	b46448e7f2e439b2fd12ad208da7015c	0	0	0	0	1	NA
800	b4aff03c2a954148d7b14678fad098a4	0	0	0	0	1	NA
802	b4ef6ec5015dc3e82e32948d77c4f0fe	0	0	0	0	1	NA
809	b6106c9a26bd36aae9303e0c0305add8	0	0	0	0	1	NA
811	b629aad91aab85e655d4339cd61df8b8	0	0	0	0	1	NA
814	b69f008cdc9ab50cad85794324bb3bc9	0	0	0	0	1	NA
816	b72f6041a1508d1e3e416ff0fdca13e5	0	0	0	0	1	NA
818	b7ce323ad7c9eb99153b3691b4243806	0	0	0	0	1	NA
819	b7d058bcb7893623b820bc00fa98e0a0	0	0	0	0	1	NA
823	b8f2bf58e6e3d0144c44d2bea83044ac	0	0	0	0	1	NA
824	b9f38d6583370ed908c52966d158db3e	0	0	0	0	1	NA
828	ba7d9252063ea5e099e2ca00b44251f3	0	0	0	0	1	NA
830	bab63ad524ba20c7fc1379a604651f7b	0	0	0	0	1	NA
832	bb03d25cb485c884a14a56c7ecd50a8a	0	0	0	0	1	NA
836	bb76377b5fafec066d54ba52905dd627	0	0	0	0	1	NA
837	bc5ce36c53710599a2f60a8024b4c0df	0	0	0	0	1	NA
838	bc6fee389bb7d202258fc4bafa0e618d	0	0	0	0	1	NA
839	bcccaa62369af34290d97800ec7518fa	0	0	0	0	1	NA
847	bdf724014e151a7ab7ead822be8631ba	0	0	0	0	1	NA
848	be0e9bef0432c4b7341a8a612945dc6d	0	0	0	0	1	NA
849	be2b1eabb972e9c4ded9928689e5afcb	0	0	0	0	1	NA
850	be50be58c3dd4b078edc453bfd95f836	0	0	0	0	1	NA
852	be6d8ac3fbf7645603dec5c074b3e255	0	0	0	0	1	NA
853	bf00fa4e0f79ee58ba7229a892df5ca5	0	0	0	0	1	NA
860	c213171ee60b605dd6074eae95682596	0	0	0	0	1	NA
865	c37d9c9ad25874294400b3883328dcec	0	0	0	0	1	NA
866	c388666312d804dca41052fd90431449	0	0	0	0	1	NA
867	c44cc3248d547ee64adc880c17952eef	0	0	0	0	1	NA
868	c472f5a9a03ca374a4fdd77ec8f2909b	0	0	0	0	1	NA
869	c4ddec6bd5780ae24986a0cd257c7243	0	0	0	0	1	NA
870	c50aa3d6c14b89a9f92281b2d92cb7d2	0	0	0	0	1	NA
872	c61c77cccf4963b7e38db9e16eb7e79e	0	0	0	0	1	NA
873	c61f48a2bdcaef9c669aea839da42140	0	0	0	0	1	NA
874	c63338c01a561c28abe0c2180f57971f	0	0	0	0	1	NA
877	c6c2424654cc1a9c0c18cc32c3434b74	0	0	0	0	1	NA
878	c75ec97a0c3a73b428da6a3bfb4f0406	0	0	0	0	1	NA
884	c7d9a9854b7582f2ced5628f59657352	0	0	0	0	1	NA
888	c8568bd4edeb8f825f98b4aa11692eba	0	0	0	0	1	NA
889	c87d6f72f6a53f10f89ed4914ee9b6e3	0	0	0	0	1	NA
892	c8c4cda7a01284fc68fc85e95cad10b2	0	0	0	0	1	NA
895	c9ffaabdbc6f48bdbac4143a22ff6bfb	0	0	0	0	1	NA
899	cb5603b0f712175c96d9709c3b7e9724	0	0	0	0	1	NA
900	cb84c8f716b910909ceed989a1c78bef	0	0	0	0	1	NA
901	cb966cccc504ea8cee649de74b1168e3	0	0	0	0	1	NA
902	cc42da7b8f349b6d20d6c55e1d68a2c8	0	0	0	0	1	NA
904	cc6875b72d7dcc0d41b43e51a412f039	0	0	0	0	1	NA
905	cc7e400ea71bd1982b729dc0507d97a8	0	0	0	0	1	NA
906	cc9e847a8666a6bdbbe1ce86f4a33efb	0	NA	NA	NA	NA	NA
907	cccc91e7cf4342f3a162e4580bdd6648	0	0	0	0	1	NA
909	cd1bbaace6b3a2d3172eba02cefa3daa	0	0	0	0	1	NA
910	cd3000cba71e893d16d202227eae20c3	0	0	0	0	1	NA
911	cde5da02d4f31510179482c7e8e07111	0	0	0	0	1	NA
913	ce68aa4a8d6575a22138ed25e5869ab0	0	0	0	0	1	NA
914	cec5012c2beb9b481d132ff4a63353bc	0	0	0	0	1	NA
915	cfe004b28ea445725c47eec9cd2b0ef3	0	0	0	0	1	NA
917	d02a0d575629a9919b35e0d4aaf984e9	0	0	0	0	1	NA
920	d175bb737700aa62060d7e7f0cff179f	0	0	0	0	1	NA
922	d20fefa7f4386012a80658b4fc5f41e2	0	0	0	0	1	NA
924	d296c5e514dfe3cf4aa92c03a9229f0f	0	NA	NA	NA	NA	NA
929	d2d233b09154d457f9aaf1150f0b59d0	0	0	0	0	1	NA
932	d322d8eee98d7dea325d78f590998b93	0	0	0	0	1	NA
933	d37a0750e8e6d2aa8c4f8e1c8b9d3959	0	0	0	0	1	NA
940	d4c108149319ef856dcded7fce296753	0	0	0	0	1	NA
942	d55e1e20a9a6044cf0778bdad664f0e1	0	0	0	0	1	NA
943	d580beccfc21a0b063c20b5b1845691e	0	0	0	0	1	NA
944	d585c3d62db3372433f6a591dc132bba	0	0	0	0	1	NA
946	d67029f9a55d2e9a6fa9fcdc3f756070	0	0	0	0	1	NA
947	d6da3d9d8506deca07724826515e04da	0	0	0	0	1	NA
950	d7036915e127d783e6ce3e7b69336df8	0	0	0	0	1	NA
951	d76853cf42f737ea6c6e8e5ee5e268cb	0	0	0	0	1	NA
952	d768cf92e3a92efb08909132e8a93749	0	0	0	0	1	NA
954	d863662418e224225f44c3dd28eae377	0	0	0	0	1	NA
955	d8e6a8de8c119e6e0235ddee245482aa	0	0	0	0	1	NA
956	d941b1b5072d052bf11eeb675daf1727	0	0	0	0	1	NA
957	d94699b618c9b4e48a706b4229713135	0	0	0	0	1	NA
961	da1f0a3bdfe6de37361ab19d8a41afac	0	0	0	0	1	NA
965	daa280153d9eaf6c09a0ce0bad2d6b36	0	0	0	0	1	NA
967	db7662968b03773a79ce26434d89dced	0	0	0	0	1	NA
969	dc8923154f2250e5a6865d9eae5ade7f	0	0	0	0	1	NA
970	dcc139cb6b6535098ac3e78575e03b5c	0	0	0	0	1	NA
971	dcd4c83edeff6c86cee3821200080f92	0	0	0	0	1	NA
973	dd007220cbb65cf809de0b54e2d60767	0	0	0	0	1	NA
974	dd2ecd70443c9dccd91b705f7549b038	0	0	0	0	1	NA
977	ddb7cec0479e9c2821679cd57be063e0	0	0	0	0	1	NA
980	de7162e14a725428e016b3e9d235e1f7	0	0	0	0	1	NA
983	df6e1cebb97b4c73e3b8fe5ce3a1b942	0	0	0	0	1	NA
984	dfbbc3a199d0a1af0e43bd4d61021ce5	0	0	0	0	1	NA
986	e05ccb376bcb2183a02d5c52ee36af97	0	0	0	0	1	NA
988	e07140a3b0661e888c03767627911652	0	0	0	0	1	NA
989	e0842bd12d7460e4fb661afca2e6d75e	0	0	0	0	1	NA
990	e0dc2e39ea29e2cf72cdf462184165d9	0	0	0	0	1	NA
992	e118a3caab8ae2cc4b489b967efdcfc6	0	0	0	0	1	NA
993	e12cdb7c82ffee009fe20e6a0285f079	0	NA	NA	NA	NA	NA
995	e19e63222a75b0f56511bb308f0cc162	0	0	0	0	1	NA
1002	e31db56a568d697dba4dbcae2de433db	0	0	0	0	1	NA
1003	e37ff43373b8dcae076e6fc40ce850fd	0	0	0	0	1	NA
1004	e3a086a60bf6c2f2e1477d21b213d2e9	0	0	0	0	1	NA
1005	e3a4d36e2a3e62c40adea20bb78b9bfc	0	0	0	0	1	NA
1009	e4502b3d3128dcc13e6b3de96804b145	0	0	0	0	1	NA
1011	e51b30b9420368a14251d34e767d8002	0	0	0	0	1	NA
1013	e5f0987b7c9faec1b1b81ea815ca8283	0	0	0	0	1	NA
1014	e65fbd0934052371017fdad51a76f4b7	0	0	0	0	1	NA
1015	e69fbb9e45f8fe2477e92276da1cdc6e	0	0	0	0	1	NA
1018	e7e4c249b16f445b4413d3772e1e5dbf	0	0	0	0	1	NA
1020	e83c77c0c6bfcd8aac05aa9f03a9e922	0	0	0	0	1	NA
1021	e8494fae9804493eb1d60fe4c0218636	0	0	0	0	1	NA
1023	e850930ede23faa528ad2da7e546c3d5	0	0	0	0	1	NA
1024	e87fc5887b06f4846a0005a42ff58751	0	0	0	0	1	NA
1026	e919848433f0166aebf789378e19b25b	0	0	0	0	1	NA
1027	e91ee674acea15576046fa1356779be0	0	0	0	0	1	NA
1028	e952e68337ffaac2989b0fdf212ea9d0	0	0	0	0	1	NA
1030	e9a7f5b073d8536cb6b418d8c0983a06	0	0	0	0	1	NA
1033	eac12f4f4a1e37ddf2b64756b3112a81	0	0	0	0	1	NA
1036	eb28c9cbe8a1d3853bfa5dc6e4067bd0	0	0	0	0	1	NA
1039	eb93d7b947da65335a9b44fd980d7a63	0	0	0	0	1	NA
1040	eba1c60eaf6533ba7a5303d7c7dad11f	0	0	0	0	1	NA
1041	ebc6206621f5ebd2f8f9d015f6dd2830	0	0	0	0	1	NA
1042	ec18cdfb6239407e12ff9e176bf60bee	0	NA	NA	NA	NA	NA
1047	ec827576883a1a4a8d9509c5f72c8d5f	0	0	0	0	1	NA
1049	ed0fbb789dc3725489c66d77d9f625e8	0	0	0	0	1	NA
1050	ed49b68beb06ea4ad84ba8bf39c010b8	0	0	0	0	1	NA
1051	ed85f11a52c722517a1e513afe25b2f5	0	0	0	0	1	NA
1052	edec3c445a897ac15c1d9cf9f1294ed7	0	0	0	0	1	NA
1053	ee21d9ea52768f09af3f81b3cacb5e2b	0	0	0	0	1	NA
1055	eec33ff1fe054e6a57df696335652d00	0	0	0	0	1	NA
1058	ef9307466fa7dabdd4a2326a43d479af	0	0	0	0	1	NA
1061	efb0aba4b985c9756765d8ff7b3f7eb0	0	0	0	0	1	NA
1062	efb365737a19a9e1c11cf6ffb1288bb1	0	0	0	0	1	NA
1063	efdc9977069e000d9d461d2bcfd787e9	0	0	0	0	1	NA
1064	f0768aa23d0bfc89f038df820d0fa893	0	0	0	0	1	NA
1070	f1c099515fcbd37f841a10f6113b6024	0	0	0	0	1	NA
1071	f1d04268931ac76f02c8e98c63778447	0	0	0	0	1	NA
1073	f2a5dbad7c41652ccc770203d20310f2	0	0	0	0	1	NA
1076	f35e75cfa1baeb0f6e28e398de783db3	0	0	0	0	1	NA
1080	f442a12dab79dfaad0445231c2ec3237	0	0	0	0	1	NA
1081	f44eeec6aecb5e255f38aa980adbc2c7	0	0	0	0	1	NA
1082	f4890480da70ac2324954b17f00afbec	0	0	0	0	1	NA
1084	f5073f65e749b9925feb3bf3d38c4b78	0	0	0	0	1	NA
1086	f605e3346c182f0f4ec1578a93e0c5f8	0	0	0	0	1	NA
1088	f68105dd06639ef39fe664821f0fd951	0	0	0	0	1	NA
1093	f787916fc3de77394e26fb12cf2c6b4a	0	0	0	0	1	NA
1094	f7a7361707c80dfa126fbaa653a22917	0	0	0	0	1	NA
1097	f89b06bc75ecd05361c39228f97f2e5a	0	0	0	0	1	NA
1098	f89e31e25b2b2314b91c4c864c1a03f1	0	0	0	0	1	NA
1100	f8ac4ce7fd3f2c5a9fed27669d94b4ec	0	NA	NA	NA	NA	NA
1102	f956a8448eb0dfd0b5610b300d1184fe	0	0	0	0	1	NA
1103	f9870ac388f3514a6700a98c93ed74a2	0	0	0	0	1	NA
1105	f9cb0ccf393d56f5ad786fa15165faf4	0	0	0	0	1	NA
1107	fa7effee3f36b1bcb718ce685892e2fd	0	0	0	0	1	NA
1108	fa86bd658e6c39295bed9a720ab8a6ac	0	0	0	0	1	NA
1109	fa9a6f961e7d12c6f4def6ccbbb611fd	0	0	0	0	1	NA
1110	fae87ce02a125b41b35739534a0137d8	0	0	0	0	1	NA
1111	fb3106b86644876814eb91bfb0ea8a97	0	0	0	0	1	NA
1112	fbbf439af3dabfd9faf9e608028d762e	0	0	0	0	1	NA
1113	fbf7774891ea14c631e088add0bfa21b	0	0	0	0	1	NA
1114	fc011a5293c75c9178355a7c43d3000a	0	0	0	0	1	NA
1115	fc45db8ef9faaa98857602fa044ab2c2	0	0	0	0	1	NA
1117	fc8469594afa4ae8e2f57481de69383e	0	0	0	0	1	NA
1120	fd302baae68bc3e276026bbe5828e278	0	0	0	0	1	NA
1124	fe23bd214ff4118d6836874e73c827df	0	0	0	0	1	NA
1125	fe44a1b21f87aeca2c59ec8812459f27	0	0	0	0	1	NA
1127	fe95efb6f8234d2627af101029bbb9dd	0	0	0	0	1	NA
1129	fe9d1eda701ca61ed8d1971f9e1fee44	0	0	0	0	1	NA
1130	fefcb6bfc6a58c4a7634be1377e9a600	0	0	0	0	1	NA
1132	ff3cd49e4256b85480e9daf94d08e388	0	0	0	0	1	NA
1133	ff4c99e083783ff7292f4bc521cae2e6	0	0	0	0	1	NA
1134	ff5b123ed2427c398ab6ca47ff2afb6f	0	0	0	0	1	NA
1135	ff95747841f5d3278892a071b2e1e32d	0	0	0	0	1	NA

## Sheet: CFvsCA
Index	row	baseMean	log2FoldChange	lfcSE	stat	pvalue	padj	Taxonomy
807	b5c12cfc0fc9e1ee15ff786ba080a900	6.65796	24.3555	3.07607	7.91772	2.41915e-15	1.40311e-12	Rhodosporidiobolus_colostri_ASV1
2	00c4ee3cce26038cc8e4f14a2334be04	0.120106	-1.23843	3.08885	-0.400936	0.688467	1
3	01235b4dc2f32eebe7ced908dee5fc7d	4.0193	1.04285	2.26041	0.461354	0.644544	1
5	020e60ddec281d4f8f2ac43c08cf7056	0.0310941	-0.646635	3.0893	-0.209314	0.834203	1
8	02a24ad22d8acfd3a52c46ed92c14640	0.443772	2.24498	3.08232	0.72834	0.466406	1
9	037a929b672a5a11903df6a9816a3137	2.33655	3.28392	2.83387	1.15881	0.246533	1
11	039529ccfb450728a014c4d051fcc055	0.164489	1.41905	3.08616	0.459811	0.645652	1
14	046d851d982bf68777c196f79ea71291	0.0906407	0.898336	3.08766	0.290944	0.771094	1
19	05b3388208b040560bba16c5e301eb9f	0.157013	1.3749	3.0863	0.445486	0.655969	1
22	06af60aeef97af28264d49650618d6b3	0.129616	-1.28284	3.08879	-0.415322	0.677906	1
23	06b58b7c6963d2d0b01bfa88a979bd55	0.137519	-1.26224	3.08882	-0.408648	0.682798	1
28	070e4f621043d4e17175e0ccd4700785	0.106557	-0.466248	3.08869	-0.150954	0.880012	1
31	082396255e5c9d6927337b014ccdda39	32.4762	0.122654	2.23097	0.054978	0.956156	1
33	087044471ab3beb4eee19c6038c24187	9.15278	-0.11963	1.60393	-0.0745856	0.940544	1
41	0a0371bf658a9d972d13db5add2dca28	0.0224304	0.133322	3.08902	0.0431599	0.965574	1
42	0a78bdc2705067ef410032ca86acf058	0.0371566	0.362145	3.08873	0.117247	0.906664	1
43	0a982862f86a16f647c7d566258aecc1	0.115101	-0.709924	3.08926	-0.229804	0.818244	1
45	0ad31f331c3f9709dd60f71cac1ae42d	0.0222628	0.152267	3.089	0.0492935	0.960685	1
48	0b01cf2a59c6e10151344b1816fcda8e	0.0186541	-0.522447	3.08938	-0.169111	0.865709	1
49	0b9fe49a239c3f98217be7f3456e354b	3.95881	1.65453	2.23479	0.740352	0.459086	1
52	0d00e32634a7eaf86022724a5792d0c7	0.0390568	0.362145	3.08873	0.117247	0.906664	1
53	0d0a6dad8dfc3106c9195792f8c4753d	0.0466954	0.486078	3.08849	0.157384	0.874942	1
55	0d56db6ef13c0824b3a16ef1dedbcd95	0.0521889	0.549881	3.08836	0.178049	0.858684	1
57	0d66df41e7a83916d7028413ace9546c	0.0285958	-0.0142671	3.08919	-0.00461839	0.996315	1
58	0e43475cb97366872d74082663711474	5.46368	0.988451	2.06196	0.479376	0.631671	1
60	0e8e9e1da59cba2fcc9045d20cac1518	0.35732	-2.11384	3.08726	-0.684697	0.493535	1
61	0ea8e0da1a1833afb222d35eecc13312	0.609538	0.905467	3.0813	0.293859	0.768866	1
62	0ef77c314cce9e0571510ec9b7e14b1c	0.0523376	0.549614	3.08836	0.177963	0.858752	1
64	0fe60cf6c81c052fae1047ac1065fe8c	0.0185166	-0.432127	3.08942	-0.139873	0.88876	1
68	1062016a48bde854f1bb4e86299b210a	0.0165407	0.0591709	3.0891	0.0191547	0.984718	1
70	10e05878bb92544fbd033637b83d894d	0.0453465	0.469902	3.08852	0.152145	0.879073	1
72	117cd384dd5cca1c8a01c2e67a9da0fe	25.0855	0.509221	1.4276	0.356698	0.721318	1
74	1205a646d4a9187e05b7c22d4cd215f3	0.0785063	0.808085	3.08785	0.261699	0.793554	1
75	1241358b7b1e9048b04ffa27f1a27de2	0.208751	0.712579	3.08803	0.230755	0.817505	1
79	1285e840e02a73661e6782aaed25a0de	0.0303775	0.207155	3.08894	0.0670634	0.946531	1
80	12860a5641c1642bfc501f050ab2bafd	0.0546266	-0.477514	3.0894	-0.154565	0.877164	1
81	12968c161d2e250fd0ea14a034d0688f	0.0805034	0	3.08948	0	1	1
84	130e1ae85712473a85c2328802608d89	7.49933	0.911557	1.82463	0.499586	0.617367	1
87	139ca9e8600a10e7515e6fd540f15a61	0.480914	2.68859	3.08135	0.872536	0.382916	1
91	14e5081234b7de5dfc3ee06569d3328e	0.0275368	-0.387232	3.08944	-0.125341	0.900254	1
92	1536560df83c885ca7c1f890df55d844	0.612648	-0.350182	2.83388	-0.12357	0.901656	1
93	155a601286132163e399ed3eda95112b	0.072271	-0.804371	3.08921	-0.260381	0.79457	1
95	15e003ecdd4228991676eee56008e541	8.32738	0.370363	1.47484	0.25112	0.801721	1
98	167500568fea0c7b6dd3d571745ec4aa	5.07985	0.294591	1.59361	0.184857	0.853341	1
101	16b3f9f88707381ef4bf61505bf07454	0.111688	-1.18988	3.08891	-0.385212	0.70008	1
102	1722cd52b12656faed8fdfb13c947ef0	0.07054	-0.85206	3.08918	-0.275821	0.782685	1
103	173b48bb28b1a160e0b58f7cd26efd23	0.15291	0.115215	3.08757	0.0373158	0.970233	1
107	17cc194ccad3a6c00ecaa09de6ce2db6	27.164	0.185591	1.4028	0.1323	0.894747	1
109	1844cb16a1a943a22e85eced9ccafe6c	10.4862	-0.648987	1.43878	-0.451068	0.651941	1
111	18b89ade1dfe4ade2e0304faec9c8a34	2.97369	1.53332	2.36469	0.648422	0.516712	1
113	18e3c89a26ac7bc975029250fb9dc433	0.0328505	-0.523355	3.08938	-0.169405	0.865478	1
115	19cb7634213df0f2376819a2cb341b88	0.206853	-0.298679	3.08867	-0.0967015	0.922963	1
116	19cdc25634880ffa9af984183788a6d4	0.12789	-0.757147	3.08924	-0.245092	0.806385	1
118	1a885b9456c1091d26a70785c8855201	0.0725125	0.622819	3.08821	0.201676	0.84017	1
119	1b2be5d235902cc732cc55077ec77bc6	0.0271981	-0.432127	3.08942	-0.139873	0.88876	1
120	1b3b52e39a248fd7eed6010556b74181	0.0785553	0.712579	3.08803	0.230755	0.817505	1
121	1b430ad71dfc363842c6e45628bba364	8.55375	-1.54421	1.56322	-0.987844	0.323229	1
123	1bf61c1bc2bc6293adb03e3df48de92e	0.0628268	0.66085	3.08813	0.213997	0.83055	1
124	1c110ba77a0b7bee68c60050e792d36d	8.79761	0.778615	1.51133	0.515186	0.606423	1
126	1c7fb11c103dc6ad8d7cdc02103f528e	0.0932006	-1.04709	3.08904	-0.338969	0.734633	1
127	1caa7a725df075cfa4a7173bd78eb368	0.581176	2.95446	3.08043	0.959105	0.337506	1
128	1d1da0fc183752c789622fce1ac361f8	0.0130189	-0.0862639	3.08927	-0.0279237	0.977723	1
129	1d7355ad777d713280442b2b2c10845a	0.0346767	0.333171	3.08877	0.107865	0.914103	1
130	1d7d2e8ed690300e9cf83973af0203d3	0.0920836	0.446223	3.08857	0.144476	0.885125	1
131	1d8b0fb490e8d28302868e291fe711c0	26.9905	-0.249906	1.08114	-0.231149	0.817199	1
132	1d922e4f1bae629682cb691d79645f88	0.0246888	-0.477514	3.0894	-0.154565	0.877164	1
133	1dc423818035bf32097c132302b5acbe	0.0912546	-0.662755	3.08929	-0.214533	0.830132	1
134	1dcd593fa82b4889406932df1fc6a201	0.0999317	-1.09673	3.089	-0.355044	0.722557	1
136	1e2d554dbe5a8fda90c365d28a456e32	0.678723	3.17502	3.07976	1.03093	0.302573	1
139	1f016e7e775e8f20865cd1b792248934	0.0460064	-0.0862639	3.08927	-0.0279237	0.977723	1
142	1faac684392066f7419b75837da96151	0.387863	-1.86956	3.08778	-0.60547	0.544866	1
143	1fba0d047d7523ddbcff5abccd4492c3	0.383633	-2.18494	3.08709	-0.707766	0.479091	1
145	21239519f6ae6500458c4894d6af1738	15.3036	0.534116	1.14569	0.466197	0.641074	1
146	212ff4bdd1fae43670111d49e21f644a	0.0449358	0.464918	3.08853	0.15053	0.880346	1
148	214753cfbe283274691236d32d395793	42.0131	-1.34973	1.33103	-1.01405	0.31056	1
150	21a890129d9cdc2b711ba438fcf232a9	0.00800232	-0.108299	3.08929	-0.0350562	0.972035	1
153	21d5e379849e106fa5b510cfb536e76d	0.0591308	-0.709924	3.08926	-0.229804	0.818244	1
154	21e04d264acdc8e68be24df60da15c98	0.0131695	-0.46314	3.08941	-0.149912	0.880834	1
157	22e3a003f2dc4ed5b1bdd476f1132cc5	0.197391	1.60325	3.08552	0.519605	0.603339	1
158	23066fdec275cb099c28c688ab6e7db4	4.89134	0.955263	1.75906	0.543052	0.587094	1
159	238b58d8893cebff1d0bf45b5a50d8ca	0.0604275	0.638341	3.08818	0.206705	0.83624	1
161	246b7b8b2a33e201f3ce1da3d70e9b8f	0.0345054	0.332407	3.08877	0.107618	0.914299	1
162	247bd76d9fe0d9ff3625534a320a0eeb	0.714578	-2.71828	3.08446	-0.88128	0.378166	1
163	2482621928eb8cb4b768df197399f33f	0.144904	-0.413302	3.08888	-0.133803	0.893558	1
165	24a3e36d6b586bf2b0b487a653744ff5	5.49338	2.05014	1.78527	1.14836	0.25082	1
167	2502d58daea6d60d45d320b9164c22c6	0.493215	2.72192	3.08124	0.883384	0.377029	1
168	252fb886954f9e7ea8bd4449fdb2cd2a	11.7399	-0.607047	1.37604	-0.441153	0.659102	1
169	2563439cc85ce57c98c2ab44d721a246	0.0235133	-0.477514	3.0894	-0.154565	0.877164	1
170	2584b475c1b7fec56a15ea8bb2eb8765	23.5275	-0.590372	1.0907	-0.541281	0.588314	1
171	260d871c85fe37d5058131aacc6a1599	0.0995473	0.803162	3.08786	0.260103	0.794784	1
173	2643a451f4e03ff8ee392eeb8bfbe63d	0.0881751	-0.99745	3.08908	-0.322896	0.746774	1
175	2655ba2a27704e778529f0b762d7cf0c	0.202722	-1.61083	3.08826	-0.521597	0.601951	1
176	26792605d6e963cd98841588e2a13715	0.460883	2.62827	3.08158	0.852898	0.393716	1
178	2711cb21009e234f63dbb445d17bbacb	0.070763	-0.953519	3.08911	-0.308671	0.757572	1
180	27ba115b82edd5e8b4667da6d8911396	0.0358381	0.350726	3.08874	0.11355	0.909595	1
181	2834189eefcf169a7f1ce262199f9a1b	0.0864108	-0.94807	3.08911	-0.306907	0.758914	1
183	287dbbe4455bfa38435a43ade1209be1	0.073774	0.764749	3.08793	0.247657	0.8044	1
184	28c16e1e1d7b96b12ca2427732527d4d	0.545032	-1.1201	2.83638	-0.394906	0.692912	1
189	29992122a244f576848afde68b9e3538	5.08643	1.56446	1.68164	0.930317	0.352207	1
190	2a01766a6a45d5e335d01c1f20c01bba	0.178361	-1.37418	3.08866	-0.444912	0.656384	1
193	2aacfcf0b8d0d54493ff162115cbf6b5	1.01719	3.75577	3.07835	1.22006	0.222442	1
196	2b70c855f97f3433b1373a971d603892	0.0318039	0.293343	3.08882	0.0949692	0.924339	1
200	2c412029e6090193c55331f04f63ec58	0.0232647	-0.387232	3.08944	-0.125341	0.900254	1
202	2c6937dc349e1ce9ae246709bf7379cd	31.9596	-0.209912	1.05396	-0.199165	0.842134	1
204	2de592d2f25daf7c2c0b9d1ed1e8b3ba	0.968205	3.16692	2.84191	1.11436	0.265124	1
207	2ed1fb35077b72cdc2e279f043a6f406	0.127332	0.133322	3.08902	0.0431599	0.965574	1
209	2f1b0b46128f452be7a23d7a14248fca	3.1745	1.12585	2.26485	0.497096	0.619121	1
211	2f58b7775f6795b26806e13ac7be1e2e	0.284903	-0.014283	3.08919	-0.00462355	0.996311	1
213	2f9f7978b1ee0df4510fb78a35402e9b	0.486796	0.219094	3.08366	0.07105	0.943358	1
214	2fc2020ec15806dd392d799253a0066b	0.012122	-0.158254	3.08934	-0.0512257	0.959146	1
216	2fde5ffcc17a73e33aee3e36328d214c	0.182475	1.51176	3.08586	0.489901	0.624204	1
218	30feba02ae92d326e0fc6edccdf9b7de	0.140664	-1.3401	3.08871	-0.433868	0.664384	1
219	3157fa381c3ac87aa17716632467f0b1	0.0111687	-0.0862639	3.08927	-0.0279237	0.977723	1
222	3179c57c6a1caf61e470deb56bc67c80	0.011307	-0.441285	3.08942	-0.142837	0.886419	1
223	31af5448f7b74552c89cd12541296ebf	43.0564	-0.233822	0.819476	-0.285331	0.775391	1
224	31eb2699f7cde5c50779292d952b3ecf	0.394412	2.40458	3.08248	0.780081	0.435343	1
225	3213e26ed646cce7c85c628802ce506f	0.426222	2.52128	3.082	0.818067	0.413319	1
226	32187e752340d4d963ccf4f915e2b6a2	0.0123855	-0.0862639	3.08927	-0.0279237	0.977723	1
228	324783da6aea3c6fbcfcd544eac13dea	0.0370638	0.361665	3.08873	0.117092	0.906787	1
229	324c21c15f6cd7f659afdf64c3d99bde	0.412144	2.47488	3.08219	0.802962	0.421997	1
231	329c8f4e95926fff4c777307112e6336	8.94408	0.346634	1.43705	0.241212	0.809391	1
232	32f370a27d633f9905d57ad5c27d8499	1.67587	-4.1982	3.08194	-1.3622	0.173136	1
233	33a84a00658ff661e209b470b5fdeeef	0.124421	0.207155	3.08894	0.0670634	0.946531	1
234	3440f36db4fa0dba38ab86bff4332e2e	0.0880597	0.362145	3.08873	0.117247	0.906664	1
235	344a8c0c9442d986a9de866f4c4632cf	0.199975	-0.759788	3.08901	-0.245965	0.80571	1
236	34b1c32092ce0c5049e53703865575ca	0.0197872	-0.53527	3.08937	-0.173262	0.862446	1
237	34ce1994e881c7be69d94251e57e48fe	0.0631761	0.667157	3.08812	0.21604	0.828957	1
238	34fb9f8a3865b590120618494f29f11c	122.818	-1.06405	0.922255	-1.15375	0.248603	1
240	35e6b00ccd0afece86b6c59c4253a5ab	0.0181321	-0.387232	3.08944	-0.125341	0.900254	1
246	36c8a901eb2fc49c0ca7afe2210aefb7	8.45952	0.578392	1.65148	0.350226	0.726169	1
249	36fd32226e14333d400809aaaa6575c3	0.118785	0.409514	3.08785	0.132621	0.894493	1
250	3740840da9e887f003f950ada8a32fa9	0.0414995	-0.569819	3.08935	-0.184446	0.853663	1
254	37f34de53c21e3049bf0ae95193705e5	32.977	-0.543501	0.864674	-0.628562	0.529636	1
257	383a379b866400f049d79f602c273a05	0.0101377	-0.387232	3.08944	-0.125341	0.900254	1
261	397ade84b2e0faa94eae7de3afa6d5df	0.0426631	0.133322	3.08902	0.0431599	0.965574	1
264	3a179b7c94bc36a82e81a1a4f756d637	21.7618	-0.0734858	1.04299	-0.0704568	0.94383	1
265	3a1c64d6b57d4e3a8f73d3371b1cb2a7	0.0511559	-0.477514	3.0894	-0.154565	0.877164	1
271	3b2a3d8ec3368f7aaead82572908822f	0.0278426	0.23996	3.0889	0.0776848	0.938079	1
272	3b7632956ecc45b701ab639c9b350064	0.0138332	-0.387232	3.08944	-0.125341	0.900254	1
273	3baaa1a55f67a004e5bdf88baecff544	0.0247092	0.133322	3.08902	0.0431599	0.965574	1
274	3bcbe9e70e2d9fccd0be5671d9437006	0.974159	-0.116263	3.07972	-0.0377511	0.969886	1
275	3be39561ac0edb60a012a94adad70b4a	13.5383	-0.0953518	1.38343	-0.0689243	0.94505	1
277	3c96bd8c55fa2083897af726c78dfffb	0.089051	0.898592	3.08766	0.291027	0.77103	1
279	3d0a133179bc3eb5469139a74da153c3	0.0370332	-0.569819	3.08935	-0.184446	0.853663	1
281	3d4145055403ae0f7a16f1f78b0c99ba	0.0329614	0.309998	3.0888	0.100362	0.920057	1
285	3e6e71ce2ba02242920a615616e1fa04	0.0322014	0	3.08948	0	1	1
288	40c27ce70194cfe9b5a966dc79442958	0.0286235	0.248094	3.08888	0.0803183	0.935984	1
289	41981d1712bc8253f307bf22e32d4584	7.87011	0.728737	1.63978	0.444412	0.656745	1
290	41989ffc3c5ddc14f4f0204ad5ae33a3	0.0725125	0.622819	3.08821	0.201676	0.84017	1
292	41e9399c3b03cfb290926a9f65fe39b2	0.0254431	0.20097	3.08895	0.0650609	0.948126	1
293	41e93e1ef5510dcf95619a394bb9412a	0.10581	-1.14779	3.08896	-0.37158	0.710206	1
295	424645418f113f998733f453b02350b4	0.202612	1.11242	3.08711	0.360344	0.71859	1
296	427d915e79dc1fa840c222ce5744f675	0.652046	3.11582	3.07993	1.01165	0.311705	1
298	42c1ad0edd6dc33775368f2581f33323	0.862556	-2.27516	3.08289	-0.737996	0.460517	1
303	43cf650cf98f13e0edfbcec0e3737e86	0.0276664	-0.477514	3.0894	-0.154565	0.877164	1
305	44a0e08a1654bef22e5a839908c19c8b	38.3909	-0.0461535	0.837592	-0.0551026	0.956057	1
314	4698748e8eee9d3b940382ff4c6d8e75	0.0711052	0.446223	3.08857	0.144476	0.885125	1
315	46bba58f7618f01c4f42cacc203cb714	0.103173	-0.804371	3.08921	-0.260381	0.79457	1
318	474e024533c0f7428be4af1cab303332	0.140477	0.0136085	3.08852	0.00440617	0.996484	1
319	47c659f076a6f5f27bac6a1367fe7edc	4.38058	2.13017	1.98707	1.07201	0.283715	1
320	47c8fe03685e883c1a9d6b7cbe5eba07	13.0573	0.659751	1.18319	0.557605	0.577114	1
322	4802a9055a20d55e5bdfdddfab6aa500	2.08848	0.655388	2.01964	0.324508	0.745554	1
323	4811d76c16c75f34fb7eb89ee33afae8	6.78838	1.16779	1.6963	0.688436	0.491178	1
324	481ac0eed6fa506a614e739c000b5738	6.90567	0.312274	1.62073	0.192675	0.847213	1
325	482afd15d4c6d019c1d08236f600a26d	0.0753143	-0.757147	3.08924	-0.245092	0.806385	1
326	4850df46990a4ae2e41739d8e44c60d8	11.8939	0.819374	1.26188	0.649329	0.516126	1
327	48524a00cd22f685ee4346852bb9a142	1.10654	3.87733	3.07812	1.25964	0.207799	1
328	489dd7c8d1f8e1d353624259934ba747	0.214937	1.68841	3.08521	0.547259	0.584201	1
332	4957b6b985dbd719266bc6a509362e62	1.47192	-3.71474	3.08272	-1.20502	0.228196	1
335	4aa9738060086146954dec09345f511e	0.102726	1.00236	3.0874	0.324661	0.745438	1
336	4abab5ca70431dd2145fe658cfad4404	0.0650947	0.683116	3.08809	0.22121	0.824929	1
338	4ad03a786f04cfd240fcc7405936ef38	0.0164728	-0.0142671	3.08919	-0.00461839	0.996315	1
340	4b520b6416fcff7b0b23f705d5c6c83e	0.0895228	-0.616286	3.08932	-0.199489	0.84188	1
341	4b642ac4444f3efdab75509cd47c8a18	0.0972783	0.963261	3.0875	0.311988	0.75505	1
343	4b8d55d2ea5a25896bc8fd990000760a	0.0226139	-0.564607	3.08935	-0.182759	0.854987	1
345	4bd839372c23bae5fe44781a0e53c3ea	0.0123855	-0.0862639	3.08927	-0.0279237	0.977723	1
350	4d04be66de7c122b18bbabefda9693f8	23.1681	-1.33826	1.35503	-0.987623	0.323337	1
354	4d7d16496660e358529a8f7ae2613cf7	0.0329614	0.309998	3.0888	0.100362	0.920057	1
357	4ef138d0a637ef13c529286d8978edaa	0.0508731	-0.709924	3.08926	-0.229804	0.818244	1
358	4f0fe5a51138bb4c1282b4ca647b7017	0.0123546	-0.0862639	3.08927	-0.0279237	0.977723	1
359	4f2b83460b1df568b35f0b8fed6c7b23	0.756801	3.03164	2.78693	1.08781	0.276681	1
361	504b6be1d50e163c174d2f0f617d7f40	0.0133372	-0.00150271	3.08918	-0.000486443	0.999612	1
362	50549d2783b5444075260876915a5e36	0.08779	0.207155	3.08894	0.0670634	0.946531	1
363	507e8bfa575a4629ad47b813cc5f7763	4.3176	-1.54627	2.11723	-0.730326	0.465191	1
364	50c0781927da02dfa77a4801018cbb26	1.47425	2.74773	2.89388	0.949498	0.342368	1
365	50c1f425ebca7f137dd45b6fff56476d	0.774059	-3.09055	3.0842	-1.00206	0.316316	1
366	5142eb257f86204fe980fb877671d49f	2.44522	1.73487	2.47999	0.699548	0.484209	1
367	51e8b8355bcf5a69dd5509a88980f543	22.6507	-0.245689	1.1254	-0.218313	0.827186	1
368	52264aa69ce92e4fb70afda88e595d45	1.31644	-3.85376	3.08247	-1.25022	0.211219	1
369	523d96d75f41ebe905456574ad0a15f8	6.86858	0.935373	1.7002	0.550154	0.582213	1
371	5281738a8f60c103fcec08e66f06c4ff	0.0847891	0.0594961	3.0891	0.01926	0.984634	1
373	5311b7f111c7e2c431d23056cc256862	11.4263	0.17673	1.37337	0.128684	0.897608	1
374	534376370672b6724b40f5c46d3c6c4f	0.50858	2.76601	3.08107	0.897744	0.369322	1
376	53da2b146fcbc0a0135f6fd747bd8f4b	0.12291	-0.709924	3.08926	-0.229804	0.818244	1
377	53fc6e77a9d78597c82da5cfd7514f52	0.670262	0.475983	3.05753	0.155676	0.876289	1
380	54b1d388837c83853144a164ee15dd47	0.381081	2.37064	3.08261	0.769037	0.441871	1
381	54b21b52f45276b2b3ed89d5f487321f	5.73158	1.31062	2.00724	0.652944	0.513793	1
382	54ba8c7b4aa57538f3ef56979cd82812	0.191868	-0.758134	3.08876	-0.24545	0.806108	1
386	557925e2fc372113e6b8aeda961a463d	0.0785553	0.712579	3.08803	0.230755	0.817505	1
388	55996e0353f7d5d9ce175ed06223cd99	0.0636343	-0.523355	3.08938	-0.169405	0.865478	1
390	55eb1cce8b6b487b1ea4514b6f919430	0.0313144	-0.343817	3.08915	-0.111299	0.91138	1
391	55ff08262d6a12ef98d5265db3afa793	0.045706	-0.432127	3.08942	-0.139873	0.88876	1
396	57bd5fd5aa8ebb991971cabf52b73abd	0.0206859	-0.523355	3.08938	-0.169405	0.865478	1
397	57f8a96b996f23a81ca9dd62a0d0750d	0.0506884	-0.757147	3.08924	-0.245092	0.806385	1
398	57ffdee41f8db29d6928c72de1e5d773	0.081776	-0.662755	3.08929	-0.214533	0.830132	1
405	59c101e841db5d9d603b9175cdfec4e2	0.111119	0	3.08948	0	1	1
407	5b200c2373bdd73c989548180c1a844f	0.33271	2.19047	3.08334	0.710423	0.477442	1
410	5bb96602dc4c843345b5a0dad8af3e1b	0.171966	1.46186	3.08602	0.473703	0.635711	1
411	5c0abd105b2805c2a3da2d924fe3101e	24.5272	-0.343139	1.13623	-0.301999	0.762653	1
412	5c1932d97107b14fddd6519e5baff4dc	0.0411484	-0.616286	3.08932	-0.199489	0.84188	1
413	5c2ee939f3ad9e9d2be74d25667ba75a	0.0613511	0.648835	3.08816	0.210104	0.833586	1
414	5c3a4c462e53b07cd82b0c048ee093e9	10.7083	-0.333098	1.21734	-0.273627	0.784371	1
417	5d43bcbb9245e52b48da9eca7f2febc3	0.011307	-0.441285	3.08942	-0.142837	0.886419	1
419	5d6d6c05afdbb3cf368a2f0a0328a077	4.64998	1.4822	1.67022	0.887429	0.374848	1
420	5db055e8e7e8c721a866d841c87f9596	0.0655983	-0.900064	3.08915	-0.291363	0.770773	1
421	5e00d64a9fab963c32fb112eb753791c	0.0302147	0.27178	3.08885	0.0879873	0.929887	1
422	5e46380a980f5ef6a290a926baa97386	0.00605275	-0.150104	3.08934	-0.0485878	0.961248	1
425	5f1ff4a91b321c0e4a0322233ce98892	49.1133	-0.212544	0.868792	-0.244643	0.806733	1
427	5f7ea9a4c447b9d0010e2ccb2e24edbd	0.0791487	-1.00761	3.08907	-0.326185	0.744284	1
430	5fe690ba12278dec9ca23dfcd2c968ac	0.0828753	0.362145	3.08873	0.117247	0.906664	1
432	602b07a23bf22703209ca888bef56790	0.0483978	0.504378	3.08845	0.163311	0.870274	1
434	60d7f380fa64d80b75826010dc4975de	0.385145	2.38389	3.08256	0.773347	0.439317	1
435	6124ace9fe4f647515f52a6b96cb2d6e	0.0541006	-0.0142671	3.08919	-0.00461839	0.996315	1
437	61475cdc991f91db44962d7db5e8e9d4	0.0807364	-1.01424	3.08906	-0.328332	0.742661	1
438	61ae5dad24346e323228e2271b7c6cc6	0.0736669	0.284334	3.08883	0.0920524	0.926656	1
440	626e15bf8effa0a69795d0d48b7d3fe3	7.91208	-0.00652577	1.47376	-0.00442798	0.996467	1
441	628da8a198f844674322568376192738	0.0604271	0.446223	3.08857	0.144476	0.885125	1
442	62a28f3675f95dc8eaa9dd55bbf0019f	0.0795806	0.816593	3.08783	0.264455	0.791429	1
443	62c9bc46db2b6173101201504afb64e6	0.0639947	0.362145	3.08873	0.117247	0.906664	1
448	63a28e35323a235ad60efcfdca491b09	2.91009	-1.48481	2.53706	-0.585248	0.558381	1
449	64ae296c4e18c2f24399e9f576962f7d	0.052905	-0.709924	3.08926	-0.229804	0.818244	1
450	64b2ec53f751fef10b158a6f9b3de4c1	0.182386	1.52167	3.08582	0.493115	0.621931	1
453	655d33117019894dcca90ea4c23e4054	0.0290761	0.255601	3.08887	0.082749	0.934051	1
455	65b26e356162ea310d5f1df1081468a3	0.0301257	-0.477514	3.0894	-0.154565	0.877164	1
456	65bb97948dab7547cc8439a3cca65342	0.518534	2.79257	3.08098	0.906391	0.364729	1
459	65fee09779b9a26c9cedf7ccfbe7ae0f	0.00528656	-0.168698	3.08936	-0.0546062	0.956452	1
460	6680a2ab9bff511360c2a2b25b65e1b8	1.62161	1.24965	3.07411	0.406507	0.68437	1
462	66b3ad43cc8c573e0e5715fbc88bf552	7.4926	0.605044	1.69656	0.35663	0.721369	1
463	6738bc312d217e3134e0c0276b193784	0.0525607	-0.662755	3.08929	-0.214533	0.830132	1
464	67747112521420765254e34bb2cb68b6	0.0581618	-0.523355	3.08938	-0.169405	0.865478	1
468	694013b609c5faf029fa0db70a774f55	0.0700093	0.730632	3.088	0.236604	0.812964	1
469	69880ca48af6d6bd41bc6022f4b199a0	10030.9	0.136757	1.24573	0.109781	0.912583	1
470	69c86901a773be5eea4e5208de0c86a6	0.0764184	-0.900064	3.08915	-0.291363	0.770773	1
471	69ecf42c626c7139dc9d169d73cfa148	14.6177	0.404558	1.14579	0.353082	0.724027	1
475	6b285af49161c5fe976ff1dd19ba1209	0.418696	2.49583	3.0821	0.809783	0.418065	1
476	6bbb3b0c7a8226c9c7d05f1925ca9933	0.0371566	0.362145	3.08873	0.117247	0.906664	1
477	6bbe8e00f6e09884875a9a35775f786b	0.0950901	0.700006	3.08774	0.226705	0.820653	1
480	6ca607a18bdb915386f142436d21a06a	3.48542	-0.923564	2.35813	-0.391651	0.695316	1
481	6ce0dd2e1378fce774dabf25fc17fde4	0.0908284	-1.07474	3.08902	-0.347922	0.727899	1
482	6ce7604e712f963bbd0ae0f6b7a3cf5e	0.567248	0.703345	3.08406	0.228058	0.819601	1
484	6d19bb183a62cf4f2a47f28d6584cb13	15.3464	0.268188	1.32259	0.202775	0.839311	1
488	700e29c35860edc291efbe1e2cedf2b4	0.123445	-1.25181	3.08883	-0.405271	0.685278	1
490	708b9a8db643dd36192b21aec940010e	0.0466099	0.446223	3.08857	0.144476	0.885125	1
493	71edb77469cd038fef00ecaaca51e735	0.273777	-1.86144	3.08779	-0.602837	0.546617	1
495	721ba21d2d03a14dcee35fe73a4d0455	0.490114	2.71343	3.08127	0.880621	0.378523	1
499	72b5f6b608f7918d261fe7d3d084fd48	0.209701	-1.63521	3.08822	-0.529499	0.59646	1
501	731c517d00e9e4dabd2261d73f834183	5.84537	1.98733	1.92734	1.03113	0.302482	1
503	73b163c158d93bb76e04435450f5d443	6.95386	1.02174	1.64726	0.620269	0.53508	1
505	74cee9f7848170e074d441104b5d9320	1.80825	4.58551	3.07711	1.4902	0.136172	1
506	74dbd54099984e1c3e5b93687a3460ec	0.0452278	-0.768451	3.08923	-0.248752	0.803553	1
508	7612f4d50e2cdf11d7e969e1553b5ae3	0.0395085	-0.721989	3.08926	-0.23371	0.81521	1
509	76627448c81c612ebaaf6a5f4ca1afc3	0.0631241	0.664292	3.08813	0.215112	0.82968	1
510	766505f10b877179741d530034258bf1	0.0219492	-0.558385	3.08935	-0.180745	0.856568	1
511	76afc28fcf7cc456e6cf3453b1f3b0eb	0.0494319	-0.616286	3.08932	-0.199489	0.84188	1
513	76e57e55ab9afeb29cebfb2b1ac61663	0.13833	-1.0019	3.08907	-0.324338	0.745682	1
518	781f9cba9b45304dbc85e7711ec96c6e	0.771812	3.35807	3.07925	1.09055	0.275472	1
520	7846269cadf0304b531ea68661eef6e9	0.175053	0.795049	3.08787	0.257475	0.796812	1
522	78565d077b6e824dcd21530c50dd729e	10.8501	0.230061	1.44188	0.159556	0.873231	1
525	78ae7e3eec946296a30baad30ab5bb67	0.0123546	-0.0862639	3.08927	-0.0279237	0.977723	1
527	7a1fef0ee6e4f36488094fb07dda0e1b	5.38286	1.28377	1.8788	0.683295	0.49442	1
529	7a63dd92f857b575922ae6ad2a6df8c1	3.21623	-5.13978	3.08099	-1.66822	0.0952716	1
532	7b042cf6d37b8fd3a038fcb521e7e93c	0.084598	0.803162	3.08786	0.260103	0.794784	1
536	7b7b24d1fb3a8a35fe9030d98a4a74ff	0.0109923	-0.158254	3.08934	-0.0512257	0.959146	1
537	7b905fca49744e722fdb16acc40c4069	0.143055	-1.35073	3.0887	-0.437314	0.661884	1
539	7bf782f517c2ff8fbd9d8ed56995362d	0.130821	-0.662755	3.08929	-0.214533	0.830132	1
540	7c2a481c5e975482f2dce6488fce7e22	0.0476734	-0.0142671	3.08919	-0.00461839	0.996315	1
541	7d76bc4c4304237faca84654217baf6d	43.8999	-0.762445	1.33694	-0.570293	0.568479	1
542	7d93d4b1fddbf439125d651e720f4cb6	0.0247711	0.133322	3.08902	0.0431599	0.965574	1
543	7e390485a56b99dd79fa36b82d54266e	0.0435465	-0.754976	3.08924	-0.244389	0.80693	1
544	7e483840a73dcb996df1e70a651b536f	0.0266744	0.22001	3.08893	0.0712253	0.943218	1
546	7f07102bf374b4f61f1dd6513e04b6ae	0.104149	-0.757147	3.08924	-0.245092	0.806385	1
547	7f530ef36886f143b208c5f149993fe1	0.021121	-0.432127	3.08942	-0.139873	0.88876	1
549	7f8708b4e2e90fb19377220f54b23deb	0.155567	0	3.08948	0	1	1
550	7fbb93d82e4abea98be2b43aa3e311fd	20.0517	1.49433	1.32422	1.12846	0.259124	1
551	80a59b2d0018153b211b3935e7815311	0.757043	-1.16781	3.07125	-0.380239	0.703768	1
552	80c7f22355128d9ea5659a9e743afa20	0.0142979	-0.158254	3.08934	-0.0512257	0.959146	1
554	816e76a07e956ccb8d9f8dccb908cac4	0.0937192	-0.616286	3.08932	-0.199489	0.84188	1
555	81d99c819296898665ef9b1cce6455b8	0.0888721	0.0594961	3.0891	0.01926	0.984634	1
557	820d5ba123b6de0b2c8f87134d4e3550	5.52768	-1.93298	1.59488	-1.21199	0.225517	1
559	821d7276fbf38adb23da0ad4dd49d25f	0.0117567	-0.387232	3.08944	-0.125341	0.900254	1
560	82727d8ddf521e6ed26f8e6ef2b3b7f5	3.19921	-0.0753272	2.39658	-0.0314311	0.974926	1
562	832d25c6e35b69035d7843d70f4c254e	4.50679	0.89811	1.75924	0.510511	0.609694	1
563	8336184f4c06b320762f9ecf25ce7958	0.0264869	0.217253	3.08893	0.0703328	0.943929	1
564	833caaf3d146ebe93bf0dcdfc23f83a6	0.0460064	-0.0862639	3.08927	-0.0279237	0.977723	1
565	83600449c7598493dfe162d012b13bc6	0.879598	1.98475	3.07858	0.644698	0.519123	1
566	83682fca076ae82e6c452c9e4aed6074	3.78839	1.44236	2.354	0.612728	0.540056	1
568	83c3e0283eb6687db9f6a150fc8d0468	0.012122	-0.158254	3.08934	-0.0512257	0.959146	1
570	8484882f2ccd90416bd19570ba28d6b7	5.68155	0.998209	2.07108	0.481975	0.629824	1
572	84e0b092b7b68a7fb61813d73c0ae688	20.3056	4.29979	1.97787	2.17395	0.0297091	1
573	852568f797da2b57fcff235e939b4c1d	28.3184	0.0546177	1.01064	0.0540426	0.956901	1
575	8539d834377c26e6dca3ad0d98a57631	16.8855	-0.299948	1.27617	-0.235037	0.81418	1
576	858abd32f10986bae8d26cbebc51e2df	0.725701	3.27133	3.07948	1.0623	0.2881	1
579	860345b42a7a8f4d90a09df8eff01a51	15.5445	0.039193	1.29859	0.0301812	0.975923	1
582	861cdfb4d81ed83127c6fdaf3a14b6d8	0.0284026	-0.523355	3.08938	-0.169405	0.865478	1
583	866c92930bbde771c4eece4ea8b05660	0.258014	0.533819	3.0858	0.172992	0.862658	1
584	86ca4bf279a0ef91ee14873233225a33	0.0160046	0.0478398	3.08912	0.0154866	0.987644	1
585	870ae5fee8683199400c66efcef7a7b8	0.0624896	-0.569819	3.08935	-0.184446	0.853663	1
586	875e086543be4c3ed3bb40ad79b83783	0.0214768	-0.0862639	3.08927	-0.0279237	0.977723	1
587	876bdb49a517c9fa8c63f9f5e1de1a16	0.600631	-2.73717	3.08529	-0.887168	0.374989	1
590	87ea8aafc8b4d536f3945f1d3995a9c1	0.026339	-0.602317	3.08933	-0.194967	0.845419	1
591	880ff09d312cb4d1de8c73838cf6c083	0.0680413	-0.935541	3.08912	-0.30285	0.762004	1
594	88ba612f7c1111e7919d876f8927f667	0.167606	-0.131375	3.08755	-0.0425501	0.96606	1
595	89195c3b9131178b0330fe29b1dee2d9	0.638616	-0.557752	3.08399	-0.180854	0.856482	1
598	8a21ee15b69be1d07a15bc9a974ec43f	0.0448449	-0.265241	3.08919	-0.085861	0.931577	1
602	8aca1257ccbc6547bb6765fd7da21c72	0.0381647	0.377826	3.0887	0.122325	0.902641	1
604	8b20488c5c918cda21484d8da994c1e5	0.0466099	0.446223	3.08857	0.144476	0.885125	1
605	8b21552b4f0fd724192609ca7ec1ead1	0.025578	-0.387232	3.08944	-0.125341	0.900254	1
607	8bee9c6131545881379878308ef17ba6	0.103516	1.0164	3.08736	0.329212	0.741995	1
608	8c0c395b3aa3e558436f150d18421ea4	0.294431	0.533269	3.08839	0.172669	0.862912	1
611	8cad3f193ee64a5a40deb17be0021407	0.272903	1.95619	3.08424	0.634255	0.525914	1
612	8cb4902462ecc3ef8942774db413fa93	0.14347	1.29502	3.08655	0.419567	0.674802	1
615	8cceeeb6b5dc18d23e49ade2806d0dd2	0.0867466	-0.523355	3.08938	-0.169405	0.865478	1
616	8d3653a23f772e61cd0a9908959ec523	1.86639	-4.3551	3.08032	-1.41385	0.157406	1
617	8d3922e1eac06a8a5053bd9229979cbb	4.7214	1.18441	1.89365	0.625464	0.531667	1
618	8d3a3b816474d50fcb1fef442097e693	0.217143	-1.40376	3.08862	-0.454496	0.649472	1
619	8da147b806b5d9cffac4c031814534fc	0.102312	-0.662755	3.08929	-0.214533	0.830132	1
620	8dcdd76d8e0e3e0d043324eb6a888084	0.391857	2.40454	3.08248	0.780068	0.435351	1
622	8e44de37447b001e57544caedcccf442	0.0817631	-0.523355	3.08938	-0.169405	0.865478	1
623	8edad018e44bc57c5e55863d43fd211b	0.426589	-1.91167	3.08769	-0.619127	0.535833	1
624	8f584a700dd4a39cda2b0de37c13f648	0.759643	-0.452304	3.07079	-0.147292	0.882901	1
626	8fdd269cc5f4ca3b73fcdab1576ca007	0.0906407	0.898336	3.08766	0.290944	0.771094	1
628	90b1527627116cc6d67d804da4bef4de	0.0555089	0.587122	3.08828	0.190113	0.849221	1
629	90c97a2e5edbeb9a342482a976688bd9	0.84899	-3.22139	3.08384	-1.0446	0.296206	1
630	90d37520868643394423f9e52b3efe89	4.77735	0.34549	1.88844	0.18295	0.854837	1
632	92a891f9d889554b301c1ffca523fd60	0.0460933	-0.776181	3.08922	-0.251254	0.801618	1
634	92cf958c70e552675fede0fe23917ae8	0.00544821	-0.1644	3.08935	-0.0532151	0.957561	1
635	931a41f27677fe4c2e28466af7227a59	0.0435857	0.449787	3.08856	0.14563	0.884213	1
638	93907db71e7d4f79439d13c2ecd6ee59	24.9594	0.346237	1.14036	0.30362	0.761417	1
641	941b50eefc5f8e0f121b34c4cfe612e2	0.0838979	0.853014	3.08775	0.276257	0.78235	1
643	948d532dbe1bb0dd3ef84424865019b7	0.0785553	0.712579	3.08803	0.230755	0.817505	1
644	94a19a33cf0510656110ac0ab52200db	0.610186	-2.3929	3.08648	-0.775283	0.438172	1
647	9508fd4c7710a07af14f9ca0ab175842	0.104079	1.01494	3.08737	0.328738	0.742354	1
650	95bf354cf1576ca1e9675ed1d42a546d	0.245825	1.84042	3.08465	0.596636	0.55075	1
651	960df3e5070a0b53b4c35658859ba802	0.101292	0.533269	3.08839	0.172669	0.862912	1
652	969eace015b30f2d6d12cef6a38c4a30	0.08568	0.284334	3.08883	0.0920524	0.926656	1
655	9784cab1b3d9b79bb78bb4f7773aa7e5	0.179443	1.50349	3.08588	0.487215	0.626106	1
660	97e1f2317987e446470a51b8d50ae98b	2.51217	-1.94048	3.07484	-0.631082	0.527987	1
661	98109f72b02484d5e45d447c80fa88e6	0.0362563	0.133322	3.08902	0.0431599	0.965574	1
664	9874b952dc62492741fbb609c5ee0ec2	0.102726	1.00236	3.0874	0.324661	0.745438	1
666	98831f65d0b911f9844547d60490ded0	0.275887	0.712579	3.08803	0.230755	0.817505	1
668	989646a21b4b296f214431c0e39996aa	0.0857824	-1.045	3.08904	-0.338294	0.735142	1
669	99356aba09aef8ea170e27ab2e846000	0.0906407	0.898336	3.08766	0.290944	0.771094	1
670	993ca94e8ae3f80b76316b64b83be6cf	0.148026	-0.709931	3.08926	-0.229806	0.818243	1
673	995896c24002596dfb6febd4681bb444	0.0200597	-0.432127	3.08942	-0.139873	0.88876	1
674	99d513dfe0ef80303d2ee305d770e756	2.4415	2.42229	2.45467	0.986811	0.323736	1
676	9befea281962d73ebbe151375e6445f5	0.789023	1.85408	3.0487	0.608154	0.543085	1
677	9c06cab9acbc4695b9bc648502b4446b	0.0401193	-0.569819	3.08935	-0.184446	0.853663	1
678	9c3ad4c92d5b8ad5172ea3c4e085d3b8	14.5542	0.463972	1.23597	0.375392	0.707369	1
682	9cf526cf304281989bdfd95caa01c469	2.624	-2.54317	2.95433	-0.860829	0.389332	1
685	9d56dcba980e2b714752e6a55c25eb99	0.847742	3.49492	3.07891	1.13511	0.256327	1
686	9d6baad960e67a10059ac3f200ef6715	0.0272165	-0.610274	3.08932	-0.197543	0.843403	1
687	9d77fe9cb9fffaac912be15c972df0d0	0.0667883	0.701845	3.08805	0.227278	0.820208	1
688	9d7c07ac73f2b711ae176d205552398b	0.0200597	-0.432127	3.08942	-0.139873	0.88876	1
691	9e48e9df609edafa746e69772bda0035	10.644	0.919022	1.23941	0.741499	0.458391	1
694	9ee482906295d57fcabb4456844b561b	0.107399	-1.16668	3.08894	-0.377695	0.705657	1
695	9f23a703273bbbc407cf429eaea73564	4.02441	1.82496	2.03859	0.895208	0.370676	1
696	9f48a9eea05ff8bb7aac6b74bcae2be0	0.0136083	-0.467804	3.08941	-0.151422	0.879643	1
698	9fe1b5533f78374b38236a64978f0636	8.39164	-0.21417	1.55593	-0.137647	0.890519	1
703	a0f45fdecf630847987223788be58a82	5.98813	0.0922673	1.82168	0.0506497	0.959605	1
707	a171d0b31b2bce30f900a728b6a4ae3f	0.0302136	0.0594961	3.0891	0.01926	0.984634	1
708	a188980f03f53b85e28ba2a9abd6a846	0.0785553	0.712579	3.08803	0.230755	0.817505	1
711	a25902da69a226d32a866463883deed6	1.92107	2.33418	2.50892	0.930351	0.352189	1
715	a34ba74b4cd4dd8a513610642c516fb5	0.0433965	0.442513	3.08858	0.143274	0.886074	1
716	a381603782dc9827ddea4d404b2601db	0.0206426	0.0594961	3.0891	0.01926	0.984634	1
718	a42c8cd845b28173640d151c613a36a7	0.0244491	-0.0142671	3.08919	-0.00461839	0.996315	1
719	a4712edfd2b3d95ada0d38ad3e37a545	0.0885589	0.891794	3.08767	0.288824	0.772716	1
720	a5a1aec05db630e0821127c9c2c042d0	0.811617	3.4316	3.07907	1.11449	0.265068	1
721	a5a93aa87bed0852cfa8e4a593e594e5	0.018503	0.0915106	3.08907	0.029624	0.976367	1
722	a5a9bce6844fcb7a2cf2190eed8f4512	0.0281613	-0.477514	3.0894	-0.154565	0.877164	1
723	a5bedeaf1a888a850fbd036c42a92aeb	0.0915243	-0.900064	3.08915	-0.291363	0.770773	1
725	a65acc596fe2462d663e44a69079be42	0.0211851	-0.432127	3.08942	-0.139873	0.88876	1
735	a893b8f65bf6477cdcb02aeeb0d45091	0.0544331	-0.839589	3.08919	-0.271783	0.785789	1
738	a8e39b777e9f5e7cf234274d90a4ebb2	0.0639947	0.362145	3.08873	0.117247	0.906664	1
739	a8f59d4cd5d98be80dd247f75cf24c4f	3.16941	0.129608	2.25131	0.05757	0.954091	1
740	a9048a781d6444af337c25fc38220db5	17.7364	0.710614	1.182	0.601194	0.547711	1
741	a95554de90f8295925925c8279b8860f	0.0419578	0	3.08948	0	1	1
743	aa52b88d27601e7415c5a711cf25b159	0.102726	1.00236	3.0874	0.324661	0.745438	1
745	aa5ee52bdde1ff8ecf760cc643cd2c50	0.198733	0.0594816	3.0891	0.0192553	0.984637	1
746	aa745bb2604767fe95f20fd9867bc515	0.0200597	-0.432127	3.08942	-0.139873	0.88876	1
748	aacdc941ec1db419598e1a0421ad4cc6	0.0111687	-0.0862639	3.08927	-0.0279237	0.977723	1
749	aaee7672eb8b0cac9749232cd2f9bb73	0.0559956	-0.523355	3.08938	-0.169405	0.865478	1
750	aafa351c12766e37d8b5f88ee9765228	0.0815505	-0.94807	3.08911	-0.306907	0.758914	1
751	ab207887e17c80d4fefa62065669ff49	0.0838979	0.853014	3.08775	0.276257	0.78235	1
752	ab6e5b638a65b712cddea97437ba66d6	0.203357	1.62987	3.08542	0.528248	0.597327	1
753	abe3a714b61e97566692582228582477	75.024	-0.790363	0.889808	-0.888239	0.374412	1
754	ac1bf9f98564a7bc33e135bff2e8dd06	0.569548	2.92217	3.08054	0.948591	0.342829	1
755	ac46fe0703929821fb674ceed50c34e9	0.103516	0.779536	3.08791	0.252448	0.800695	1
757	ac62c79eeedd28a7b1ef2b0a2862df37	0.0824	0.362145	3.08873	0.117247	0.906664	1
758	ac6a88781827e6b0d7b8a49647dfce28	0.529825	2.82327	3.08087	0.916388	0.359464	1
759	ad08f3655761b1c4ab85ce561f20f6e9	0.134932	0.183168	3.08865	0.0593037	0.95271	1
766	adbd0a05b0545ab0d77436c326855ff9	0.386507	2.38611	3.08255	0.774071	0.438889	1
777	afe95f9e180abaabad3d7c69d57adb24	0.0282674	-0.620214	3.08932	-0.200761	0.840886	1
780	b15553b809e744778c2cb204df43a7eb	0.0261688	0.207155	3.08894	0.0670634	0.946531	1
782	b16b247591ac19c643fdcee3bc51cea9	0.0101377	-0.387232	3.08944	-0.125341	0.900254	1
785	b25cc5070c00ebe21e3697749083c6fa	11.4186	-0.136617	1.5249	-0.0895903	0.928613	1
790	b31671eca8261ae54175bd9665444f9a	5.3947	0.705334	1.96818	0.358368	0.720068	1
791	b3287be563777fa1327a8a1d4d070578	0.894037	3.56548	3.07875	1.15809	0.246826	1
794	b3f5723169ced37eef5d5c56b60f993e	0.0449985	0	3.08948	0	1	1
795	b4067b727cf68ba57429bb22bd7a1740	0.0318039	0.293343	3.08882	0.0949692	0.924339	1
797	b43cc645e72a3cbed2d89ef357230fe2	7.91336	0.902987	1.63582	0.552008	0.580943	1
799	b4911cff6b36fbfe67594701b1834025	10.2424	0.600211	1.39829	0.429246	0.667744	1
801	b4d0909f2bb06c12d9e3a50f358f92d1	0.0570431	0.207155	3.08894	0.0670634	0.946531	1
803	b5369ac43c7ef0e78b7e4d60b08c2172	3.42996	1.66034	2.14283	0.774835	0.438437	1
804	b542b2e17f33fd3b68143f7d3c91dc35	0.0267665	-0.230077	3.08943	-0.0744724	0.940634	1
805	b557c0d33ca0d674c6955a63418ba7ce	0.0978441	0.446223	3.08857	0.144476	0.885125	1
806	b56d1951268c649df3767e422e0c2c2a	1.16433	3.95113	3.07799	1.28367	0.199257	1
808	b5e694358e7bb6166a5b0a41df2df505	0.0290532	0.257734	3.08887	0.0834395	0.933502	1
810	b61faf51bbc93fd9d78ada4b82ec116a	0.494872	-2.48216	3.08616	-0.804287	0.421231	1
812	b669cc775348c46bb6432d33897e8ba0	0.474022	2.42051	3.08161	0.78547	0.432178	1
813	b69c2bbe34ca8882ea3abee065879d79	0.0293917	-0.523355	3.08938	-0.169405	0.865478	1
815	b6a20dccaff359a64577d6288058120f	1.1566	-2.08481	2.89904	-0.71914	0.472055	1
817	b7bbd2a99d45a66d02b9d2f67f102efc	19756.9	-0.644429	0.87712	-0.73471	0.462516	1
820	b86ffad89814a020aab2082b85d210d4	0.120059	-0.211786	3.08898	-0.0685618	0.945338	1
821	b8c608db888bad62b1b5e1b77f15243a	0.0814901	0.446223	3.08857	0.144476	0.885125	1
822	b8da529bdb2ee550161ee4d5670d53ac	0.0502223	0.52763	3.08841	0.170842	0.864348	1
825	ba31ce91c2153f437e3fe82a0264f025	0.0988367	0.975835	3.08747	0.316063	0.751954	1
826	ba50717d3a4d8ddb0ddf32a63e405b9e	0.0480139	0.501913	3.08846	0.162513	0.870902	1
827	ba67a600e53ef4ccf77cdcbff4b18c30	0.109253	-0.662755	3.08929	-0.214533	0.830132	1
829	baac8680e0343f40b68457403b9d779a	0.337098	0.159057	3.08773	0.0515125	0.958917	1
831	badcca36ba69a3f4730add597b4004af	0.0480546	-0.790839	3.08922	-0.256	0.797951	1
833	bb0afd4028f1cf1ffb03ab7176631ba7	0.0488941	0.133322	3.08902	0.0431599	0.965574	1
834	bb1f353234f18eeb7cb7dca65fc7a206	0.534105	2.835	3.08083	0.920208	0.357464	1
835	bb51eae75c4d09351765ca95faac8cb0	0.0785553	0.712579	3.08803	0.230755	0.817505	1
840	bcfbabae3886524621864a38c7883d52	0.0848436	0.859112	3.08774	0.278233	0.780833	1
841	bd3cf518310786df99d6fffb9cbfc3ae	4.85234	1.59225	1.8761	0.848699	0.396049	1
842	bd84d0cb1d9b896fef033a60f6d84976	1.19867	3.65212	3.07856	1.18631	0.235501	1
843	bda9624d82323df522f32efa91282c29	0.0186541	-0.522447	3.08938	-0.169111	0.865709	1
844	bdb6fa89617d59c01773f24b0f597d8c	0.102726	1.00236	3.0874	0.324661	0.745438	1
845	bde718847f41be286a85301fdf2cd739	0.0571915	0.284334	3.08883	0.0920524	0.926656	1
846	bdec0acad48348fd9826f19959290593	0.0991949	-0.147861	3.08914	-0.0478647	0.961824	1
851	be6b36013f2133ecb7124eec217dc9e3	0.125475	-0.804371	3.08921	-0.260381	0.79457	1
854	bf13446fb52b1d1de4db56e2c9a04727	5.62866	1.67762	1.50034	1.11816	0.263501	1
855	bf50aa309432a6fa564735babf0cd5fa	0.05272	-0.616286	3.08932	-0.199489	0.84188	1
856	c00ccc168f3ec7b9acae23b96aeed71f	0.0834285	0.207155	3.08894	0.0670634	0.946531	1
857	c029ebdc79b71af258f6d73c6d1168a9	0.0525607	-0.662755	3.08929	-0.214533	0.830132	1
858	c163236da5e4d3774b2ce269c588a5dd	1.04452	3.7948	3.07828	1.23277	0.217663	1
859	c212396bc7b9b80377545ca99badef29	0.0381647	0.377826	3.0887	0.122325	0.902641	1
861	c268ae8507d6e74a585b036c33cbb710	0.105937	0.712579	3.08803	0.230755	0.817505	1
862	c275b24483e0d450fe8d31de29e850d0	0.306177	1.12202	3.08594	0.363592	0.716163	1
863	c2f97b2b06c26480d33653d191d75bb3	7.0262	0.752	1.63922	0.458755	0.64641	1
864	c357a4fd288698a367ad34cb75ab30ea	0.0349649	0	3.08948	0	1	1
871	c5c0f126fb6b2465d3e630499c1e6ff7	0.0108964	-0.0477762	3.08923	-0.0154654	0.987661	1
875	c65441db0a51cdc5140158fcd122d9e8	0.0181281	-0.0862639	3.08927	-0.0279237	0.977723	1
876	c67f0c5962b8ad017538c301a5d19b2a	0.0802889	0.0594961	3.0891	0.01926	0.984634	1
879	c76ba8d443c6cf2eb71de1ac60c9ec38	0.111688	-1.18988	3.08891	-0.385212	0.70008	1
880	c7804755a9e23ce79cae25357a3fc62a	5.60845	0.198682	1.83228	0.108434	0.913651	1
881	c780687f3639dad3ddd6104469a50e52	6.13127	0.516358	1.59264	0.324216	0.745775	1
882	c79ce7b6dc1fdfa00d4f26d4d52bfec6	41.9149	-0.363673	0.956969	-0.380026	0.703926	1
883	c7d0314dfda273c083f9c82bf31dcba6	0.0802889	0.0594961	3.0891	0.01926	0.984634	1
885	c7e527257c6cb167c0eb67e28e206e4d	0.128637	-0.709924	3.08926	-0.229804	0.818244	1
886	c7f21657669020ab8d240455dbd18e86	0.356642	-0.298556	3.08948	-0.0966365	0.923015	1
887	c7fdd4d96720a0cb791d154ca289ead5	1.40562	1.76675	2.19768	0.803915	0.421446	1
890	c897bdbaae7b9d5af7eee5faca833eb4	0.468453	-2.31758	3.08672	-0.750823	0.452759	1
891	c8b671d81ef3859622a969ff73d1be33	0.0520758	0.54545	3.08837	0.176614	0.859811	1
893	c92d94ae88138e874865cf2919b66597	26.1001	-0.154533	1.11776	-0.138253	0.89004	1
894	c943468b20742551fbdcb2ece0cf5aa4	0.0141337	-0.473688	3.0894	-0.153327	0.878141	1
896	ca037da52ce9f12597f90b61cf72d868	0.762409	1.54591	3.07941	0.502016	0.615656	1
897	ca4bd6342ec0c255437d844f860e11ba	0.100051	-0.616286	3.08932	-0.199489	0.84188	1
898	cacf2b2d45f34766ebc2d31fe6cc7881	0.0131695	-0.46314	3.08941	-0.149912	0.880834	1
903	cc5d47f51ad11146acd9c7f07fe06699	0.0216173	0	3.08948	0	1	1
908	cd0cf592b5bece3b7cbb633b912d11ff	0.0429536	0.133322	3.08902	0.0431599	0.965574	1
912	ce17277740100d09e425593bddbac3ca	0.0330813	0.31404	3.08879	0.101671	0.919018	1
916	d00a07d95f132895abbcfa3bc5d5d6bc	21.6329	-1.04855	1.22586	-0.855361	0.392352	1
918	d042a6a1b7ba864910b039b1455a9740	0.07054	-0.85206	3.08918	-0.275821	0.782685	1
919	d12eccbc22cb0135b892c326cd0d669c	3.55553	0.209552	2.27282	0.0921991	0.92654	1
921	d1bf52dec19d0d6cb4f5ff6d90ce3b9a	0.0755493	-0.984755	3.08909	-0.318785	0.74989	1
923	d25a4b6cc40dcb23db6c4c13ba4ae94b	6.90644	1.08637	1.68868	0.643322	0.520015	1
925	d29d7168d2de8c9a26383de45bc9e591	0.0533488	0.563147	3.08833	0.182347	0.855311	1
926	d29ff1c78892f60d196190caea31790f	0.0646617	-0.804371	3.08921	-0.260381	0.79457	1
927	d2ad24c5aa9a7c3aafade034a1a6942e	0.164489	1.41905	3.08616	0.459811	0.645652	1
928	d2c223bdb465fadcbec63b954c4f20fd	0.0497737	0.207155	3.08894	0.0670634	0.946531	1
930	d2fe575d46323b414de8515567904b47	0.0522316	-0.821662	3.0892	-0.265979	0.790255	1
931	d31e5b4b037c8e5752546adee6fb7f56	0.00827436	-0.387232	3.08944	-0.125341	0.900254	1
934	d3cf1782a19a46b09eff733d3f397b74	0.140679	-0.804371	3.08921	-0.260381	0.79457	1
935	d40e7ba2df1deb0ccb102e0f616e5a84	0.00978441	-0.230077	3.08943	-0.0744724	0.940634	1
936	d4145844b63f34a7a30a39207142023d	5.75707	1.95121	2.04358	0.9548	0.339679	1
937	d445ff996199eee3c490949cb29cb28a	0.112987	-1.04709	3.08904	-0.338969	0.734633	1
938	d4a7a5c1f464361c88a0ea218ee3e585	28.2388	-0.566243	0.988752	-0.572685	0.566858	1
939	d4b985e7fb7a3649e5f0e087c97f457f	0.251307	1.86255	3.08457	0.603829	0.545957	1
941	d52f267935684087401b783ef37f42c6	0.606605	0.858445	3.08255	0.278486	0.78064	1
945	d5cd1c67b97a281937f14afbfb36c1f6	0.0568842	0.284334	3.08883	0.0920524	0.926656	1
948	d6ed596fb63a5b8322f806b66b556999	0.0733411	0.362145	3.08873	0.117247	0.906664	1
949	d6f86e409192013c70b01f307b702962	0.0127216	-0.0142671	3.08919	-0.0046184	0.996315	1
953	d834ff4349a7b66bc38709951312d13e	8.04223	4.19891	1.84168	2.27993	0.0226118	1
958	d984e02c51a1045b438dd7b106c37bd5	0.0631761	0.667157	3.08812	0.21604	0.828957	1
959	d9984f200e48e7a091c4879aabe7192f	0.206859	-1.62691	3.08823	-0.526808	0.598327	1
960	d9beb87649b93cc012f61bc5d749b409	0.0214768	-0.0862639	3.08927	-0.0279237	0.977723	1
962	da2be4a224fde4038fa5e26458ef4be4	0.0628268	0.66085	3.08813	0.213997	0.83055	1
963	da78a87772ab9689bbeb5d921884957e	14.4736	0.532055	1.2324	0.431721	0.665944	1
964	da923e7927bc71c35b4fa4df1b24f1f6	0.227886	-0.689055	3.08867	-0.223091	0.823464	1
966	dacfb1f8470fe054efd3e594061e2c4e	0.242996	1.82593	3.0847	0.59193	0.553898	1
968	dbd2e1674096ba753476b4b2d497993c	0.024244	-0.0142671	3.08919	-0.00461839	0.996315	1
972	dcffe497f833595c4dc048163c2caa03	0.070617	-0.757147	3.08924	-0.245092	0.806385	1
975	dd491ca5c532f1c86f933e44c388342e	0.166888	1.002	3.0874	0.324544	0.745526	1
976	ddb1a86b2c7ac4c30a9347f99041dd9f	1.92611	-1.6291	3.07586	-0.529641	0.596361	1
978	ddddd6b9af4ccdc94bf0392722040357	0.0963079	-1.1059	3.08899	-0.358014	0.720333	1
979	de4cea2bcde4fffcd9dc72327ed35ee8	1.54297	4.35557	3.07739	1.41535	0.156967	1
981	dece9f1074e93e0eef4c3905025eea40	0.540382	2.84926	3.08078	0.92485	0.355044	1
982	ded79b902fc05dd7cdc5e639b2000570	0.107265	0.362145	3.08873	0.117247	0.906664	1
985	dfbbdbffe0ec2894973f8c73639814af	8.03429	1.38302	1.57914	0.875803	0.381137	1
987	e064afca7dee032a9f1dfad5a0070a3f	0.0684909	0.207155	3.08894	0.0670634	0.946531	1
991	e0ed718d56630cf9f431a6be1af37cb9	0.047579	0.496818	3.08847	0.160862	0.872202	1
994	e12d5031631a20a91b177f14b2441951	0.180436	-0.758258	3.08829	-0.245526	0.806049	1
996	e233af84126b8a2019e75b2e840373e2	0.0373442	0.368012	3.08872	0.119147	0.905159	1
997	e2368cc384e70146fec757ac4d961998	8.53596	1.0501	1.37722	0.76248	0.445773	1
998	e283c35c9a3ac90952bd59cf12bfc858	0.0235133	-0.477514	3.0894	-0.154565	0.877164	1
999	e28f62779c93af901a270bf873b1cac3	0.403934	2.44686	3.0823	0.793841	0.427288	1
1000	e2a09ea4ab54fde612d41e9b99e4191a	3.26058	2.37107	2.50684	0.94584	0.34423	1
1001	e2e41a78a657cd70d2348ead68a77e29	0.124832	-1.20219	3.08889	-0.389197	0.69713	1
1006	e3cf480419b141d15b5212f49ff9a72b	0.0966834	0.954997	3.08752	0.309309	0.757087	1
1007	e3eeeaebf53228275eb1933b0ac24d74	0.0706685	-0.952743	3.08911	-0.30842	0.757763	1
1008	e3f99453b837eff878d170a81f650b87	0.036366	0.133322	3.08902	0.0431599	0.965574	1
1010	e496882da9e0d4115f61e734f6bc249c	1.48913	1.72345	3.07689	0.560126	0.575394	1
1012	e5540ca2224e738651e5209a38b14dc0	0.200111	0.0595171	3.08873	0.0192691	0.984626	1
1016	e6b0e6f8fb1de9067a750c25471809c5	0.042299	0.207155	3.08894	0.0670634	0.946531	1
1017	e6f36216f4a5c3df49316359f0b8e185	0.629537	3.06709	3.08008	0.995782	0.319356	1
1019	e7fa29c213939d6cdb9383f963f99ee4	4.26643	1.67681	2.37174	0.706998	0.479568	1
1022	e84eecc9c60f5d42b487872be865277e	3.20532	0.337879	2.36198	0.143049	0.886251	1
1025	e889a2670d2ee5897db69ace1176ce0b	0.0543844	0.362145	3.08873	0.117247	0.906664	1
1029	e98b341b20e88d0be65a4462ed7ba7d9	0.0795806	0.816593	3.08783	0.264455	0.791429	1
1031	ea1999cbe960a753fd8aad432a9f0170	1.15629	3.94162	3.07801	1.28057	0.200343	1
1032	eaae24790974a46258828e75530ff0c3	0.0511559	-0.477514	3.0894	-0.154565	0.877164	1
1034	eae0cfedd2faf56ae56fe669b44090b4	62.5398	-0.541074	0.807927	-0.669706	0.503045	1
1035	eaf7481bf4ccecf3f5a8bb0d47133445	0.048488	0.284334	3.08883	0.0920524	0.926656	1
1037	eb35162373bf51e5f667115bf5d0f1fd	0.102726	1.00236	3.0874	0.324661	0.745438	1
1038	eb432cba6a9ed5a84dba8cf56e4a6289	1.06213	-3.54412	3.08307	-1.14954	0.250332	1
1043	ec1f67d76d59b39752fa115296eff637	0.783983	2.34943	3.07948	0.762933	0.445504	1
1044	ec34c5af4b7822b65005334a82ef066a	0.158437	1.24152	3.08671	0.402216	0.687525	1
1045	ec354fbd61ace3bdacca02843bb78a2a	0.0339701	0	3.08948	0	1	1
1046	ec7772a2944bb2d465fb7655dc0704c9	2.71209	2.02148	2.67422	0.755914	0.449701	1
1048	ecfed4ed448c412970e5dfeef71342ff	0.441199	1.22797	3.08294	0.398313	0.6904	1
1054	ee2c2a730bab84f0c4a4395d72f24efb	0.0385949	0.386809	3.08868	0.125234	0.900338	1
1056	ef48c4f145c064261eb56006f2395de1	0.0329456	0.284334	3.08883	0.0920524	0.926656	1
1057	ef732c1879813d8b73538b0050dd47ef	0.0705291	-0.70286	3.08927	-0.227517	0.820022	1
1059	efa75a98e609805316a78bca21d044f3	0.0254431	0.20097	3.08895	0.0650609	0.948126	1
1060	efaec6bf5d819e3995a3768ece07130e	8.61484	0.0934189	1.54811	0.0603439	0.951882	1
1065	f0aa8cd8c7f0785ccbc67ec473a52220	16.8882	-0.281586	1.17245	-0.24017	0.810199	1
1066	f0c55cdeb9417feaf6795b97e228160e	0.0605929	0.637165	3.08818	0.206324	0.836538	1
1067	f1366e1ab720d895723e55befe293cdb	1.30985	1.5633	3.0761	0.508207	0.611308	1
1068	f1a3160275e24c1fa46f24470a5ebf95	1.51816	4.33321	3.07742	1.40807	0.159111	1
1069	f1ad6b141632e4b1e3788bc0e48fcce1	6.67655	0.893133	1.88692	0.473328	0.635979	1
1072	f26c8c2a87cfee46b808531fbf61359e	0.00412852	-0.230077	3.08943	-0.0744725	0.940634	1
1074	f2a95e73c4c8ffc798b222303e14a30b	1.15396	-0.00905594	3.07676	-0.00294334	0.997652	1
1075	f3203b95994ca6e1d8121f7ea347dea3	0.0809286	-0.265351	3.08904	-0.0859008	0.931545	1
1077	f36b62ee7e59e8ef8e97c26ce68400a9	0.244463	0	3.08948	0	1	1
1078	f381b34f7dd8d77f8d6dd07bf8c8e63f	13.7499	0.737775	1.58046	0.46681	0.640636	1
1079	f39a54afdc834c8c32001c3905a340b5	0.0184167	-0.158254	3.08934	-0.0512257	0.959146	1
1083	f49340a9e53184ccf2e5d3c398e9ffa9	0.0200597	-0.432127	3.08942	-0.139873	0.88876	1
1085	f5cce58e929ff5d17a92fc95b0ce7253	0.0640754	-0.804371	3.08921	-0.260381	0.79457	1
1087	f60feabb225869131dfcd7a794d4681c	0.0419542	-0.432127	3.08942	-0.139873	0.88876	1
1089	f6a37bdcf6c5032ed2c0769d5640014e	0.135566	-1.14779	3.08896	-0.37158	0.710206	1
1090	f71acc93b92c4bfc2f40306e1f10b589	0.0896391	0.533269	3.08839	0.172669	0.862912	1
1091	f74f8111c1e992a6329d6146ccecd056	0.536465	0.0662085	3.08308	0.0214748	0.982867	1
1092	f75bab695761b9814744584559ad2986	0.351274	1.57099	3.08353	0.509477	0.610418	1
1095	f7fe7a0481e9573dd04668711bd6e94c	0.749437	-3.03706	3.08436	-0.984666	0.324788	1
1096	f859adde4738b5e3501fff2437e6178e	0.102726	1.00236	3.0874	0.324661	0.745438	1
1099	f8ab459fce59e31b35fc811a7083e7dd	0.0339209	-0.672299	3.08929	-0.217623	0.827723	1
1101	f8adbae7d37573bb5137fc99445c2594	7.94508	0.231246	1.8425	0.125507	0.900122	1
1104	f9acdf408c76f8429d72c692b9de086e	0.0493776	-0.662755	3.08929	-0.214533	0.830132	1
1106	fa5553dfcc00393697d896a5878c173f	0.0788411	-0.85206	3.08918	-0.275821	0.782685	1
1116	fc7ebf33ea5d41f30b5995473187a46e	0.061332	-0.569819	3.08935	-0.184446	0.853663	1
1118	fd04540843da598b41aa459749b06c84	0.128941	1.1994	3.08685	0.388553	0.697607	1
1119	fd17f84c0f7bb7e9d98acc674a62e4e7	9.5262	0.491159	1.50148	0.327116	0.743581	1
1121	fd89e25764656eecc7e4fab435292d49	0.0241708	-0.0142671	3.08919	-0.00461839	0.996315	1
1122	fe095a7ec5462b372fc5bee490b7eae9	24.5561	4.29344	1.61155	2.66416	0.00771809	1
1123	fe1ec2ea2d153dd69c96aa86bc37e2a0	9.32913	-0.146583	1.55889	-0.0940304	0.925085	1
1126	fe89a0f2bc751cd41c11ef60989393f8	0.243728	0.752255	3.08604	0.243761	0.807416	1
1128	fe9c1b08a6860d5ff5781b189374e824	0.102312	-0.662755	3.08929	-0.214533	0.830132	1
1131	ff048520c1e547f44ba20361782582d9	0.0979732	0.972379	3.08748	0.314943	0.752805	1
1136	ffe405b2d59b6438774d7995220bd9cd	1.42072	-0.737845	2.74735	-0.268566	0.788263	1
1	001727f3d1bf21e164ab98184da4afc3	0	0	0	0	1	NA
4	01b4282a100f607492962e893fd2ffa8	0	0	0	0	1	NA
6	026e1a52d206dcb235867a5ceafe95d9	0	0	0	0	1	NA
7	02742d12d6a724766127cc5118dc9360	0	0	0	0	1	NA
10	03853249d7a3ec2590273a562a737919	0	0	0	0	1	NA
12	040a94f68121dff0284a23d9e3a9ad1f	0	NA	NA	NA	NA	NA
13	043b3af14f34755f571f3000447a0359	0	0	0	0	1	NA
15	048124ad334869b5a360393542b2e041	0	NA	NA	NA	NA	NA
16	0512d385cb2a178e76d1edc87cb3e594	0	0	0	0	1	NA
17	052e28a850d3f978df8e56457e0b468d	0	0	0	0	1	NA
18	0566daaf684d9481efe174332db671c7	0	0	0	0	1	NA
20	062dff627e9392b9c35b3a0bd55171f7	0	0	0	0	1	NA
21	06ac67fc2215ed5916cae65a730e5720	0	0	0	0	1	NA
24	06b6b3429b984ff246f741e9543cba69	0	0	0	0	1	NA
25	06c7832329bd6b90cd13ffe6a0e2384d	0	0	0	0	1	NA
26	06e1b8a2f7bfba9df107f2c6785146e9	0	0	0	0	1	NA
27	06fe039e6c439c062fea71deda5adb84	0	0	0	0	1	NA
29	072142c591135fa80edc960ba04d8fb1	0	0	0	0	1	NA
30	079061cfbe91ff0d2c014bd28fb04d0f	0	NA	NA	NA	NA	NA
32	08340748d316ca45eda6c62c6a5df45d	0	0	0	0	1	NA
34	08726f9e3d2a0a0b0a089e6ebdcf667f	0	0	0	0	1	NA
35	08a327d752e8ab3711cb3075f4990e7a	0	0	0	0	1	NA
36	091c875d842ab690a7a8c45cfd646d7b	0	0	0	0	1	NA
37	095d9d0c1dbb9e387ce99e0f5ccc9622	0	NA	NA	NA	NA	NA
38	0975743d8425b3ad0df682fe095957cb	0	0	0	0	1	NA
39	09d8b5a6a7f7128ad490d0702977232c	0	0	0	0	1	NA
40	09ddc2b3cbf4e651c17af8ad5688bd06	0	0	0	0	1	NA
44	0abdd42b8cd01a2c0d0aea7993b0eae1	0	0	0	0	1	NA
46	0ad35c34fa7f8f518c3216cfd6745d47	0	0	0	0	1	NA
47	0affba549bedaa2fb1e7695ee5e95f24	0	0	0	0	1	NA
50	0bb1ea24e7bd4a8bfa03413a7d971031	0	0	0	0	1	NA
51	0cde394cfab2d92d5445ac87f9cf10e2	0	0	0	0	1	NA
54	0d2583d7787819181ceb72b0d0bf2bfb	0	0	0	0	1	NA
56	0d603b5c7d60159d3cbe2f3ad8a58caf	0	0	0	0	1	NA
59	0e762e9da64556c5f1b859b1b53be7d8	0	0	0	0	1	NA
63	0f2770ee556e221708ab16233b9b7151	0	0	0	0	1	NA
65	1027864f82d05561e3b1270316da9155	0	0	0	0	1	NA
66	1047d3da7338353900aba53efbf10b48	0	0	0	0	1	NA
67	104bda7fb23fd5f8fd26776b50b1b594	0	0	0	0	1	NA
69	1080dc9e5a60dfff11dfb1d58429063e	0	0	0	0	1	NA
71	1121eceec7369b52fb179167bb5430d1	0	0	0	0	1	NA
73	11c7a246b0293a7c16616e5aa65898f7	0	0	0	0	1	NA
76	1245ed23a55ad76149680e320589979b	0	0	0	0	1	NA
77	124a92e0b12751ccb8c277aa4594e00e	0	0	0	0	1	NA
78	1285c6f8f8142d697b8a8ed7c854b65e	0	0	0	0	1	NA
82	12c72b4cce9c7e231f55f31967e2a7e4	0	0	0	0	1	NA
83	12d1fe758b251e02ce2ab057976b00a8	0	0	0	0	1	NA
85	132b34001ae82efdb12beb4e0ffa4452	0	0	0	0	1	NA
86	136eca97e47fe2ffb83d915ad33552e0	0	0	0	0	1	NA
88	143cec28a4587495fde1706ac0415474	0	0	0	0	1	NA
89	145b985853cd6df0d6261548b73993e7	0	0	0	0	1	NA
90	14dcede8391969bff667b9fb3184b840	0	0	0	0	1	NA
94	1576bbbed163a7df935be4c25e6d5deb	0	0	0	0	1	NA
96	15fbd01fcbb65605bb90e203ebc0c7e3	0	0	0	0	1	NA
97	166df5d3bbb477f4dba2db49864fba01	0	0	0	0	1	NA
99	16789ccace6f8286da14d85381ce4ec4	0	0	0	0	1	NA
100	16a16bacb6d8662ff111c154fb3d242c	0	0	0	0	1	NA
104	176ccac1270bcdd7c29b3bef7b57c26a	0	0	0	0	1	NA
105	178537371b4fd151eabe92972e54a887	0	0	0	0	1	NA
106	17c676059ac9aaa84c3be3658f4221b6	0	0	0	0	1	NA
108	17dd8de712ec498a974d10d276c6f0a9	0	0	0	0	1	NA
110	18630130d765b62c5584087eab8b6283	0	0	0	0	1	NA
112	18bbc5936d03890bcdc72a81a6287b12	0	0	0	0	1	NA
114	191e424623d0bcab9b26622ecfd5ea8d	0	0	0	0	1	NA
117	19e49bf63ec8ca1d977e0b9dae9f79ec	0	0	0	0	1	NA
122	1b87059b8e9bec9b804c1d453cfd97db	0	0	0	0	1	NA
125	1c24eb5824d0213f9a357800c990bca3	0	0	0	0	1	NA
135	1e2d21fa89cb7bfcc277d7a53666cdeb	0	0	0	0	1	NA
137	1e9ab9006570fed33d4de67c1307b331	0	0	0	0	1	NA
138	1eadf36bdce1a44f6c510c875aa9c722	0	0	0	0	1	NA
140	1f0ec414d672c93c27b848e3bc9a6304	0	0	0	0	1	NA
141	1f75efca7520ae615cbd8ce794c8abd7	0	0	0	0	1	NA
144	2046965685238ae46e4f8a2f69db5eed	0	0	0	0	1	NA
147	214238b67305165f8952b3f730c0c2de	0	0	0	0	1	NA
149	2188ac0b680091c77a4ba82f42b95580	0	0	0	0	1	NA
151	21c4c3975811eb36b71a6a2ed4544d1e	0	0	0	0	1	NA
152	21c51c695a87031720b93ab2b491ac16	0	0	0	0	1	NA
155	2228aab90956663f266bf9f1d0207ed8	0	0	0	0	1	NA
156	229d6f23a90964e0c9a5ad84c477fead	0	0	0	0	1	NA
160	2434a49694b7a0eab04aed72308ff794	0	0	0	0	1	NA
164	249ad0ea973ae18b7d3921abf5e6c8a1	0	0	0	0	1	NA
166	24e557daa4c09ea0c4e00fde79a55747	0	0	0	0	1	NA
172	2624831e243a851dd98d8a6b6f902cab	0	0	0	0	1	NA
174	265390c2ea14aad8ec89d9b8e41dd238	0	NA	NA	NA	NA	NA
177	26ad3ad0aea58fb9141b900e7b7f8489	0	0	0	0	1	NA
179	278cae9d5c10938d691924aa7b47f47b	0	0	0	0	1	NA
182	2867639a92328cd4ec46af58154e43bc	0	0	0	0	1	NA
185	2906093ce4a99aa6bd0d0738cb25d932	0	0	0	0	1	NA
186	2909348242b4ee403fe74b76d78bde87	0	0	0	0	1	NA
187	2915480fcfaf34a995c58058eb5709ab	0	0	0	0	1	NA
188	2955216cdd1ed68f11cdcc7c23c3b8be	0	0	0	0	1	NA
191	2a99b3c54495d9e791710f56d7b25be9	0	0	0	0	1	NA
192	2aa339209a5b524eb7c6a1565b87115c	0	0	0	0	1	NA
194	2afb8266378e70c653513d7d24610de9	0	0	0	0	1	NA
195	2b1667b4fad38dfabf5dfcf1dfc18ce0	0	0	0	0	1	NA
197	2b7554adae79b54596743421dd26f507	0	0	0	0	1	NA
198	2c35a3816ed58bf513392482e0408f85	0	0	0	0	1	NA
199	2c3d70c8dbbd40306802f2490d72e28b	0	0	0	0	1	NA
201	2c522388759dbd6a7273da49a01df75a	0	0	0	0	1	NA
203	2d3200073f1fa1983811923034728478	0	0	0	0	1	NA
205	2dfd4d14f641a0085c05a9ff5f0a73f4	0	0	0	0	1	NA
206	2e823eef3d603f6bc67f963c14a56720	0	0	0	0	1	NA
208	2efb0b1756db3655ffb36f869579a6b1	0	0	0	0	1	NA
210	2f327e54596ccb4b6ab36414d32fc5d8	0	NA	NA	NA	NA	NA
212	2f8bb56a143bf2869d8aecbd34851e2c	0	0	0	0	1	NA
215	2fc4bf426981e293e16ab0111d7e0bf4	0	0	0	0	1	NA
217	30e8b24f0e138b5e3f256fc6d57dd8f2	0	0	0	0	1	NA
220	31710f04c1d3def7bfea4ec1a43757f0	0	0	0	0	1	NA
221	3172d9414ba6825aa023cf15bf9e1e86	0	0	0	0	1	NA
227	3237a9489e09960de9b9c84b497ecead	0	0	0	0	1	NA
230	325d9c2c4214897e0206bb3a86f7fe4c	0	0	0	0	1	NA
239	357920c0d27286d55932655cbc197c19	0	0	0	0	1	NA
241	35ecd15663780c905b48197636514978	0	0	0	0	1	NA
242	35f6878d8dbf018d48cd897c584f677c	0	0	0	0	1	NA
243	364127c6e391a4abaa2cfe317374705e	0	0	0	0	1	NA
244	36495985078d4ae4d821f20caddba1b3	0	0	0	0	1	NA
245	366f5d3b7084e3fdeead30c66bf32534	0	0	0	0	1	NA
247	36e065a1cc43dd646cfb89e1d952026f	0	0	0	0	1	NA
248	36ebfa61bb5ba15765f8bd91f9db1af8	0	0	0	0	1	NA
251	374d42d208278b0daae564cc3a7f84fb	0	NA	NA	NA	NA	NA
252	376804df0d5670216f7d622f9c2c04c7	0	0	0	0	1	NA
253	37a7479bdb4fde84347f672883906904	0	NA	NA	NA	NA	NA
255	38061dea4a36b2d6b3589a4d1ec0bd4f	0	0	0	0	1	NA
256	3827f46c935cbc100041507c54a5f3b9	0	NA	NA	NA	NA	NA
258	3846e3be5f10e81f0d1253bc4965af75	0	0	0	0	1	NA
259	3860063aba161a6a43d9ad5187638323	0	0	0	0	1	NA
260	38744158690df938a887caa22f3cc2e9	0	0	0	0	1	NA
262	3998f4716baae95a5cdd75a57f3a2b26	0	0	0	0	1	NA
263	3a09c391b4aad7ab67c8eb80e75b9655	0	0	0	0	1	NA
266	3a582b90fca7c84998c9b6b79d926330	0	0	0	0	1	NA
267	3acd5cdfef79164b66d65c2085104ab6	0	0	0	0	1	NA
268	3aee59e786deb814550928381b318052	0	0	0	0	1	NA
269	3af7dffcdf2483c13d78ca14b43b92af	0	0	0	0	1	NA
270	3b15576cc0187a658fc55de04f454f61	0	0	0	0	1	NA
276	3c4f751ba591915bd679ad5cb10e8106	0	0	0	0	1	NA
278	3cc8d797db9ff271e9174566e9f3abed	0	0	0	0	1	NA
280	3d3f0f6a8a938a9b7acd8a1936c68cbd	0	0	0	0	1	NA
282	3dd838c10eb433ec35372b88fa5e78f9	0	0	0	0	1	NA
283	3e06f1f298b47140fe0d8e9b4f092d54	0	0	0	0	1	NA
284	3e134f38191e32a06cd8d8efab7fd91f	0	0	0	0	1	NA
286	3f16e91964e52012fcd250558f2e0407	0	0	0	0	1	NA
287	409ed50bdad0bcb08eaba3f59452cd77	0	0	0	0	1	NA
291	41cd6ac4eb17f1c98c6ca14f0421fa36	0	0	0	0	1	NA
294	4223bcd67a272248e40cec560a056941	0	0	0	0	1	NA
297	42b37b99854bf3a7ff04a1ad1e935a8f	0	0	0	0	1	NA
299	42eb07cf3c01cdacfd894df4ac668afe	0	0	0	0	1	NA
300	4338c47a61dcaf5497a47bf00ab1a6a8	0	0	0	0	1	NA
301	437a05973fb048aab36c35568b3e8f04	0	0	0	0	1	NA
302	43b0214139037bdbe486528c34d2ef7d	0	0	0	0	1	NA
304	4407803f2fd3a9be9c745c9211b687db	0	0	0	0	1	NA
306	44a5f4bfb363d36840c5060637bac80f	0	0	0	0	1	NA
307	44db94c45b820c7d269679115a91866f	0	0	0	0	1	NA
308	451e6a0dec58967fd638b3069221fb3f	0	NA	NA	NA	NA	NA
309	45293dcbd39377b3248d2f4c59961e49	0	0	0	0	1	NA
310	458144d1cdafcf483dea70484fdb68a5	0	0	0	0	1	NA
311	45b21fe63e10f9d68e1259acc68dcf69	0	0	0	0	1	NA
312	45ed37ad37d55add264fe9ca2ff7c0ca	0	0	0	0	1	NA
313	45f7772cb215a8f9d81b3528566e8e7b	0	0	0	0	1	NA
316	46e74bce8e6f68793aeeda8672d94887	0	0	0	0	1	NA
317	474cc1797fe629ec668234e3f3efcf57	0	0	0	0	1	NA
321	47e0e1d94696e4332cf00e358803936a	0	0	0	0	1	NA
329	48af36c99ada8117638fc732ef844ffe	0	0	0	0	1	NA
330	48c5785d5c87d191eccf9ae353befba7	0	0	0	0	1	NA
331	48ecb063354c6d4a1513641a06c5b4b9	0	0	0	0	1	NA
333	4a45a18a3487228ffc006e5edf82e07b	0	NA	NA	NA	NA	NA
334	4a4e4feb4277cbfd2bf8459c62e238ca	0	0	0	0	1	NA
337	4ac662703e85d10a598bc746dbc4c77c	0	0	0	0	1	NA
339	4b2747c5cbe96689e98425a149b7d24b	0	0	0	0	1	NA
342	4b73165d1e94d6704a1c7e03ce4a2b35	0	0	0	0	1	NA
344	4bae0ab2637d7709616476c5311975b4	0	0	0	0	1	NA
346	4c5f44d8470975e1057f0fecab7be9e2	0	0	0	0	1	NA
347	4c7ff383c681d064817ba77e7779a9cb	0	0	0	0	1	NA
348	4cefaf5934618a2acd8939338470c9a9	0	0	0	0	1	NA
349	4cfa15b5d9da4c03cbf4c375b0629161	0	0	0	0	1	NA
351	4d2d2eedc1a4d4083dc432f7b5b39a2f	0	0	0	0	1	NA
352	4d41dcb3aa412ac7b6af7f7b5777e108	0	0	0	0	1	NA
353	4d4e3b41d6f325d605ca84567123ea64	0	0	0	0	1	NA
355	4e2334c5299ade1365fc057bb7f8e340	0	0	0	0	1	NA
356	4e6dcf6fb53955d15772d933a524e8b7	0	0	0	0	1	NA
360	4f8120beee6f44729bb6af4e78a144e0	0	0	0	0	1	NA
370	52498c45c3fe197300c31f0e392a8496	0	0	0	0	1	NA
372	52cb7105cede286a9b25ae81e8fd59f9	0	0	0	0	1	NA
375	53618ac533887ed80f4edc068f9901e2	0	0	0	0	1	NA
378	547bb5e2d5270e200cb1667b1f10090b	0	0	0	0	1	NA
379	548f593aa0b9794f5a2a1cd496b2c157	0	0	0	0	1	NA
383	553ac02408e1664222319516144cc06d	0	0	0	0	1	NA
384	556c1c830351bb5b6a2de69519bf9c6e	0	0	0	0	1	NA
385	55780629f43a365150665b9f5e5c2967	0	0	0	0	1	NA
387	5594e20da8256b5e1eb31895a54914b8	0	0	0	0	1	NA
389	55eacbd31f855b42cc3bd9f957b7b945	0	0	0	0	1	NA
392	5625aa6448cab774aa7c87952be7bfbb	0	0	0	0	1	NA
393	56323dee55d0d22acc61320d506e5b4d	0	0	0	0	1	NA
394	568c6a7f25ecfea75559f04049980aad	0	0	0	0	1	NA
395	577a01fe3a056f3273dac3ef9248b355	0	0	0	0	1	NA
399	58098b65ac9e163b6ab5ec2f0d14cdd0	0	0	0	0	1	NA
400	58b2ed7f27527b053c1078fc733a2ad3	0	0	0	0	1	NA
401	58bdc6728569eeab179805a0b1c0be0f	0	0	0	0	1	NA
402	591a987d6bafe72ac0de7ec346ad1e2f	0	0	0	0	1	NA
403	5969900c772aa19f737b0421d2641aab	0	0	0	0	1	NA
404	59bf79f9cd48f65de52ed6453143855c	0	0	0	0	1	NA
406	5afc3e365b04fc8d1d4622aa71d002f6	0	0	0	0	1	NA
408	5b4c17cafbc7ec81e5f7511c0f7d0157	0	0	0	0	1	NA
409	5b8de810233509d46e794e65f18f612a	0	0	0	0	1	NA
415	5cca195f997a98310d457ba35fa64da7	0	0	0	0	1	NA
416	5d3c75a7acedc966541a4bb9d906985e	0	0	0	0	1	NA
418	5d6b0516dfd5a47e4d6e2be4f5957985	0	0	0	0	1	NA
423	5e9b5b0350322533e2ead5efba60321d	0	0	0	0	1	NA
424	5ea1fa72114dd7d3212c66e3918bff22	0	0	0	0	1	NA
426	5f6dbe8f4f4d0591ec0129a42c126ba8	0	NA	NA	NA	NA	NA
428	5f95935af43574c6605a6ddbbba8ab55	0	0	0	0	1	NA
429	5fdc940759d67910670f75d2965ecd34	0	0	0	0	1	NA
431	5ff86de358d40f245549f97c97f04ca2	0	0	0	0	1	NA
433	60724664c9d82595cfebbbd39f86eaf6	0	0	0	0	1	NA
436	6137fe63772ea864cd8caa1be695f6b5	0	0	0	0	1	NA
439	625be39b3a6a308e7cd98388d1cd1aaf	0	0	0	0	1	NA
444	63135602eabe056a100ac4b4e5d20f88	0	0	0	0	1	NA
445	631651feae427d0776a8344f0337a9f7	0	0	0	0	1	NA
446	636596bbd91d1d732691b5055c62c8d7	0	0	0	0	1	NA
447	636c3318cc223ad324bbbd19531552a0	0	0	0	0	1	NA
451	64db7caa686117d25e44ce7d384c373c	0	0	0	0	1	NA
452	64f9c7b7f224770432814781f39a2a0f	0	0	0	0	1	NA
454	65a3a3ec93beb2cc88e5d045e1e3e8bd	0	0	0	0	1	NA
457	65cfd32b2a1a69f2ab84e7a6059aadd1	0	0	0	0	1	NA
458	65eaaf61acf5b84d3f2aed6a2400bb21	0	0	0	0	1	NA
461	66925ddd0fd9f6db845a18202153d47c	0	0	0	0	1	NA
465	678df62f511545a794b23e9adb6c1ca0	0	NA	NA	NA	NA	NA
466	682403d4e593845db30cc21a414bf19b	0	0	0	0	1	NA
467	69163151988194a8029f77daaf1dfd4b	0	0	0	0	1	NA
472	6a2f6b06affa8f6eea20b1d6a3a7afc5	0	0	0	0	1	NA
473	6aa1ea58729617fc8bd2229f1a380b7e	0	0	0	0	1	NA
474	6ad5818d9f1718a5d9296d33414c6526	0	NA	NA	NA	NA	NA
478	6c6f14fe91943da8b0243721575719d8	0	0	0	0	1	NA
479	6c807c2fd468cd8ebf705f7a0aa766f0	0	0	0	0	1	NA
483	6cf837a984b30bfedd01065c796d3c5a	0	0	0	0	1	NA
485	6d6bec2613e20157b1f0c1f12ecabe48	0	0	0	0	1	NA
486	6e5d974ba9b960cb580094993d36011e	0	0	0	0	1	NA
487	6ec25000de3019ed04d59697fccafe04	0	0	0	0	1	NA
489	704998f574469f19f7819ab74c7ce8a4	0	0	0	0	1	NA
491	70a0a9d856dc866b2ef591bde906cd40	0	NA	NA	NA	NA	NA
492	71150598fe681f826652b1486af4291b	0	0	0	0	1	NA
494	71f76af56cac162a218633e766fd3ff3	0	0	0	0	1	NA
496	7239f8799a7674bbffd5a3c2dc547ba6	0	0	0	0	1	NA
497	725873a359b4254f3aa15a1b85f0481e	0	0	0	0	1	NA
498	7266a57f137bd918623e4bfcccbf6918	0	0	0	0	1	NA
500	72dd85e51032e0bc190b5f5df8a8664c	0	0	0	0	1	NA
502	734d25761c668dfadaec427ec4236fdc	0	0	0	0	1	NA
504	73d6ac800690a92aa31e36593c91648a	0	0	0	0	1	NA
507	74f333dec952edb98ef5d56d1ae41a8e	0	0	0	0	1	NA
512	76df227bd7a0bb30b7180fc47c697e4e	0	0	0	0	1	NA
514	76ed4fbd4aed0d1affcdca2728c8f90f	0	0	0	0	1	NA
515	7786b4b6842432bcdab732d4f902abdd	0	0	0	0	1	NA
516	77bb455857fed1f30f3eb28424de99a4	0	0	0	0	1	NA
517	77f5677535cca56bf417d7cfa482e3cf	0	NA	NA	NA	NA	NA
519	7842a056f12d9bf52e4d51e971da459a	0	0	0	0	1	NA
521	78523dbe42937557b78aa70a2120dade	0	0	0	0	1	NA
523	785dc05f500b10e1e336f42ea1142238	0	0	0	0	1	NA
524	787f694f2a70e92fb1af9aef27f620bc	0	0	0	0	1	NA
526	79263a834a4347e20748bc3a07b390fb	0	0	0	0	1	NA
528	7a4d3f66166758f0085cbb458d1a52f7	0	0	0	0	1	NA
530	7aa0d9feb5227adcb5ad8754691a05c5	0	0	0	0	1	NA
531	7ac9d7b49c739dc197ea3c578fd5f1af	0	0	0	0	1	NA
533	7b0b601e1447cfe717fd59b916004d6d	0	0	0	0	1	NA
534	7b4687f7aec36bf0584e3b10fd20ab27	0	0	0	0	1	NA
535	7b5c55f1c9d08ef795fc5378c712a8ba	0	NA	NA	NA	NA	NA
538	7b9a7a626be8c54a11945492fdb3065a	0	0	0	0	1	NA
545	7e7aedc08912be66e7749f772ff93957	0	0	0	0	1	NA
548	7f5cbd932305cb2eb5283378bab6643e	0	0	0	0	1	NA
553	813a9480ee085d6b6d7eb750749b2f22	0	0	0	0	1	NA
556	81eefa70a9b86363b687bbadf3b66c23	0	0	0	0	1	NA
558	821d49e09285669c76e0d20d5c4f6fb4	0	0	0	0	1	NA
561	829cb20e47be86ec6adfbb6e91c49187	0	0	0	0	1	NA
567	83b171555b7e37a871555ac63596932f	0	0	0	0	1	NA
569	843568dea87012addc38e5df8e0d155e	0	0	0	0	1	NA
571	84989e994a96a325a91721b6cf8a28d3	0	0	0	0	1	NA
574	852fe4a618d0965a4e8c9e4da8f9a3e5	0	0	0	0	1	NA
577	859cc28fb0c59c7a71013bf82159a012	0	0	0	0	1	NA
578	85a9443451d5019aa028100fea41ccd7	0	0	0	0	1	NA
580	861340b4f2f197de177a1590d3f3dc40	0	0	0	0	1	NA
581	8614e0d1b6a22b721eb0e246c97f3618	0	0	0	0	1	NA
588	87940ffc1c4e0da127a283de169fc40f	0	0	0	0	1	NA
589	87b654bafd99337045c3dc00a36d62e7	0	0	0	0	1	NA
592	8849b3d879d1d521eba5c1c97d17ba49	0	NA	NA	NA	NA	NA
593	889ab3797d4e6e2f7b4976258700f83b	0	0	0	0	1	NA
596	89a5a77c2d60a33a8e5df5d736eb5810	0	0	0	0	1	NA
597	89cebcd00bcce646fb0275c7fac6378b	0	0	0	0	1	NA
599	8a59490ae4a27575260225b3f23561e3	0	0	0	0	1	NA
600	8a59e5e9f706dbb74501adff34c8dd2b	0	0	0	0	1	NA
601	8ac26b294c892e85a161979d01f5a780	0	0	0	0	1	NA
603	8b109936171acea1dc236877c163f186	0	0	0	0	1	NA
606	8b94a66ecd71579903c99c4094d000c3	0	0	0	0	1	NA
609	8c1f3fb2e78aebb1f34b0574f883f4e2	0	0	0	0	1	NA
610	8c84acee7474460bf88991c7f19607ab	0	0	0	0	1	NA
613	8cc3498eb3753d0303cc5bd2cf8b5df1	0	0	0	0	1	NA
614	8cc5a8592e810ab5421f13297c2ef898	0	0	0	0	1	NA
621	8e40ced7e0fafcdb90a71d17603eb625	0	0	0	0	1	NA
625	8f6ffdc45057f5e47e0035c851059405	0	0	0	0	1	NA
627	9090ce58c8fff619fe2b883ea2f99192	0	0	0	0	1	NA
631	9111842a8fdf49d63af99b8de8432c9d	0	0	0	0	1	NA
633	92a9a545a63253197b0e29cf85289276	0	0	0	0	1	NA
636	9331c450ccf12ec33b9ff4d9a2b5c504	0	0	0	0	1	NA
637	936cff53f6bc4880d3363eab08494d79	0	0	0	0	1	NA
639	93de1fc943fa68bc78f52d2e17573305	0	0	0	0	1	NA
640	9413ab65a3960d5545aa23799cee148f	0	0	0	0	1	NA
642	9486bd2c3f10e6e94240a928de483150	0	NA	NA	NA	NA	NA
645	94a9dbb12a950f19e97d5789be92f782	0	0	0	0	1	NA
646	94ee575e373e0eab28842c8fbb752647	0	0	0	0	1	NA
648	953aeba8b24acb9ee4bf2c6dbc289bfd	0	NA	NA	NA	NA	NA
649	9542dce945444c871a038c4fce68ed65	0	0	0	0	1	NA
653	9700175d6db51ee962de76a5866183b3	0	0	0	0	1	NA
654	976a6c3b06ccd855312f81f23c049f71	0	0	0	0	1	NA
656	97a228eeac23f96b6e8dd4ce9495b865	0	0	0	0	1	NA
657	97af696ad96ceb598c731d77297e77a6	0	0	0	0	1	NA
658	97b7ba107899b99aa2790ac5c26c9942	0	0	0	0	1	NA
659	97d79c2f9919ca1278392d1688a1b7aa	0	0	0	0	1	NA
662	981c885ea75749cff0122e9c856fabd0	0	0	0	0	1	NA
663	982f5529946fcb7d033563cc13d032d6	0	0	0	0	1	NA
665	9880c7caee0f8b9b1cde26e529e0c64f	0	0	0	0	1	NA
667	9894d9c9e30c524e700ff9d18e5cc667	0	0	0	0	1	NA
671	993ffddcf34cd3b950e6d3ac46e2968f	0	0	0	0	1	NA
672	995422834f68f27c40fc79c08641a07a	0	0	0	0	1	NA
675	9be505ce74fedcd37e2792c0d7ff027c	0	0	0	0	1	NA
679	9c51d9010e9d677bf0841e0efc59af70	0	0	0	0	1	NA
680	9c93aeb8bf561cfddd2a08b7ef5187ce	0	0	0	0	1	NA
681	9ca514468ec1843439c75dfcfca909db	0	0	0	0	1	NA
683	9d1a1466f9173b14fd221fe725db1e38	0	0	0	0	1	NA
684	9d438b7b9a106ca57dafb27c9088c1af	0	0	0	0	1	NA
689	9dc7224270157224335aec717cd8a782	0	0	0	0	1	NA
690	9e1a3985cf5eff27fb107fe5f2b79586	0	0	0	0	1	NA
692	9e5959efce16188acb9ef77b51d2b560	0	0	0	0	1	NA
693	9ed0784e15ebf2fac85e59676c3a2291	0	0	0	0	1	NA
697	9fbceb9ffa17c6b2d177a5d19822c25d	0	0	0	0	1	NA
699	9ff577c3fb2f44e128353c10f9804434	0	0	0	0	1	NA
700	a06da8e9802be74f8c793f1131dfc4cd	0	0	0	0	1	NA
701	a070b3a069d7e99194d63474dcacec3e	0	0	0	0	1	NA
702	a07a6bdd098c154530af675844ecdac0	0	0	0	0	1	NA
704	a1378591e5ddd7ad4dc1d7aa00322c6e	0	0	0	0	1	NA
705	a14b7d8f52267163f64a653b8109421a	0	0	0	0	1	NA
706	a1648b6fece0ae68522472206ba68303	0	0	0	0	1	NA
709	a19073fb7a2407ae59dffe1433b8c5d6	0	0	0	0	1	NA
710	a1de309c9c3644c5ee52fbe824a4827f	0	0	0	0	1	NA
712	a2cb0279e8ac361a86cc0b6e1ab4ca22	0	0	0	0	1	NA
713	a2d7a809c98a6115371d01fddb664b4d	0	0	0	0	1	NA
714	a309f335c1546a87b0aa28344731ad79	0	0	0	0	1	NA
717	a3b976df8e62654c234e2bee22afbb96	0	0	0	0	1	NA
724	a61785441323b3f0e79fb077fd948490	0	0	0	0	1	NA
726	a687b4b68df6a34620c4d9d019ee119b	0	0	0	0	1	NA
727	a6a01c58fb84e0f8e44dbfea12b2235a	0	0	0	0	1	NA
728	a6bfcccbfe181c0875bb0caa33a1c7ea	0	0	0	0	1	NA
729	a720de63e2dd116e83a70c387b0998c2	0	0	0	0	1	NA
730	a72c981083dab1cfec2a54b56f61978c	0	0	0	0	1	NA
731	a7317600d51520a4428a4fbe255a547c	0	0	0	0	1	NA
732	a803b6e460aea99f7cd016e6b16b9140	0	0	0	0	1	NA
733	a84602b4132a69ffd4117d3c599ca4e9	0	0	0	0	1	NA
734	a876485008adca328eb3e113a53bb236	0	0	0	0	1	NA
736	a8acd6bdd2e8ef934f12ef3eef73d6dd	0	0	0	0	1	NA
737	a8d1852179d88e7be3f8844795fb9935	0	0	0	0	1	NA
742	a99d6722d87e3d1e18e059781afe357d	0	0	0	0	1	NA
744	aa59d464f922cda576d969f1c65c44ef	0	0	0	0	1	NA
747	aac0232b5bf6fbda83b465dab326bb49	0	0	0	0	1	NA
756	ac477dec4fb2ae2a501e8ac4c00f009c	0	0	0	0	1	NA
760	ad3557a52f6118a2828719409cb00437	0	0	0	0	1	NA
761	ad4e1e10dc52e9489a2e74a08abae055	0	0	0	0	1	NA
762	ad5e76a44501f180072a0bf7330048e9	0	0	0	0	1	NA
763	ad5f8fecc67c4af2440ca2c2ed9d540f	0	NA	NA	NA	NA	NA
764	ad6d5c3393584abefc2b05687e7c3426	0	0	0	0	1	NA
765	ad91ae8ab51fa9b7a73838b2e4946884	0	0	0	0	1	NA
767	add3f1f57fa0f4f774b6ecbb371bda88	0	NA	NA	NA	NA	NA
768	ae891e9303eb053b5c1f40ff6a9b83f3	0	0	0	0	1	NA
769	af174667692c6276352a17a1f998cdcc	0	0	0	0	1	NA
770	af1b0836e8cca110614a7bdc6502a796	0	0	0	0	1	NA
771	af36eb6aeee866c78d2bc47f2c14a9ab	0	0	0	0	1	NA
772	af886c0a2c0ed05480dd0ee03b8941c2	0	0	0	0	1	NA
773	af9d130d376b4b0acea24a193cc01b85	0	NA	NA	NA	NA	NA
774	afa858d676ab02b8e7bbdea1395d3861	0	0	0	0	1	NA
775	afd50e3dcb2948aa4393b6892fa8a6c2	0	0	0	0	1	NA
776	afe556600b4c38bfc60e7af46072136b	0	0	0	0	1	NA
778	affc39c8eaf2b9f87d4a404e72b52ba7	0	0	0	0	1	NA
779	b099d7196bcf7c280f8416ab1c2f27df	0	0	0	0	1	NA
781	b167b7265f0a28da3cd5bdc1aae5e1c4	0	0	0	0	1	NA
783	b172ab8418d54d631c8bad3c3c6fff7f	0	0	0	0	1	NA
784	b193bb8fee3d7dfe0c298ab53a32b1b3	0	0	0	0	1	NA
786	b25e05ff8e66579ce4968b821a09c2eb	0	0	0	0	1	NA
787	b26d5e0e7a787749ef153da7cba3cfb3	0	0	0	0	1	NA
788	b2da2aa5d37cf1cef65ed7a22390e5a6	0	0	0	0	1	NA
789	b2fc38f1c605c159ee2a686e1b2f0fc1	0	0	0	0	1	NA
792	b346ad6bfebe5447d759491b2ae4a29b	0	0	0	0	1	NA
793	b380fc8440a0bfececf28e62485bd49a	0	0	0	0	1	NA
796	b43840ab7898ba697c00a617a629cfa4	0	NA	NA	NA	NA	NA
798	b46448e7f2e439b2fd12ad208da7015c	0	0	0	0	1	NA
800	b4aff03c2a954148d7b14678fad098a4	0	0	0	0	1	NA
802	b4ef6ec5015dc3e82e32948d77c4f0fe	0	0	0	0	1	NA
809	b6106c9a26bd36aae9303e0c0305add8	0	0	0	0	1	NA
811	b629aad91aab85e655d4339cd61df8b8	0	0	0	0	1	NA
814	b69f008cdc9ab50cad85794324bb3bc9	0	0	0	0	1	NA
816	b72f6041a1508d1e3e416ff0fdca13e5	0	0	0	0	1	NA
818	b7ce323ad7c9eb99153b3691b4243806	0	0	0	0	1	NA
819	b7d058bcb7893623b820bc00fa98e0a0	0	0	0	0	1	NA
823	b8f2bf58e6e3d0144c44d2bea83044ac	0	0	0	0	1	NA
824	b9f38d6583370ed908c52966d158db3e	0	0	0	0	1	NA
828	ba7d9252063ea5e099e2ca00b44251f3	0	0	0	0	1	NA
830	bab63ad524ba20c7fc1379a604651f7b	0	0	0	0	1	NA
832	bb03d25cb485c884a14a56c7ecd50a8a	0	0	0	0	1	NA
836	bb76377b5fafec066d54ba52905dd627	0	0	0	0	1	NA
837	bc5ce36c53710599a2f60a8024b4c0df	0	0	0	0	1	NA
838	bc6fee389bb7d202258fc4bafa0e618d	0	0	0	0	1	NA
839	bcccaa62369af34290d97800ec7518fa	0	0	0	0	1	NA
847	bdf724014e151a7ab7ead822be8631ba	0	0	0	0	1	NA
848	be0e9bef0432c4b7341a8a612945dc6d	0	0	0	0	1	NA
849	be2b1eabb972e9c4ded9928689e5afcb	0	0	0	0	1	NA
850	be50be58c3dd4b078edc453bfd95f836	0	0	0	0	1	NA
852	be6d8ac3fbf7645603dec5c074b3e255	0	0	0	0	1	NA
853	bf00fa4e0f79ee58ba7229a892df5ca5	0	0	0	0	1	NA
860	c213171ee60b605dd6074eae95682596	0	0	0	0	1	NA
865	c37d9c9ad25874294400b3883328dcec	0	0	0	0	1	NA
866	c388666312d804dca41052fd90431449	0	0	0	0	1	NA
867	c44cc3248d547ee64adc880c17952eef	0	0	0	0	1	NA
868	c472f5a9a03ca374a4fdd77ec8f2909b	0	0	0	0	1	NA
869	c4ddec6bd5780ae24986a0cd257c7243	0	0	0	0	1	NA
870	c50aa3d6c14b89a9f92281b2d92cb7d2	0	0	0	0	1	NA
872	c61c77cccf4963b7e38db9e16eb7e79e	0	0	0	0	1	NA
873	c61f48a2bdcaef9c669aea839da42140	0	0	0	0	1	NA
874	c63338c01a561c28abe0c2180f57971f	0	0	0	0	1	NA
877	c6c2424654cc1a9c0c18cc32c3434b74	0	0	0	0	1	NA
878	c75ec97a0c3a73b428da6a3bfb4f0406	0	0	0	0	1	NA
884	c7d9a9854b7582f2ced5628f59657352	0	0	0	0	1	NA
888	c8568bd4edeb8f825f98b4aa11692eba	0	0	0	0	1	NA
889	c87d6f72f6a53f10f89ed4914ee9b6e3	0	0	0	0	1	NA
892	c8c4cda7a01284fc68fc85e95cad10b2	0	0	0	0	1	NA
895	c9ffaabdbc6f48bdbac4143a22ff6bfb	0	0	0	0	1	NA
899	cb5603b0f712175c96d9709c3b7e9724	0	0	0	0	1	NA
900	cb84c8f716b910909ceed989a1c78bef	0	0	0	0	1	NA
901	cb966cccc504ea8cee649de74b1168e3	0	0	0	0	1	NA
902	cc42da7b8f349b6d20d6c55e1d68a2c8	0	0	0	0	1	NA
904	cc6875b72d7dcc0d41b43e51a412f039	0	0	0	0	1	NA
905	cc7e400ea71bd1982b729dc0507d97a8	0	0	0	0	1	NA
906	cc9e847a8666a6bdbbe1ce86f4a33efb	0	NA	NA	NA	NA	NA
907	cccc91e7cf4342f3a162e4580bdd6648	0	0	0	0	1	NA
909	cd1bbaace6b3a2d3172eba02cefa3daa	0	0	0	0	1	NA
910	cd3000cba71e893d16d202227eae20c3	0	0	0	0	1	NA
911	cde5da02d4f31510179482c7e8e07111	0	0	0	0	1	NA
913	ce68aa4a8d6575a22138ed25e5869ab0	0	0	0	0	1	NA
914	cec5012c2beb9b481d132ff4a63353bc	0	0	0	0	1	NA
915	cfe004b28ea445725c47eec9cd2b0ef3	0	0	0	0	1	NA
917	d02a0d575629a9919b35e0d4aaf984e9	0	0	0	0	1	NA
920	d175bb737700aa62060d7e7f0cff179f	0	0	0	0	1	NA
922	d20fefa7f4386012a80658b4fc5f41e2	0	0	0	0	1	NA
924	d296c5e514dfe3cf4aa92c03a9229f0f	0	NA	NA	NA	NA	NA
929	d2d233b09154d457f9aaf1150f0b59d0	0	0	0	0	1	NA
932	d322d8eee98d7dea325d78f590998b93	0	0	0	0	1	NA
933	d37a0750e8e6d2aa8c4f8e1c8b9d3959	0	0	0	0	1	NA
940	d4c108149319ef856dcded7fce296753	0	0	0	0	1	NA
942	d55e1e20a9a6044cf0778bdad664f0e1	0	0	0	0	1	NA
943	d580beccfc21a0b063c20b5b1845691e	0	0	0	0	1	NA
944	d585c3d62db3372433f6a591dc132bba	0	0	0	0	1	NA
946	d67029f9a55d2e9a6fa9fcdc3f756070	0	0	0	0	1	NA
947	d6da3d9d8506deca07724826515e04da	0	0	0	0	1	NA
950	d7036915e127d783e6ce3e7b69336df8	0	0	0	0	1	NA
951	d76853cf42f737ea6c6e8e5ee5e268cb	0	0	0	0	1	NA
952	d768cf92e3a92efb08909132e8a93749	0	0	0	0	1	NA
954	d863662418e224225f44c3dd28eae377	0	0	0	0	1	NA
955	d8e6a8de8c119e6e0235ddee245482aa	0	0	0	0	1	NA
956	d941b1b5072d052bf11eeb675daf1727	0	0	0	0	1	NA
957	d94699b618c9b4e48a706b4229713135	0	0	0	0	1	NA
961	da1f0a3bdfe6de37361ab19d8a41afac	0	0	0	0	1	NA
965	daa280153d9eaf6c09a0ce0bad2d6b36	0	0	0	0	1	NA
967	db7662968b03773a79ce26434d89dced	0	0	0	0	1	NA
969	dc8923154f2250e5a6865d9eae5ade7f	0	0	0	0	1	NA
970	dcc139cb6b6535098ac3e78575e03b5c	0	0	0	0	1	NA
971	dcd4c83edeff6c86cee3821200080f92	0	0	0	0	1	NA
973	dd007220cbb65cf809de0b54e2d60767	0	0	0	0	1	NA
974	dd2ecd70443c9dccd91b705f7549b038	0	0	0	0	1	NA
977	ddb7cec0479e9c2821679cd57be063e0	0	0	0	0	1	NA
980	de7162e14a725428e016b3e9d235e1f7	0	0	0	0	1	NA
983	df6e1cebb97b4c73e3b8fe5ce3a1b942	0	0	0	0	1	NA
984	dfbbc3a199d0a1af0e43bd4d61021ce5	0	0	0	0	1	NA
986	e05ccb376bcb2183a02d5c52ee36af97	0	0	0	0	1	NA
988	e07140a3b0661e888c03767627911652	0	0	0	0	1	NA
989	e0842bd12d7460e4fb661afca2e6d75e	0	0	0	0	1	NA
990	e0dc2e39ea29e2cf72cdf462184165d9	0	0	0	0	1	NA
992	e118a3caab8ae2cc4b489b967efdcfc6	0	0	0	0	1	NA
993	e12cdb7c82ffee009fe20e6a0285f079	0	NA	NA	NA	NA	NA
995	e19e63222a75b0f56511bb308f0cc162	0	0	0	0	1	NA
1002	e31db56a568d697dba4dbcae2de433db	0	0	0	0	1	NA
1003	e37ff43373b8dcae076e6fc40ce850fd	0	0	0	0	1	NA
1004	e3a086a60bf6c2f2e1477d21b213d2e9	0	0	0	0	1	NA
1005	e3a4d36e2a3e62c40adea20bb78b9bfc	0	0	0	0	1	NA
1009	e4502b3d3128dcc13e6b3de96804b145	0	0	0	0	1	NA
1011	e51b30b9420368a14251d34e767d8002	0	0	0	0	1	NA
1013	e5f0987b7c9faec1b1b81ea815ca8283	0	0	0	0	1	NA
1014	e65fbd0934052371017fdad51a76f4b7	0	0	0	0	1	NA
1015	e69fbb9e45f8fe2477e92276da1cdc6e	0	0	0	0	1	NA
1018	e7e4c249b16f445b4413d3772e1e5dbf	0	0	0	0	1	NA
1020	e83c77c0c6bfcd8aac05aa9f03a9e922	0	0	0	0	1	NA
1021	e8494fae9804493eb1d60fe4c0218636	0	0	0	0	1	NA
1023	e850930ede23faa528ad2da7e546c3d5	0	0	0	0	1	NA
1024	e87fc5887b06f4846a0005a42ff58751	0	0	0	0	1	NA
1026	e919848433f0166aebf789378e19b25b	0	0	0	0	1	NA
1027	e91ee674acea15576046fa1356779be0	0	0	0	0	1	NA
1028	e952e68337ffaac2989b0fdf212ea9d0	0	0	0	0	1	NA
1030	e9a7f5b073d8536cb6b418d8c0983a06	0	0	0	0	1	NA
1033	eac12f4f4a1e37ddf2b64756b3112a81	0	0	0	0	1	NA
1036	eb28c9cbe8a1d3853bfa5dc6e4067bd0	0	0	0	0	1	NA
1039	eb93d7b947da65335a9b44fd980d7a63	0	0	0	0	1	NA
1040	eba1c60eaf6533ba7a5303d7c7dad11f	0	0	0	0	1	NA
1041	ebc6206621f5ebd2f8f9d015f6dd2830	0	0	0	0	1	NA
1042	ec18cdfb6239407e12ff9e176bf60bee	0	NA	NA	NA	NA	NA
1047	ec827576883a1a4a8d9509c5f72c8d5f	0	0	0	0	1	NA
1049	ed0fbb789dc3725489c66d77d9f625e8	0	0	0	0	1	NA
1050	ed49b68beb06ea4ad84ba8bf39c010b8	0	0	0	0	1	NA
1051	ed85f11a52c722517a1e513afe25b2f5	0	0	0	0	1	NA
1052	edec3c445a897ac15c1d9cf9f1294ed7	0	0	0	0	1	NA
1053	ee21d9ea52768f09af3f81b3cacb5e2b	0	0	0	0	1	NA
1055	eec33ff1fe054e6a57df696335652d00	0	0	0	0	1	NA
1058	ef9307466fa7dabdd4a2326a43d479af	0	0	0	0	1	NA
1061	efb0aba4b985c9756765d8ff7b3f7eb0	0	0	0	0	1	NA
1062	efb365737a19a9e1c11cf6ffb1288bb1	0	0	0	0	1	NA
1063	efdc9977069e000d9d461d2bcfd787e9	0	0	0	0	1	NA
1064	f0768aa23d0bfc89f038df820d0fa893	0	0	0	0	1	NA
1070	f1c099515fcbd37f841a10f6113b6024	0	0	0	0	1	NA
1071	f1d04268931ac76f02c8e98c63778447	0	0	0	0	1	NA
1073	f2a5dbad7c41652ccc770203d20310f2	0	0	0	0	1	NA
1076	f35e75cfa1baeb0f6e28e398de783db3	0	0	0	0	1	NA
1080	f442a12dab79dfaad0445231c2ec3237	0	0	0	0	1	NA
1081	f44eeec6aecb5e255f38aa980adbc2c7	0	0	0	0	1	NA
1082	f4890480da70ac2324954b17f00afbec	0	0	0	0	1	NA
1084	f5073f65e749b9925feb3bf3d38c4b78	0	0	0	0	1	NA
1086	f605e3346c182f0f4ec1578a93e0c5f8	0	0	0	0	1	NA
1088	f68105dd06639ef39fe664821f0fd951	0	0	0	0	1	NA
1093	f787916fc3de77394e26fb12cf2c6b4a	0	0	0	0	1	NA
1094	f7a7361707c80dfa126fbaa653a22917	0	0	0	0	1	NA
1097	f89b06bc75ecd05361c39228f97f2e5a	0	0	0	0	1	NA
1098	f89e31e25b2b2314b91c4c864c1a03f1	0	0	0	0	1	NA
1100	f8ac4ce7fd3f2c5a9fed27669d94b4ec	0	NA	NA	NA	NA	NA
1102	f956a8448eb0dfd0b5610b300d1184fe	0	0	0	0	1	NA
1103	f9870ac388f3514a6700a98c93ed74a2	0	0	0	0	1	NA
1105	f9cb0ccf393d56f5ad786fa15165faf4	0	0	0	0	1	NA
1107	fa7effee3f36b1bcb718ce685892e2fd	0	0	0	0	1	NA
1108	fa86bd658e6c39295bed9a720ab8a6ac	0	0	0	0	1	NA
1109	fa9a6f961e7d12c6f4def6ccbbb611fd	0	0	0	0	1	NA
1110	fae87ce02a125b41b35739534a0137d8	0	0	0	0	1	NA
1111	fb3106b86644876814eb91bfb0ea8a97	0	0	0	0	1	NA
1112	fbbf439af3dabfd9faf9e608028d762e	0	0	0	0	1	NA
1113	fbf7774891ea14c631e088add0bfa21b	0	0	0	0	1	NA
1114	fc011a5293c75c9178355a7c43d3000a	0	0	0	0	1	NA
1115	fc45db8ef9faaa98857602fa044ab2c2	0	0	0	0	1	NA
1117	fc8469594afa4ae8e2f57481de69383e	0	0	0	0	1	NA
1120	fd302baae68bc3e276026bbe5828e278	0	0	0	0	1	NA
1124	fe23bd214ff4118d6836874e73c827df	0	0	0	0	1	NA
1125	fe44a1b21f87aeca2c59ec8812459f27	0	0	0	0	1	NA
1127	fe95efb6f8234d2627af101029bbb9dd	0	0	0	0	1	NA
1129	fe9d1eda701ca61ed8d1971f9e1fee44	0	0	0	0	1	NA
1130	fefcb6bfc6a58c4a7634be1377e9a600	0	0	0	0	1	NA
1132	ff3cd49e4256b85480e9daf94d08e388	0	0	0	0	1	NA
1133	ff4c99e083783ff7292f4bc521cae2e6	0	0	0	0	1	NA
1134	ff5b123ed2427c398ab6ca47ff2afb6f	0	0	0	0	1	NA
1135	ff95747841f5d3278892a071b2e1e32d	0	0	0	0	1	NA

## Sheet: CAEvsCA
Index	row	baseMean	log2FoldChange	lfcSE	stat	pvalue	padj	Taxonomy
31	082396255e5c9d6927337b014ccdda39	32.4762	-22.5021	4.05025	-5.55573	2.76459e-08	1.52597e-05	Candida_albicans_ASV6
572	84e0b092b7b68a7fb61813d73c0ae688	20.3056	-19.587	3.59907	-5.44222	5.26195e-08	1.52597e-05	Aspergillus_penicillioides_ASV1
2	00c4ee3cce26038cc8e4f14a2334be04	0.120106	-1.00663	5.53884	-0.181741	0.855786	1
3	01235b4dc2f32eebe7ced908dee5fc7d	4.0193	-2.4358	4.08672	-0.596028	0.551156	1
5	020e60ddec281d4f8f2ac43c08cf7056	0.0310941	-0.414851	5.53909	-0.0748951	0.940298	1
8	02a24ad22d8acfd3a52c46ed92c14640	0.443772	-0.245745	5.53915	-0.0443652	0.964613	1
9	037a929b672a5a11903df6a9816a3137	2.33655	-1.57204	5.10764	-0.307782	0.758248	1
11	039529ccfb450728a014c4d051fcc055	0.164489	0	5.53919	0	1	1
14	046d851d982bf68777c196f79ea71291	0.0906407	0	5.53919	0	1	1
19	05b3388208b040560bba16c5e301eb9f	0.157013	-0.0667677	5.53919	-0.0120537	0.990383	1
22	06af60aeef97af28264d49650618d6b3	0.129616	-1.05105	5.53881	-0.18976	0.849497	1
23	06b58b7c6963d2d0b01bfa88a979bd55	0.137519	-1.03044	5.53882	-0.18604	0.852414	1
28	070e4f621043d4e17175e0ccd4700785	0.106557	-0.668277	5.539	-0.120649	0.903969	1
33	087044471ab3beb4eee19c6038c24187	9.15278	1.15941	2.87259	0.403613	0.686497	1
41	0a0371bf658a9d972d13db5add2dca28	0.0224304	0	5.53919	0	1	1
42	0a78bdc2705067ef410032ca86acf058	0.0371566	0	5.53919	0	1	1
43	0a982862f86a16f647c7d566258aecc1	0.115101	-0.478139	5.53907	-0.0863212	0.931211	1
45	0ad31f331c3f9709dd60f71cac1ae42d	0.0222628	0	5.53919	0	1	1
48	0b01cf2a59c6e10151344b1816fcda8e	0.0186541	-0.290666	5.53913	-0.0524749	0.95815	1
49	0b9fe49a239c3f98217be7f3456e354b	3.95881	1.65965	4.00317	0.414583	0.678447	1
52	0d00e32634a7eaf86022724a5792d0c7	0.0390568	0	5.53919	0	1	1
53	0d0a6dad8dfc3106c9195792f8c4753d	0.0466954	0	5.53919	0	1	1
55	0d56db6ef13c0824b3a16ef1dedbcd95	0.0521889	0	5.53919	0	1	1
57	0d66df41e7a83916d7028413ace9546c	0.0285958	0	5.53919	0	1	1
58	0e43475cb97366872d74082663711474	5.46368	1.39215	3.69412	0.376855	0.706282	1
60	0e8e9e1da59cba2fcc9045d20cac1518	0.35732	-1.88203	5.53796	-0.339842	0.733976	1
61	0ea8e0da1a1833afb222d35eecc13312	0.609538	-1.50229	5.53839	-0.27125	0.786199	1
62	0ef77c314cce9e0571510ec9b7e14b1c	0.0523376	0	5.53919	0	1	1
64	0fe60cf6c81c052fae1047ac1065fe8c	0.0185166	-0.200347	5.53916	-0.0361693	0.971147	1
68	1062016a48bde854f1bb4e86299b210a	0.0165407	0	5.53919	0	1	1
70	10e05878bb92544fbd033637b83d894d	0.0453465	0	5.53919	0	1	1
72	117cd384dd5cca1c8a01c2e67a9da0fe	25.0855	-1.84244	2.56549	-0.718163	0.472657	1
74	1205a646d4a9187e05b7c22d4cd215f3	0.0785063	0	5.53919	0	1	1
75	1241358b7b1e9048b04ffa27f1a27de2	0.208751	-0.066765	5.53919	-0.0120532	0.990383	1
79	1285e840e02a73661e6782aaed25a0de	0.0303775	0	5.53919	0	1	1
80	12860a5641c1642bfc501f050ab2bafd	0.0546266	-0.245734	5.53915	-0.0443631	0.964615	1
81	12968c161d2e250fd0ea14a034d0688f	0.0805034	2.38208	5.522	0.43138	0.666192	1
84	130e1ae85712473a85c2328802608d89	7.49933	1.73883	3.26828	0.532031	0.594704	1
87	139ca9e8600a10e7515e6fd540f15a61	0.480914	0	5.53919	0	1	1
91	14e5081234b7de5dfc3ee06569d3328e	0.0275368	-0.155454	5.53917	-0.0280645	0.977611	1
92	1536560df83c885ca7c1f890df55d844	0.612648	-1.96275	5.09165	-0.385485	0.699878	1
93	155a601286132163e399ed3eda95112b	0.072271	-0.572584	5.53904	-0.103372	0.917667	1
95	15e003ecdd4228991676eee56008e541	8.32738	0.0250086	2.64522	0.00945425	0.992457	1
98	167500568fea0c7b6dd3d571745ec4aa	5.07985	-0.241133	2.86039	-0.0843006	0.932817	1
101	16b3f9f88707381ef4bf61505bf07454	0.111688	-0.958089	5.53887	-0.172976	0.862671	1
102	1722cd52b12656faed8fdfb13c947ef0	0.07054	-0.620272	5.53902	-0.111982	0.910837	1
103	173b48bb28b1a160e0b58f7cd26efd23	0.15291	-0.716285	5.53899	-0.129317	0.897107	1
107	17cc194ccad3a6c00ecaa09de6ce2db6	27.164	1.72915	2.5135	0.687948	0.491486	1
109	1844cb16a1a943a22e85eced9ccafe6c	10.4862	0.422495	2.57709	0.163943	0.869776	1
111	18b89ade1dfe4ade2e0304faec9c8a34	2.97369	1.0024	4.23864	0.23649	0.813052	1
113	18e3c89a26ac7bc975029250fb9dc433	0.0328505	-0.291574	5.53913	-0.0526388	0.95802	1
115	19cb7634213df0f2376819a2cb341b88	0.206853	-0.572587	5.53904	-0.103373	0.917667	1
116	19cdc25634880ffa9af984183788a6d4	0.12789	-0.52536	5.53905	-0.0948466	0.924437	1
118	1a885b9456c1091d26a70785c8855201	0.0725125	0	5.53919	0	1	1
119	1b2be5d235902cc732cc55077ec77bc6	0.0271981	-0.200347	5.53916	-0.0361693	0.971147	1
120	1b3b52e39a248fd7eed6010556b74181	0.0785553	0	5.53919	0	1	1
121	1b430ad71dfc363842c6e45628bba364	8.55375	-6.01977	2.8683	-2.09872	0.0358414	1
123	1bf61c1bc2bc6293adb03e3df48de92e	0.0628268	0	5.53919	0	1	1
124	1c110ba77a0b7bee68c60050e792d36d	8.79761	1.28723	2.7074	0.475448	0.634467	1
126	1c7fb11c103dc6ad8d7cdc02103f528e	0.0932006	-0.815297	5.53894	-0.147194	0.882979	1
127	1caa7a725df075cfa4a7173bd78eb368	0.581176	-0.0667743	5.53919	-0.0120549	0.990382	1
128	1d1da0fc183752c789622fce1ac361f8	0.0130189	0	5.53919	0	1	1
129	1d7355ad777d713280442b2b2c10845a	0.0346767	0	5.53919	0	1	1
130	1d7d2e8ed690300e9cf83973af0203d3	0.0920836	0	5.53919	0	1	1
131	1d8b0fb490e8d28302868e291fe711c0	26.9905	-0.205489	1.93842	-0.106008	0.915576	1
132	1d922e4f1bae629682cb691d79645f88	0.0246888	-0.245734	5.53915	-0.0443631	0.964615	1
133	1dc423818035bf32097c132302b5acbe	0.0912546	-0.43097	5.53909	-0.0778053	0.937983	1
134	1dcd593fa82b4889406932df1fc6a201	0.0999317	-0.864938	5.53892	-0.156156	0.87591	1
136	1e2d554dbe5a8fda90c365d28a456e32	0.678723	-0.0667752	5.53919	-0.012055	0.990382	1
139	1f016e7e775e8f20865cd1b792248934	0.0460064	0	5.53919	0	1	1
142	1faac684392066f7419b75837da96151	0.387863	-1.63775	5.53824	-0.295716	0.767447	1
143	1fba0d047d7523ddbcff5abccd4492c3	0.383633	-1.95312	5.53786	-0.352685	0.724324	1
145	21239519f6ae6500458c4894d6af1738	15.3036	0.432415	2.0539	0.210534	0.833251	1
146	212ff4bdd1fae43670111d49e21f644a	0.0449358	0	5.53919	0	1	1
148	214753cfbe283274691236d32d395793	42.0131	-2.81236	2.39082	-1.17632	0.239468	1
150	21a890129d9cdc2b711ba438fcf232a9	0.00800232	0	5.53919	0	1	1
153	21d5e379849e106fa5b510cfb536e76d	0.0591308	-0.478139	5.53907	-0.0863212	0.931211	1
154	21e04d264acdc8e68be24df60da15c98	0.0131695	-0.23136	5.53915	-0.041768	0.966684	1
157	22e3a003f2dc4ed5b1bdd476f1132cc5	0.197391	-0.0667687	5.53919	-0.0120539	0.990383	1
158	23066fdec275cb099c28c688ab6e7db4	4.89134	2.0885	3.14819	0.663396	0.507077	1
159	238b58d8893cebff1d0bf45b5a50d8ca	0.0604275	0	5.53919	0	1	1
161	246b7b8b2a33e201f3ce1da3d70e9b8f	0.0345054	0	5.53919	0	1	1
162	247bd76d9fe0d9ff3625534a320a0eeb	0.714578	-2.69872	5.53651	-0.48744	0.625947	1
163	2482621928eb8cb4b768df197399f33f	0.144904	-0.525362	5.53905	-0.0948469	0.924436	1
165	24a3e36d6b586bf2b0b487a653744ff5	5.49338	0.0802668	3.20806	0.0250204	0.980039	1
167	2502d58daea6d60d45d320b9164c22c6	0.493215	-0.0667733	5.53919	-0.0120547	0.990382	1
168	252fb886954f9e7ea8bd4449fdb2cd2a	11.7399	0.247695	2.46527	0.100474	0.919968	1
169	2563439cc85ce57c98c2ab44d721a246	0.0235133	-0.245734	5.53915	-0.0443631	0.964615	1
170	2584b475c1b7fec56a15ea8bb2eb8765	23.5275	-0.867055	1.95669	-0.443124	0.657676	1
171	260d871c85fe37d5058131aacc6a1599	0.0995473	0	5.53919	0	1	1
173	2643a451f4e03ff8ee392eeb8bfbe63d	0.0881751	-0.765659	5.53897	-0.138231	0.890058	1
175	2655ba2a27704e778529f0b762d7cf0c	0.202722	-1.37902	5.53851	-0.248988	0.80337	1
176	26792605d6e963cd98841588e2a13715	0.460883	-0.0667729	5.53919	-0.0120546	0.990382	1
178	2711cb21009e234f63dbb445d17bbacb	0.070763	-0.721729	5.53899	-0.1303	0.896329	1
180	27ba115b82edd5e8b4667da6d8911396	0.0358381	0	5.53919	0	1	1
181	2834189eefcf169a7f1ce262199f9a1b	0.0864108	-0.71628	5.53899	-0.129316	0.897108	1
183	287dbbe4455bfa38435a43ade1209be1	0.073774	0	5.53919	0	1	1
184	28c16e1e1d7b96b12ca2427732527d4d	0.545032	-2.12855	5.09321	-0.417919	0.676006	1
189	29992122a244f576848afde68b9e3538	5.08643	1.40844	3.01241	0.467547	0.640109	1
190	2a01766a6a45d5e335d01c1f20c01bba	0.178361	0.263787	5.53275	0.0476773	0.961973	1
193	2aacfcf0b8d0d54493ff162115cbf6b5	1.01719	-0.0667776	5.53919	-0.0120555	0.990381	1
196	2b70c855f97f3433b1373a971d603892	0.0318039	-0.0667633	5.53919	-0.0120529	0.990383	1
200	2c412029e6090193c55331f04f63ec58	0.0232647	-0.155454	5.53917	-0.0280645	0.977611	1
202	2c6937dc349e1ce9ae246709bf7379cd	31.9596	-0.345755	1.88993	-0.182946	0.85484	1
204	2de592d2f25daf7c2c0b9d1ed1e8b3ba	0.968205	-0.506375	5.11679	-0.0989633	0.921167	1
207	2ed1fb35077b72cdc2e279f043a6f406	0.127332	0	5.53919	0	1	1
209	2f1b0b46128f452be7a23d7a14248fca	3.1745	0.777828	4.05999	0.191584	0.848068	1
211	2f58b7775f6795b26806e13ac7be1e2e	0.284903	3.63354	5.51077	0.659352	0.50967	1
213	2f9f7978b1ee0df4510fb78a35402e9b	0.486796	-1.54628	5.53834	-0.279196	0.780095	1
214	2fc2020ec15806dd392d799253a0066b	0.012122	0	5.53919	0	1	1
216	2fde5ffcc17a73e33aee3e36328d214c	0.182475	-0.0667683	5.53919	-0.0120538	0.990383	1
218	30feba02ae92d326e0fc6edccdf9b7de	0.140664	-1.1083	5.53876	-0.200098	0.841404	1
219	3157fa381c3ac87aa17716632467f0b1	0.0111687	0	5.53919	0	1	1
222	3179c57c6a1caf61e470deb56bc67c80	0.011307	-0.209505	5.53916	-0.0378226	0.969829	1
223	31af5448f7b74552c89cd12541296ebf	43.0564	-0.413904	1.46964	-0.281636	0.778223	1
224	31eb2699f7cde5c50779292d952b3ecf	0.394412	-0.066772	5.53919	-0.0120545	0.990382	1
225	3213e26ed646cce7c85c628802ce506f	0.426222	-0.0667725	5.53919	-0.0120546	0.990382	1
226	32187e752340d4d963ccf4f915e2b6a2	0.0123855	0	5.53919	0	1	1
228	324783da6aea3c6fbcfcd544eac13dea	0.0370638	-0.0667636	5.53919	-0.0120529	0.990383	1
229	324c21c15f6cd7f659afdf64c3d99bde	0.412144	-0.0667723	5.53919	-0.0120545	0.990382	1
231	329c8f4e95926fff4c777307112e6336	8.94408	0.104231	2.57704	0.040446	0.967738	1
232	32f370a27d633f9905d57ad5c27d8499	1.67587	-3.96635	5.53499	-0.716595	0.473624	1
233	33a84a00658ff661e209b470b5fdeeef	0.124421	0	5.53919	0	1	1
234	3440f36db4fa0dba38ab86bff4332e2e	0.0880597	0	5.53919	0	1	1
235	344a8c0c9442d986a9de866f4c4632cf	0.199975	1.23797	5.52712	0.223981	0.822772	1
236	34b1c32092ce0c5049e53703865575ca	0.0197872	-0.303488	5.53913	-0.0547899	0.956306	1
237	34ce1994e881c7be69d94251e57e48fe	0.0631761	0	5.53919	0	1	1
238	34fb9f8a3865b590120618494f29f11c	122.818	-0.441204	1.65319	-0.26688	0.789562	1
240	35e6b00ccd0afece86b6c59c4253a5ab	0.0181321	-0.155454	5.53917	-0.0280645	0.977611	1
246	36c8a901eb2fc49c0ca7afe2210aefb7	8.45952	0.436674	2.96069	0.147491	0.882745	1
249	36fd32226e14333d400809aaaa6575c3	0.118785	-0.384507	5.5391	-0.0694169	0.944658	1
250	3740840da9e887f003f950ada8a32fa9	0.0414995	-0.338037	5.53912	-0.0610272	0.951338	1
254	37f34de53c21e3049bf0ae95193705e5	32.977	-0.255153	1.55009	-0.164605	0.869255	1
257	383a379b866400f049d79f602c273a05	0.0101377	-0.155454	5.53917	-0.0280645	0.977611	1
261	397ade84b2e0faa94eae7de3afa6d5df	0.0426631	0	5.53919	0	1	1
264	3a179b7c94bc36a82e81a1a4f756d637	21.7618	0.437489	1.86908	0.234067	0.814933	1
265	3a1c64d6b57d4e3a8f73d3371b1cb2a7	0.0511559	-0.245734	5.53915	-0.0443631	0.964615	1
271	3b2a3d8ec3368f7aaead82572908822f	0.0278426	0	5.53919	0	1	1
272	3b7632956ecc45b701ab639c9b350064	0.0138332	-0.155454	5.53917	-0.0280645	0.977611	1
273	3baaa1a55f67a004e5bdf88baecff544	0.0247092	0	5.53919	0	1	1
274	3bcbe9e70e2d9fccd0be5671d9437006	0.974159	0.323176	5.51776	0.0585702	0.953294	1
275	3be39561ac0edb60a012a94adad70b4a	13.5383	-0.269692	2.48095	-0.108705	0.913436	1
277	3c96bd8c55fa2083897af726c78dfffb	0.089051	-0.0667658	5.53919	-0.0120533	0.990383	1
279	3d0a133179bc3eb5469139a74da153c3	0.0370332	-0.338037	5.53912	-0.0610272	0.951338	1
281	3d4145055403ae0f7a16f1f78b0c99ba	0.0329614	0	5.53919	0	1	1
285	3e6e71ce2ba02242920a615616e1fa04	0.0322014	1.37025	5.53285	0.247658	0.804399	1
288	40c27ce70194cfe9b5a966dc79442958	0.0286235	0	5.53919	0	1	1
289	41981d1712bc8253f307bf22e32d4584	7.87011	0.763825	2.93893	0.259899	0.794942	1
290	41989ffc3c5ddc14f4f0204ad5ae33a3	0.0725125	0	5.53919	0	1	1
292	41e9399c3b03cfb290926a9f65fe39b2	0.0254431	0	5.53919	0	1	1
293	41e93e1ef5510dcf95619a394bb9412a	0.10581	-0.915999	5.5389	-0.165376	0.868648	1
295	424645418f113f998733f453b02350b4	0.202612	0	5.53919	0	1	1
296	427d915e79dc1fa840c222ce5744f675	0.652046	-0.0667749	5.53919	-0.012055	0.990382	1
298	42c1ad0edd6dc33775368f2581f33323	0.862556	-2.91202	5.53617	-0.526	0.598889	1
303	43cf650cf98f13e0edfbcec0e3737e86	0.0276664	-0.245734	5.53915	-0.0443631	0.964615	1
305	44a0e08a1654bef22e5a839908c19c8b	38.3909	-0.334875	1.50224	-0.222917	0.8236	1
314	4698748e8eee9d3b940382ff4c6d8e75	0.0711052	0	5.53919	0	1	1
315	46bba58f7618f01c4f42cacc203cb714	0.103173	-0.572584	5.53904	-0.103372	0.917667	1
318	474e024533c0f7428be4af1cab303332	0.140477	-0.430973	5.53909	-0.0778058	0.937983	1
319	47c659f076a6f5f27bac6a1367fe7edc	4.38058	-3.37914	3.61211	-0.935504	0.349528	1
320	47c8fe03685e883c1a9d6b7cbe5eba07	13.0573	0.737962	2.1205	0.348013	0.72783	1
322	4802a9055a20d55e5bdfdddfab6aa500	2.08848	1.51436	3.61253	0.419196	0.675073	1
323	4811d76c16c75f34fb7eb89ee33afae8	6.78838	0.836945	3.04068	0.275249	0.783125	1
324	481ac0eed6fa506a614e739c000b5738	6.90567	-5.13598	2.97112	-1.72863	0.0838746	1
325	482afd15d4c6d019c1d08236f600a26d	0.0753143	-0.52536	5.53905	-0.0948466	0.924437	1
326	4850df46990a4ae2e41739d8e44c60d8	11.8939	0.742249	2.26176	0.328173	0.742781	1
327	48524a00cd22f685ee4346852bb9a142	1.10654	-0.0667781	5.53919	-0.0120556	0.990381	1
328	489dd7c8d1f8e1d353624259934ba747	0.214937	-0.066769	5.53919	-0.0120539	0.990383	1
332	4957b6b985dbd719266bc6a509362e62	1.47192	0.68873	5.5044	0.125124	0.900426	1
335	4aa9738060086146954dec09345f511e	0.102726	0	5.53919	0	1	1
336	4abab5ca70431dd2145fe658cfad4404	0.0650947	0	5.53919	0	1	1
338	4ad03a786f04cfd240fcc7405936ef38	0.0164728	0	5.53919	0	1	1
340	4b520b6416fcff7b0b23f705d5c6c83e	0.0895228	-0.384503	5.5391	-0.069416	0.944658	1
341	4b642ac4444f3efdab75509cd47c8a18	0.0972783	0	5.53919	0	1	1
343	4b8d55d2ea5a25896bc8fd990000760a	0.0226139	-0.332825	5.53912	-0.0600862	0.952087	1
345	4bd839372c23bae5fe44781a0e53c3ea	0.0123855	0	5.53919	0	1	1
350	4d04be66de7c122b18bbabefda9693f8	23.1681	-2.44739	2.43503	-1.00507	0.314861	1
354	4d7d16496660e358529a8f7ae2613cf7	0.0329614	0	5.53919	0	1	1
357	4ef138d0a637ef13c529286d8978edaa	0.0508731	-0.478139	5.53907	-0.0863212	0.931211	1
358	4f0fe5a51138bb4c1282b4ca647b7017	0.0123546	0	5.53919	0	1	1
359	4f2b83460b1df568b35f0b8fed6c7b23	0.756801	-0.291457	5.01679	-0.0580963	0.953672	1
361	504b6be1d50e163c174d2f0f617d7f40	0.0133372	0	5.53919	0	1	1
362	50549d2783b5444075260876915a5e36	0.08779	0	5.53919	0	1	1
363	507e8bfa575a4629ad47b813cc5f7763	4.3176	-5.0336	3.83905	-1.31116	0.189805	1
364	50c0781927da02dfa77a4801018cbb26	1.47425	3.69645	5.17521	0.714261	0.475066	1
365	50c1f425ebca7f137dd45b6fff56476d	0.774059	-2.85871	5.53625	-0.516363	0.605601	1
366	5142eb257f86204fe980fb877671d49f	2.44522	-2.82369	4.48198	-0.630009	0.528689	1
367	51e8b8355bcf5a69dd5509a88980f543	22.6507	0.151015	2.01714	0.074866	0.940321	1
368	52264aa69ce92e4fb70afda88e595d45	1.31644	-3.62191	5.53528	-0.654332	0.512898	1
369	523d96d75f41ebe905456574ad0a15f8	6.86858	0.696595	3.04779	0.228558	0.819213	1
371	5281738a8f60c103fcec08e66f06c4ff	0.0847891	0	5.53919	0	1	1
373	5311b7f111c7e2c431d23056cc256862	11.4263	0.0307109	2.46263	0.0124708	0.99005	1
374	534376370672b6724b40f5c46d3c6c4f	0.50858	-0.0667735	5.53919	-0.0120547	0.990382	1
376	53da2b146fcbc0a0135f6fd747bd8f4b	0.12291	-0.478139	5.53907	-0.0863212	0.931211	1
377	53fc6e77a9d78597c82da5cfd7514f52	0.670262	-1.78445	5.49555	-0.324709	0.745401	1
380	54b1d388837c83853144a164ee15dd47	0.381081	-0.0667719	5.53919	-0.0120544	0.990382	1
381	54b21b52f45276b2b3ed89d5f487321f	5.73158	-4.32943	3.65064	-1.18594	0.235646	1
382	54ba8c7b4aa57538f3ef56979cd82812	0.191868	-0.810615	5.53895	-0.146348	0.883647	1
386	557925e2fc372113e6b8aeda961a463d	0.0785553	0	5.53919	0	1	1
388	55996e0353f7d5d9ce175ed06223cd99	0.0636343	-0.291574	5.53913	-0.0526388	0.95802	1
390	55eb1cce8b6b487b1ea4514b6f919430	0.0313144	-0.324309	5.53912	-0.0585489	0.953311	1
391	55ff08262d6a12ef98d5265db3afa793	0.045706	-0.200347	5.53916	-0.0361693	0.971147	1
396	57bd5fd5aa8ebb991971cabf52b73abd	0.0206859	-0.291574	5.53913	-0.0526388	0.95802	1
397	57f8a96b996f23a81ca9dd62a0d0750d	0.0506884	-0.52536	5.53905	-0.0948466	0.924437	1
398	57ffdee41f8db29d6928c72de1e5d773	0.081776	-0.43097	5.53909	-0.0778053	0.937983	1
405	59c101e841db5d9d603b9175cdfec4e2	0.111119	2.67223	5.51921	0.48417	0.628265	1
407	5b200c2373bdd73c989548180c1a844f	0.33271	-0.0667711	5.53919	-0.0120543	0.990382	1
410	5bb96602dc4c843345b5a0dad8af3e1b	0.171966	-0.0667681	5.53919	-0.0120538	0.990383	1
411	5c0abd105b2805c2a3da2d924fe3101e	24.5272	0.37702	2.03613	0.185165	0.8531	1
412	5c1932d97107b14fddd6519e5baff4dc	0.0411484	-0.384503	5.5391	-0.069416	0.944658	1
413	5c2ee939f3ad9e9d2be74d25667ba75a	0.0613511	0	5.53919	0	1	1
414	5c3a4c462e53b07cd82b0c048ee093e9	10.7083	0.155424	2.18141	0.0712496	0.943199	1
417	5d43bcbb9245e52b48da9eca7f2febc3	0.011307	-0.209505	5.53916	-0.0378226	0.969829	1
419	5d6d6c05afdbb3cf368a2f0a0328a077	4.64998	-3.91556	3.05524	-1.28159	0.199987	1
420	5db055e8e7e8c721a866d841c87f9596	0.0655983	-0.668275	5.539	-0.120649	0.903969	1
421	5e00d64a9fab963c32fb112eb753791c	0.0302147	0	5.53919	0	1	1
422	5e46380a980f5ef6a290a926baa97386	0.00605275	0	5.53919	0	1	1
425	5f1ff4a91b321c0e4a0322233ce98892	49.1133	-0.0908982	1.55755	-0.0583599	0.953462	1
427	5f7ea9a4c447b9d0010e2ccb2e24edbd	0.0791487	-0.775817	5.53896	-0.140065	0.888608	1
430	5fe690ba12278dec9ca23dfcd2c968ac	0.0828753	0	5.53919	0	1	1
432	602b07a23bf22703209ca888bef56790	0.0483978	0	5.53919	0	1	1
434	60d7f380fa64d80b75826010dc4975de	0.385145	-0.0667719	5.53919	-0.0120545	0.990382	1
435	6124ace9fe4f647515f52a6b96cb2d6e	0.0541006	0	5.53919	0	1	1
437	61475cdc991f91db44962d7db5e8e9d4	0.0807364	-0.782446	5.53896	-0.141262	0.887663	1
438	61ae5dad24346e323228e2271b7c6cc6	0.0736669	0	5.53919	0	1	1
440	626e15bf8effa0a69795d0d48b7d3fe3	7.91208	0.165869	2.6418	0.0627863	0.949937	1
441	628da8a198f844674322568376192738	0.0604271	0	5.53919	0	1	1
442	62a28f3675f95dc8eaa9dd55bbf0019f	0.0795806	0	5.53919	0	1	1
443	62c9bc46db2b6173101201504afb64e6	0.0639947	0	5.53919	0	1	1
448	63a28e35323a235ad60efcfdca491b09	2.91009	-0.157757	4.54182	-0.0347343	0.972292	1
449	64ae296c4e18c2f24399e9f576962f7d	0.052905	-0.478139	5.53907	-0.0863212	0.931211	1
450	64b2ec53f751fef10b158a6f9b3de4c1	0.182386	-0.0667683	5.53919	-0.0120538	0.990383	1
453	655d33117019894dcca90ea4c23e4054	0.0290761	0	5.53919	0	1	1
455	65b26e356162ea310d5f1df1081468a3	0.0301257	-0.245734	5.53915	-0.0443631	0.964615	1
456	65bb97948dab7547cc8439a3cca65342	0.518534	-0.0667736	5.53919	-0.0120548	0.990382	1
459	65fee09779b9a26c9cedf7ccfbe7ae0f	0.00528656	0	5.53919	0	1	1
460	6680a2ab9bff511360c2a2b25b65e1b8	1.62161	-2.53887	5.53679	-0.458545	0.646561	1
462	66b3ad43cc8c573e0e5715fbc88bf552	7.4926	0.560784	3.04114	0.184399	0.8537	1
463	6738bc312d217e3134e0c0276b193784	0.0525607	-0.43097	5.53909	-0.0778053	0.937983	1
464	67747112521420765254e34bb2cb68b6	0.0581618	-0.291574	5.53913	-0.0526388	0.95802	1
468	694013b609c5faf029fa0db70a774f55	0.0700093	0	5.53919	0	1	1
469	69880ca48af6d6bd41bc6022f4b199a0	10030.9	0.61311	2.23318	0.274546	0.783665	1
470	69c86901a773be5eea4e5208de0c86a6	0.0764184	-0.668275	5.539	-0.120649	0.903969	1
471	69ecf42c626c7139dc9d169d73cfa148	14.6177	0.0574115	2.05495	0.0279381	0.977711	1
475	6b285af49161c5fe976ff1dd19ba1209	0.418696	-0.0667724	5.53919	-0.0120545	0.990382	1
476	6bbb3b0c7a8226c9c7d05f1925ca9933	0.0371566	0	5.53919	0	1	1
477	6bbe8e00f6e09884875a9a35775f786b	0.0950901	-0.200352	5.53916	-0.0361702	0.971147	1
480	6ca607a18bdb915386f142436d21a06a	3.48542	-4.58766	4.26689	-1.07518	0.282295	1
481	6ce0dd2e1378fce774dabf25fc17fde4	0.0908284	-0.842944	5.53893	-0.152185	0.879041	1
482	6ce7604e712f963bbd0ae0f6b7a3cf5e	0.567248	-1.14238	5.53874	-0.206253	0.836593	1
484	6d19bb183a62cf4f2a47f28d6584cb13	15.3464	-1.006	2.37534	-0.423516	0.671919	1
488	700e29c35860edc291efbe1e2cedf2b4	0.123445	-1.02002	5.53883	-0.184157	0.85389	1
490	708b9a8db643dd36192b21aec940010e	0.0466099	0	5.53919	0	1	1
493	71edb77469cd038fef00ecaaca51e735	0.273777	-1.62963	5.53825	-0.29425	0.768567	1
495	721ba21d2d03a14dcee35fe73a4d0455	0.490114	-0.0667733	5.53919	-0.0120547	0.990382	1
499	72b5f6b608f7918d261fe7d3d084fd48	0.209701	-1.4034	5.53849	-0.253391	0.799966	1
501	731c517d00e9e4dabd2261d73f834183	5.84537	1.10032	3.45506	0.318466	0.750132	1
503	73b163c158d93bb76e04435450f5d443	6.95386	0.678222	2.95311	0.229664	0.818353	1
505	74cee9f7848170e074d441104b5d9320	1.80825	-0.066781	5.53919	-0.0120561	0.990381	1
506	74dbd54099984e1c3e5b93687a3460ec	0.0452278	-0.536665	5.53905	-0.0968875	0.922816	1
508	7612f4d50e2cdf11d7e969e1553b5ae3	0.0395085	-0.490204	5.53907	-0.0884993	0.92948	1
509	76627448c81c612ebaaf6a5f4ca1afc3	0.0631241	0	5.53919	0	1	1
510	766505f10b877179741d530034258bf1	0.0219492	-0.326603	5.53912	-0.0589629	0.952982	1
511	76afc28fcf7cc456e6cf3453b1f3b0eb	0.0494319	-0.384503	5.5391	-0.069416	0.944658	1
513	76e57e55ab9afeb29cebfb2b1ac61663	0.13833	-0.770101	5.53896	-0.139033	0.889424	1
518	781f9cba9b45304dbc85e7711ec96c6e	0.771812	-0.0667759	5.53919	-0.0120552	0.990382	1
520	7846269cadf0304b531ea68661eef6e9	0.175053	0	5.53919	0	1	1
522	78565d077b6e824dcd21530c50dd729e	10.8501	-0.0273214	2.58575	-0.0105661	0.99157	1
525	78ae7e3eec946296a30baad30ab5bb67	0.0123546	0	5.53919	0	1	1
527	7a1fef0ee6e4f36488094fb07dda0e1b	5.38286	1.13128	3.36683	0.336007	0.736866	1
529	7a63dd92f857b575922ae6ad2a6df8c1	3.21623	-4.9079	5.53446	-0.886789	0.375192	1
532	7b042cf6d37b8fd3a038fcb521e7e93c	0.084598	0	5.53919	0	1	1
536	7b7b24d1fb3a8a35fe9030d98a4a74ff	0.0109923	0	5.53919	0	1	1
537	7b905fca49744e722fdb16acc40c4069	0.143055	-1.11893	5.53876	-0.202019	0.839902	1
539	7bf782f517c2ff8fbd9d8ed56995362d	0.130821	-0.43097	5.53909	-0.0778053	0.937983	1
540	7c2a481c5e975482f2dce6488fce7e22	0.0476734	0	5.53919	0	1	1
541	7d76bc4c4304237faca84654217baf6d	43.8999	-0.209768	2.3965	-0.0875308	0.93025	1
542	7d93d4b1fddbf439125d651e720f4cb6	0.0247711	-0.0667626	5.53919	-0.0120528	0.990384	1
543	7e390485a56b99dd79fa36b82d54266e	0.0435465	-0.523189	5.53906	-0.0944546	0.924748	1
544	7e483840a73dcb996df1e70a651b536f	0.0266744	0	5.53919	0	1	1
546	7f07102bf374b4f61f1dd6513e04b6ae	0.104149	-0.52536	5.53905	-0.0948466	0.924437	1
547	7f530ef36886f143b208c5f149993fe1	0.021121	-0.200347	5.53916	-0.0361693	0.971147	1
549	7f8708b4e2e90fb19377220f54b23deb	0.155567	3.26897	5.51344	0.592909	0.553242	1
550	7fbb93d82e4abea98be2b43aa3e311fd	20.0517	-3.39356	2.41481	-1.40531	0.159928	1
551	80a59b2d0018153b211b3935e7815311	0.757043	-2.53085	5.5171	-0.458728	0.646429	1
552	80c7f22355128d9ea5659a9e743afa20	0.0142979	0	5.53919	0	1	1
554	816e76a07e956ccb8d9f8dccb908cac4	0.0937192	-0.384503	5.5391	-0.069416	0.944658	1
555	81d99c819296898665ef9b1cce6455b8	0.0888721	0	5.53919	0	1	1
557	820d5ba123b6de0b2c8f87134d4e3550	5.52768	-0.000162302	2.84964	-5.69552e-05	0.999955	1
559	821d7276fbf38adb23da0ad4dd49d25f	0.0117567	-0.155454	5.53917	-0.0280645	0.977611	1
560	82727d8ddf521e6ed26f8e6ef2b3b7f5	3.19921	-0.299163	4.29881	-0.069592	0.944518	1
562	832d25c6e35b69035d7843d70f4c254e	4.50679	1.53513	3.14983	0.487368	0.625998	1
563	8336184f4c06b320762f9ecf25ce7958	0.0264869	0	5.53919	0	1	1
564	833caaf3d146ebe93bf0dcdfc23f83a6	0.0460064	0	5.53919	0	1	1
565	83600449c7598493dfe162d012b13bc6	0.879598	-1.29502	5.53859	-0.233818	0.815126	1
566	83682fca076ae82e6c452c9e4aed6074	3.78839	-3.64784	4.26228	-0.855842	0.392085	1
568	83c3e0283eb6687db9f6a150fc8d0468	0.012122	0	5.53919	0	1	1
570	8484882f2ccd90416bd19570ba28d6b7	5.68155	0.840835	3.71224	0.226503	0.82081	1
573	852568f797da2b57fcff235e939b4c1d	28.3184	0.34735	1.81147	0.19175	0.847938	1
575	8539d834377c26e6dca3ad0d98a57631	16.8855	-0.441357	2.28868	-0.192843	0.847082	1
576	858abd32f10986bae8d26cbebc51e2df	0.725701	-0.0667756	5.53919	-0.0120551	0.990382	1
579	860345b42a7a8f4d90a09df8eff01a51	15.5445	0.397372	2.32743	0.170734	0.864433	1
582	861cdfb4d81ed83127c6fdaf3a14b6d8	0.0284026	-0.291574	5.53913	-0.0526388	0.95802	1
583	866c92930bbde771c4eece4ea8b05660	0.258014	-0.90401	5.53891	-0.163211	0.870352	1
584	86ca4bf279a0ef91ee14873233225a33	0.0160046	0	5.53919	0	1	1
585	870ae5fee8683199400c66efcef7a7b8	0.0624896	-0.338037	5.53912	-0.0610272	0.951338	1
586	875e086543be4c3ed3bb40ad79b83783	0.0214768	0	5.53919	0	1	1
587	876bdb49a517c9fa8c63f9f5e1de1a16	0.600631	-2.50534	5.53685	-0.452485	0.65092	1
590	87ea8aafc8b4d536f3945f1d3995a9c1	0.026339	-0.370534	5.53911	-0.0668941	0.946666	1
591	880ff09d312cb4d1de8c73838cf6c083	0.0680413	-0.703751	5.53899	-0.127054	0.898898	1
594	88ba612f7c1111e7919d876f8927f667	0.167606	-0.899968	5.53891	-0.162481	0.870927	1
595	89195c3b9131178b0330fe29b1dee2d9	0.638616	0.277249	5.52266	0.0502021	0.959961	1
[truncated: 824 more rows]

## Sheet: CFPFvsCAEPF
Index	row	baseMean	log2FoldChange	lfcSE	stat	pvalue	padj
[truncated: 1,136 more rows]

[truncated: 14 more sheets: CFPFvsCAEPE, CFPFvsCAPF, CFPFvsCAPE, CFPFvsCAPD, CAEPFvsCAEPE, CAEPFvsCAPF, CAEPFvsCAPE, CAEPFvsCAPD, CAEPEvsCAPF, CAEPEvsCAPE, CAEPEvsCAPD, CAPFvsCAPE, CAPFvsCAPD, CAPEvsCAPD]
